# Supplementary material for: Comparative Genomics of Thaumarchaeota From Deep-Sea Sponges Reveal Their Niche Adaptation
Source: Front Microbiol. 2022 Jul 4;13:869834. doi: 10.3389/fmicb.2022.869834 (PMC9289680; doi:10.3389/fmicb.2022.869834)
Supplement: Supplementary file 2 [file Data_Sheet_2.xlsx]

## Sheet: table s1
Table S1	Region sources	bacterial MAG
Inforamtion of reference Thaumarchaeota	Deep-sea sponge	bin.3.permissive
	Shallow-water sponge
	Deep sea
	Shallow water
	Sediment/Soil
Table S1. The accession ID, source information and original reference of Genomes used in this study. Candidatus Caldiarchaeum subterraneum and Candidatus Aigarchaeota JZ bin_28 were used as outgroup in building phylogenetic trees. The color of the genome indicates its region sources. The genomes reported in this study were show in bold text.
Bin Id	Accession ID	Database	Origin/Source	Reference
bin.3.permissive	this study	this study	sponge Rossellidae in Western Pacific, 2407.9 m depth	this study
bin.1.permissive	this study	this study	sponge Rossellidae in Western Pacific, 2407.9 m depth	this study
bin.2.permissive	this study	this study	sponge Rossellidae in Western Pacific, 2407.9 m depth	this study
bin.4.permissive	this study	this study	sponge Rossellidae in Western Pacific, 2407.9 m depth	this study
Nitrosopumilus sp. UBA526	DAXZ01000000	NCBI accession ID	sponge Neamphius huxleyifrom the Indian Ocean, 1800 m depth	Parks et al., 2017
Nitrosopumilus sp. UBA527	DADK01000001	NCBI accession ID	sponge Neamphius huxleyifrom the Indian Ocean, 1800 m depth	Parks et al., 2017
Nitrosopumilus sp D6	RHFD00000000	NCBI accession ID	sponge Hexadella dedritifera from Irish Sea, Ireland, 762 m depth	Zhang et al., 2019
Nitrosopumilus sp H13	RHFB00000000	NCBI accession ID	sponge Hexadella cf dedritifera from Irish Sea, Ireland, 806 m depth	Zhang et al., 2019
Nitrosopumilus sp H8	RHFC00000000	NCBI accession ID	sponge Hexadella cf dedritifera from Celtic Sea, France, 625 m depth	Zhang et al., 2019
Nitrosopumilus sp. ESC	JACERO010000000	NCBI accession ID	Deep-Sea demosponge Hymedesmia (Stylopus) methanophila, 2925 m depth	Haber et al., 2020
Nitrosopumilus sp. LS AOA	LFLC01000058	NCBI accession ID	Deep-Sea glass sponge (hexactinelid) Lophophysema eversa from a seamount in the South China Sea, 3683 m	Tian et al., 2016
Nitrosopumilus sp.Nsub	LQMW01000000	NCBI accession ID	Deep-sea sponge from Thuwal Seep II, Red Sea, 850 m depth	Tian et al., 2017
Cenarchaeum sp.bin143	GCA_014238635.1	NCBI accession ID	sponge from Scotian Shelf off Nova Scotia, eastern Canada, 161-183 m depth	Bayer et al., 2020
Cenarchaeum sp.bin74	GCA_014238105.1	NCBI accession ID	sponge from Scotian Shelf off Nova Scotia, eastern Canada, 161-183 m depth	Bayer et al., 2020
Cenarchaeum sp.bin90	GCA_014237995.1	NCBI accession ID	sponge from Scotian Shelf off Nova Scotia, eastern Canada, 161-183 m depth	Bayer et al., 2020
Cenarchaeum symbiosum A	DP000238	NCBI accession ID	Pacific demosponge Axinella m depthexicana, 10-20 m depth	Hallam et al., 2006
Nitrosopumilus sp.bin101	GCA_014239085.1	NCBI accession ID	sponge from Scotian Shelf off Nova Scotia, eastern Canada, 161-183 m depth	Bayer et al., 2020
Nitrosopumilus sp.bin131	GCA_014240125.1	NCBI accession ID	sponge from Scotian Shelf off Nova Scotia, eastern Canada, 161-183 m depth	Bayer et al., 2020
Nitrosopumilus sp.bin36	GCA_014239905.1	NCBI accession ID	sponge from Scotian Shelf off Nova Scotia, eastern Canada, 161-183 m depth	Bayer et al., 2020
Nitrosopumilus sp B06	RHFE00000000	NCBI accession ID	sponge Hexadella dedritifera from m depthingulay, Scotland, 130 m depth	Zhang et al., 2019
Nitrosopumilus sp. Pfa	JAEFCZ010000042	NCBI accession ID	Mediterranean demosponge Petrosia ficiformis, 25 m depth	Haber et al. 2020
Thaumarchaeon TS	JAEFDA000000000	NCBI accession ID	Red Sea demosponge Theonella swinhoei, 25 m depth	Haber et al. 2020
Thaumarchaeota archaeon S13	RHFA00000000	NCBI accession ID	sponge Stylissa flabelliformis from Great Barrier Reef, Australia, 10-15 m depth	Zhang et al. 2019
Thaumarchaeota archaeon S14	RHEZ00000000	NCBI accession ID	sponge Stylissa flabelliformis from Great Barrier Reef, Australia, 10-15 m depth	Zhang et al. 2019
Thaumarchaeota archaeon S15	RHEY00000000	NCBI accession ID	sponge Stylissa flabelliformis from Great Barrier Reef, Australia, 10-15 m depth	Zhang et al. 2019
Alpha AOA ma1	SAMC021086	NGDC accession ID	Mariana trench marine water, 5080 m depth	Wang et al., 2020
Alpha AOA ma2	SAMC021087	NGDC accession ID	Mariana trench marine water, 5400 m depth	Wang et al., 2020
Alpha AOA ma3	SAMC021090	NGDC accession ID	Mariana trench marine water, 10900 m depth	Wang et al., 2020
Alpha AOA ma4	SAMC021091	NGDC accession ID	Mariana trench marine water, 6890 m depth	Wang et al., 2020
Alpha AOA ma5	SAMC021092	NGDC accession ID	Mariana trench marine water, 7100 m depth	Wang et al., 2020
Alpha AOA ma6	SAMC021093	NGDC accession ID	Mariana trench marine water, 8150 m depth	Wang et al., 2020
Alpha AOA ma7	SAMC021095	NGDC accession ID	Mariana trench marine water, 10900 m depth	Wang et al., 2020
Alpha AOA ma8	SAMC021096	NGDC accession ID	Mariana trench marine water, 10890 m depth	Wang et al., 2020
Alpha AOA oa1	SAMC026836	NGDC accession ID	the Ogasawawa Trench marine water, 9697 m depth	Wang et al., 2020
Delta AOA md1	SAMC021084	NGDC accession ID	Mariana trench marine water, 1000 m depth	Wang et al., 2020
Gamma AOA mg1	SAMC021085	NGDC accession ID	Mariana trench marine water, 3000 m depth	Wang et al., 2020
Gamma AOA mg2	SAMC021088	NGDC accession ID	Mariana trench marine water, 5400 m depth	Wang et al., 2020
Gamma AOA mg3	SAMC021089	NGDC accession ID	Mariana trench marine water, 5900 m depth	Wang et al., 2020
Gamma AOA mg4	SAMC021094	NGDC accession ID	Mariana trench marine water, 10890 m depth	Wang et al., 2020
Gamma AOA mg5	SAMC021097	NGDC accession ID	Mariana trench marine water, 10890 m depth	Wang et al., 2020
Gamma AOA og1	SAMC026833	NGDC accession ID	the Ogasawawa Trench marine water, 505 m depth	Wang et al., 2020
Gamma AOA og2	SAMC026834	NGDC accession ID	the Ogasawawa Trench marine water, 2015 m depth	Wang et al., 2020
Gamma AOA og3	SAMC026835	NGDC accession ID	the Ogasawawa Trench marine water, 5010 m depth	Wang et al., 2020
Nitrosopumilaceae sp.O23	2527291500	JGI accession ID	mesopelagic water collected from the South Atlantic Ocean, 800 m deep	Swan et al., 2014
Nitrosopumilus sp.YT1	SAMN09475468	NCBI accession ID	water depth in the Yap Trench of the western Pacific (9°52'N, 138°30'E), 5000 m depth	Qin et al., 2020
Nitrosopelagicus brevis CN25	CP007026	NCBI accession ID	seawater from 300 km off California shore, 25 m depth	Santoro et al., 2015
Nitrosopelagicus brevis strain U25	LXWN01000000	NCBI accession ID	seawater from 300 km off California shore, 25 m depth	Carini et al., 2018
Nitrosopumilus adriaticus strain NF5	CP011070.1	NCBI accession ID	seawater in the Northern Adriatic Sea, 0.5m depth	Bayer et al., 2015
Nitrosopumilus coba HCA1	SAMN08535023	NCBI accession ID	coastal seawater from Hood Canal, Washington, 50m depth	Qin et al., 2020
Nitrosopumilus maritimus SCM1	CP000866.1	NCBI accession ID	Tropical marine fish tank, Seattle	Walker et al., 2010
Nitrosopumilus oxycline HCE1	SAMN08535025	NCBI accession ID	coastal seawater from Hood Canal, Washington, 17m depth	Qin et al., 2020
Nitrosopumilus piranensis D3C	CP010868.1	NCBI accession ID	seawater in the Northern Adriatic Sea, 0.5 m depth	Bayer et al., 2015
Nitrosopumilus sp.HMK28	SAMN08660906	NCBI accession ID	Bonita beach seawater (26°19'N, 81°50'W) in Estero, Florida	Qin et al., 2020
Nitrosarchaeum koreense MY1	AFPU00000000.1	NCBI accession ID	Agricultural soils at the Chungbuk National University of South Korea	Kim et al., 2011
Nitrosarchaeum limnium BG20	AHJG00000000	NCBI accession ID	Surface sediments in the San Francisco Bay	Mosier et al., 2012
Nitrosarchaeum sp.AC2	SAMN09531786	NCBI accession ID	Near-shore sediments of Lake Acton, USA	Qin et al., 2020
Nitrosoarchaeum limnia SFB1	CM001158.1	NCBI accession ID	Surface sediments in the San Francisco Bay	Blainey et al., 2011
Nitrosopumilus koreensis AR1	CP003842.1	NCBI accession ID	Marine sediment obtained off Svalbard (78 m water depth)	Park et al., 2012
Nitrosopumilus sp.AR2	CP003843.1	NCBI accession ID	Marine sediment from Svalbard, within the Arctic Circle (78 m water depth)	Park et al., 2012
Nitrosopumilus sp.SJ	SAMN02469589	NCBI accession ID	Marine sediment (650 m water depth)	Park et al., 2014
Nitrosopumilus ureiphilus PS0 sequence	SAMN08535028	NCBI accession ID	Nearshore marine surface sediment, Washington	Qin et al., 2020
Candidatus Caldiarchaeum subterraneum	2504643023	JGI accession ID	outgroup	Nunoura et al., 2011
Candidatus Aigarchaeota JZ bin_28	2718217641	JGI accession ID	outgroup	unpublished

## Sheet: table s2
Table S2. The classification of each contig. For each contig, there locus number is provided. The contig that has been annotated as Porifera (Sponge) is shown in red font.
contig	kingdom	phylum	class	order	family	genus & species
NODE_29_length_9905_cov_4.051180	Bacteria	Actinobacteria	Actinobacteria
NODE_43_length_7071_cov_3.560051	Bacteria	Actinobacteria	Actinobacteria
k141_83265_length_3952_cov_70.7869	Eukaryota	Apicomplexa	Aconoidasida	Haemosporida	Plasmodiidae
k141_175021_length_1780_cov_166.2843	Eukaryota	Arthropoda	Insecta	Coleoptera	Kateretidae
k141_325613_length_1485_cov_56.0000	Eukaryota	Arthropoda	Hexanauplia	Siphonostomatoida	Caligidae
k141_177822_length_4911_cov_71.8411	Bacteria	Bacteroidetes	Bacteroidia	Bacteroidales	Bacteroidales bacterium CF
k141_96482_length_1053_cov_5.0000	Bacteria	Bacteroidetes	Flavobacteriia	Flavobacteriales	Weeksellaceae
NODE_92_length_2297_cov_4.039640	Bacteria	Candidatus Saccharibacteria	Candidatus Saccharibacteria bacterium oral taxon 488
NODE_87_length_2646_cov_3.364733	Bacteria	Chloroflexi	Dehalococcoidia
k141_111437_length_12002_cov_40.9865	Eukaryota	Chordata
k141_13235_length_1259_cov_55.0000	Eukaryota	Chordata	Ascidiacea	Stolidobranchia	Styelidae
k141_146186_length_5016_cov_19.1633	Eukaryota	Chordata	Actinopteri	Kurtiformes	Apogonidae
k141_147952_length_1919_cov_27.8678	Eukaryota	Chordata	Actinopteri	Spariformes	Sparidae
k141_161745_length_16751_cov_44.6477	Eukaryota	Chordata	Actinopteri
k141_180806_length_3696_cov_78.8765	Eukaryota	Chordata	Actinopteri	Cypriniformes	Danionidae
k141_188952_length_1550_cov_57.0596	Eukaryota	Chordata	Actinopteri	Cypriniformes	Danionidae
k141_198402_length_2119_cov_31.9722	Eukaryota	Chordata	Mammalia	Rodentia	Muridae
k141_198604_length_2525_cov_106.7882	Eukaryota	Chordata	Cladistia	Polypteriformes	Polypteridae
k141_225370_length_4945_cov_31.4580	Eukaryota	Chordata	Mammalia	Rodentia	Muridae
k141_231348_length_2244_cov_19.8878	Eukaryota	Chordata	Mammalia	Artiodactyla	Suidae
k141_276948_length_1006_cov_18.7064	Eukaryota	Chordata	Actinopteri	Cypriniformes	Cyprinidae
k141_278579_length_1875_cov_39.5675	Eukaryota	Chordata	Actinopteri	Cypriniformes	Danionidae
k141_294338_length_5973_cov_22.1211	Eukaryota	Chordata	Actinopteri	Beloniformes	Adrianichthyidae
k141_322045_length_1741_cov_27.4769	Eukaryota	Chordata	Actinopteri	Blenniiformes	Gobiesocidae
k141_327697_length_1134_cov_1.0000	Eukaryota	Chordata	Myxini	Myxiniformes	Myxinidae
k141_332036_length_1748_cov_83.5184	Eukaryota	Chordata	Actinopteri	Blenniiformes	Gobiesocidae
k141_340792_length_2347_cov_22.8218	Eukaryota	Chordata	Actinopteri	Sciaenidae
k141_364657_length_1138_cov_85.9268	Eukaryota	Chordata	Actinopteri
k141_64372_length_1205_cov_2.5451	Eukaryota	Chordata	Actinopteri	Blenniiformes	Gobiesocidae
k141_69978_length_1109_cov_62.3337	Eukaryota	Chordata	Actinopteri
k141_71911_length_1602_cov_17.0000	Eukaryota	Chordata	Actinopteri
k141_90234_length_1455_cov_46.0000	Eukaryota	Chordata	Actinopteri	Tetraodontiformes	Tetraodontidae
k141_236786_length_2846_cov_35.0000	Eukaryota	Cnidaria	Anthozoa
k141_290914_length_1207_cov_84.0000	Eukaryota	Cnidaria	Anthozoa	Scleractinia	Poritidae
k141_334403_length_1158_cov_58.5762	Eukaryota	Cnidaria	Hydrozoa	Anthoathecata	Hydridae
k141_79368_length_7761_cov_43.0000	Eukaryota	Cnidaria	Anthozoa	Scleractinia	Poritidae
k141_324435_length_3819_cov_1.0000	Bacteria	Cyanobacteria	Nostocales	Nostocaceae
k141_201240_length_2600_cov_50.4510	Eukaryota	Echinodermata	Echinoidea	Echinoida	Strongylocentrotidae
k141_261270_length_1179_cov_80.0000	Eukaryota	Echinodermata	Echinoidea	Echinoida	Strongylocentrotidae
k141_342559_length_2062_cov_46.0864	Eukaryota	Echinodermata	Echinoidea	Echinoida
k141_220493_length_2740_cov_49.8888	Bacteria	Firmicutes	Clostridia	Clostridiales	Peptococcaceae	Peptococcaceae bacterium DCMF
k141_46540_length_3161_cov_18.8828	Bacteria	Firmicutes	Clostridia	Clostridiales	Clostridiaceae
NODE_38_length_8185_cov_3.813888	Bacteria	Firmicutes	Bacilli	Bacillales
k141_146738_length_2192_cov_162.8976	Eukaryota	Nematoda	Chromadorea	Rhabditida	Strongyloididae
k141_318552_length_2131_cov_61.7819	Eukaryota	Nematoda	Chromadorea	Rhabditida	Strongyloididae
NODE_70_length_4186_cov_4.201509	Bacteria	Planctomycetes	Planctomycetia	Planctomycetales	Planctomycetaceae
k141_315048_length_2903_cov_48.0000	Eukaryota	Platyhelminthes	Cestoda	Diphyllobothriidea	Diphyllobothriidae
k141_179157_length_1022_cov_18.7980	Eukaryota	Porifera	Hexactinellida	Lyssacinosida	Euplectellidae
k141_169413_length_4145_cov_38.2255	Bacteria	Proteobacteria
k141_190082_length_1679_cov_18.0000	Bacteria	Proteobacteria	Alphaproteobacteria	Rhodospirillales	Rhodospirillaceae
k141_281226_length_7372_cov_26.1119	Bacteria	Proteobacteria	Alphaproteobacteria	Rhodobacterales	Rhodobacteraceae
k141_351940_length_1444_cov_23.6117	Bacteria	Proteobacteria	Alphaproteobacteria	Rhodobacterales	Rhodobacteraceae
k141_354834_length_1933_cov_46.9235	Bacteria	Proteobacteria	Alphaproteobacteria	Sphingomonadales	Sphingomonadaceae
k141_40089_length_1031_cov_45.0449	Bacteria	Proteobacteria	Gammaproteobacteria	Pasteurellales	Pasteurellaceae
k141_77939_length_2267_cov_32.9567	Bacteria	Proteobacteria	Gammaproteobacteria	Thiotrichales	Francisellaceae
NODE_100_length_842_cov_3.030065	Bacteria	Proteobacteria	Alphaproteobacteria
NODE_18_length_13684_cov_3.728302	Bacteria	Proteobacteria	Gammaproteobacteria	Oceanospirillales	Saccharospirillaceae
NODE_19_length_13442_cov_3.526824	Bacteria	Proteobacteria
NODE_22_length_11605_cov_3.672276	Bacteria	Proteobacteria
NODE_25_length_10902_cov_4.153072	Bacteria	Proteobacteria	Alphaproteobacteria	Rhizobiales	Phyllobacteriaceae
NODE_36_length_8382_cov_3.542324	Bacteria	Proteobacteria	Gammaproteobacteria
NODE_44_length_6786_cov_3.586377	Bacteria	Proteobacteria
NODE_51_length_6039_cov_4.100805	Bacteria	Proteobacteria	Betaproteobacteria	Rhodocyclales	Zoogloeaceae
NODE_59_length_5627_cov_3.857297	Bacteria	Proteobacteria	Gammaproteobacteria	Enterobacterales	Enterobacteriaceae
NODE_60_length_5569_cov_3.330845	Bacteria	Proteobacteria	Gammaproteobacteria	Enterobacterales	Enterobacteriaceae
NODE_68_length_4278_cov_3.595811	Bacteria	Proteobacteria
NODE_76_length_3916_cov_3.195103	Bacteria	Proteobacteria	Alphaproteobacteria	Rhodospirillales	Rhodospirillaceae
NODE_80_length_3459_cov_3.598877	Bacteria	Proteobacteria	Gammaproteobacteria	Pseudomonadales	Pseudomonadaceae
NODE_95_length_1775_cov_4.037102	Bacteria	Proteobacteria	Betaproteobacteria	Burkholderiales	Burkholderiaceae
NODE_99_length_987_cov_2.482418	Bacteria	Proteobacteria	Alphaproteobacteria	Rhodospirillales	Acetobacteraceae
k141_165698_length_4063_cov_60.2104	Eukaryota	Streptophyta	Magnoliopsida
k141_275971_length_3544_cov_135.9618	Eukaryota	Streptophyta	Magnoliopsida	Malvales	Malvaceae
k141_56524_length_1161_cov_47.0000	Eukaryota	Streptophyta
k141_102666_length_2781_cov_53.2826	Archaea	Thaumarchaeota	Nitrosopumilales	Nitrosopumilaceae	Nitrosopumilus
k141_111157_length_43434_cov_179.8241	Archaea	Thaumarchaeota	Nitrosopumilales	Nitrosopumilaceae
k141_114335_length_20599_cov_195.7909	Archaea	Thaumarchaeota	Nitrosopumilales	Nitrosopumilaceae
k141_116264_length_8649_cov_39.2288	Archaea	Thaumarchaeota
k141_116351_length_31576_cov_51.2615	Archaea	Thaumarchaeota	Nitrosopumilales	Nitrosopumilaceae
k141_116991_length_12067_cov_151.9878	Archaea	Thaumarchaeota	Nitrosopumilales	Nitrosopumilaceae	Nitrosopumilus
k141_117070_length_10089_cov_143.6363	Archaea	Thaumarchaeota	Nitrosopumilales	Nitrosopumilaceae
k141_117659_length_1377_cov_20.6440	Archaea	Thaumarchaeota	Nitrosopumilales	Nitrosopumilaceae
k141_118633_length_2105_cov_15.4481	Archaea	Thaumarchaeota
k141_119545_length_5210_cov_169.5818	Archaea	Thaumarchaeota	Nitrosopumilales	Nitrosopumilaceae
k141_119807_length_9275_cov_37.6131	Archaea	Thaumarchaeota	Nitrosopumilales	Nitrosopumilaceae	Nitrosopumilus
k141_120187_length_5498_cov_169.5232	Archaea	Thaumarchaeota
k141_120260_length_1279_cov_26.0000	Archaea	Thaumarchaeota	Nitrosopumilales	Nitrosopumilaceae
k141_120621_length_20976_cov_37.8980	Archaea	Thaumarchaeota	Nitrosopumilales	Nitrosopumilaceae
k141_121057_length_5594_cov_204.8236	Archaea	Thaumarchaeota	Nitrosopumilales	Nitrosopumilaceae
k141_121300_length_32278_cov_38.6914	Archaea	Thaumarchaeota	Nitrosopumilales	Nitrosopumilaceae	Nitrosopumilus
k141_123339_length_3456_cov_286.7062	Archaea	Thaumarchaeota	Nitrosopumilales	Nitrosopumilaceae
k141_124263_length_6186_cov_191.1830	Archaea	Thaumarchaeota	Nitrosopumilales	Nitrosopumilaceae
k141_125042_length_3374_cov_148.2753	Archaea	Thaumarchaeota	Nitrosopumilales	Nitrosopumilaceae	Nitrosopumilus
k141_127178_length_16665_cov_167.1673	Archaea	Thaumarchaeota	Nitrosopumilales	Nitrosopumilaceae	Nitrosopumilus
k141_128952_length_18506_cov_40.9011	Archaea	Thaumarchaeota	Nitrosopumilales	Nitrosopumilaceae
k141_129971_length_1133_cov_11.4899	Archaea	Thaumarchaeota	Nitrosopumilales	Nitrosopumilaceae
k141_131636_length_16169_cov_176.8840	Archaea	Thaumarchaeota	Nitrosopumilales	Nitrosopumilaceae	Nitrosopumilus
k141_135406_length_18528_cov_33.0414	Archaea	Thaumarchaeota
k141_135537_length_6528_cov_135.9652	Archaea	Thaumarchaeota	Nitrosopumilales	Nitrosopumilaceae
k141_136042_length_15927_cov_165.4370	Archaea	Thaumarchaeota
k141_138456_length_9038_cov_172.7317	Archaea	Thaumarchaeota	Nitrosopumilales	Nitrosopumilaceae	Nitrosopumilus
k141_139507_length_47998_cov_38.1758	Archaea	Thaumarchaeota	Nitrosopumilales	Nitrosopumilaceae
k141_139594_length_3187_cov_46.6313	Archaea	Thaumarchaeota	Nitrosopumilales	Nitrosopumilaceae	Nitrosopumilus
k141_139929_length_1245_cov_56.9348	Archaea	Thaumarchaeota	Nitrosopumilales	Nitrosopumilaceae
k141_139966_length_59009_cov_173.8408	Archaea	Thaumarchaeota	Nitrosopumilales	Nitrosopumilaceae
k141_143020_length_4703_cov_146.1105	Archaea	Thaumarchaeota
k141_143796_length_11390_cov_165.7610	Archaea	Thaumarchaeota	Nitrosopumilales	Nitrosopumilaceae
k141_143879_length_2164_cov_381.8883	Archaea	Thaumarchaeota	Nitrosopumilales	Nitrosopumilaceae	Nitrosopumilus
k141_145871_length_3123_cov_35.7653	Archaea	Thaumarchaeota	Nitrosopumilales	Nitrosopumilaceae
k141_14641_length_30152_cov_63.6691	Archaea	Thaumarchaeota	Nitrosopumilales	Nitrosopumilaceae
k141_146448_length_23949_cov_184.8470	Archaea	Thaumarchaeota	Nitrosopumilales
k141_147482_length_5392_cov_162.7122	Archaea	Thaumarchaeota	Nitrosopumilales	Nitrosopumilaceae
k141_147679_length_8427_cov_47.7836	Archaea	Thaumarchaeota	Nitrosopumilales	Nitrosopumilaceae	Candidatus Nitrosomarinus	Candidatus Nitrosomarinus catalina
k141_150274_length_20775_cov_180.2950	Archaea	Thaumarchaeota	Nitrosopumilales	Nitrosopumilaceae
k141_152005_length_15752_cov_28.4301	Archaea	Thaumarchaeota	Nitrosopumilales	Nitrosopumilaceae
k141_15913_length_2761_cov_69.8969	Archaea	Thaumarchaeota	Nitrosopumilales	Nitrosopumilaceae
k141_160701_length_11010_cov_40.3803	Archaea	Thaumarchaeota	Nitrosopumilales	Nitrosopumilaceae	Nitrosopumilus
k141_161480_length_8804_cov_173.1864	Archaea	Thaumarchaeota	Nitrosopumilales	Nitrosopumilaceae
k141_162972_length_7884_cov_56.6922	Archaea	Thaumarchaeota	Nitrosopumilales	Nitrosopumilaceae
k141_166264_length_5089_cov_212.9432	Archaea	Thaumarchaeota	Nitrosopumilales	Nitrosopumilaceae	Nitrosopumilus
k141_167644_length_38893_cov_33.6299	Archaea	Thaumarchaeota
k141_167928_length_15938_cov_209.7706	Archaea	Thaumarchaeota	Nitrosopumilales	Nitrosopumilaceae
k141_169349_length_14216_cov_178.1444	Archaea	Thaumarchaeota	Nitrosopumilales	Nitrosopumilaceae	Nitrosopumilus
k141_169431_length_3951_cov_73.6892	Archaea	Thaumarchaeota	uncultured marine thaumarchaeote KM3_03_D08
k141_170873_length_10226_cov_147.7221	Archaea	Thaumarchaeota	Nitrosopumilales	Nitrosopumilaceae
k141_172940_length_14689_cov_30.2615	Archaea	Thaumarchaeota	Nitrosopumilales	Nitrosopumilaceae	Nitrosopumilus
k141_173408_length_3405_cov_158.0484	Archaea	Thaumarchaeota	Nitrosopumilales	Nitrosopumilaceae	Nitrosopumilus
k141_17412_length_8068_cov_42.0025	Archaea	Thaumarchaeota	Nitrosopumilales	Nitrosopumilaceae
k141_176116_length_6186_cov_211.5446	Archaea	Thaumarchaeota	Nitrosopumilales	Nitrosopumilaceae
k141_178447_length_16292_cov_36.5523	Archaea	Thaumarchaeota	Nitrosopumilales	Nitrosopumilaceae
k141_178893_length_2054_cov_76.6153	Archaea	Thaumarchaeota	Nitrosopumilales	Nitrosopumilaceae
k141_181141_length_5026_cov_39.9748	Archaea	Thaumarchaeota	Nitrosopumilales	Nitrosopumilaceae
k141_186577_length_17006_cov_31.9595	Archaea	Thaumarchaeota	Nitrosopumilales	Nitrosopumilaceae	Nitrosopumilus
k141_188101_length_17461_cov_30.1308	Archaea	Thaumarchaeota	Nitrosopumilales	Nitrosopumilaceae	Nitrosopumilus
k141_190569_length_2017_cov_89.9883	Archaea	Thaumarchaeota	Nitrosopumilales	Nitrosopumilaceae
k141_192496_length_9488_cov_29.9418	Archaea	Thaumarchaeota	Nitrosopumilales	Nitrosopumilaceae
k141_194291_length_4358_cov_164.8983	Archaea	Thaumarchaeota	Nitrosopumilales	Nitrosopumilaceae	Nitrosopumilus
k141_194530_length_9359_cov_20.7852	Archaea	Thaumarchaeota	Nitrosopumilales	Nitrosopumilaceae
k141_19689_length_5245_cov_32.4020	Archaea	Thaumarchaeota	Nitrosopumilales	Nitrosopumilaceae
k141_19717_length_9348_cov_43.0262	Archaea	Thaumarchaeota	Nitrosopumilales	Nitrosopumilaceae
k141_197462_length_17135_cov_181.0221	Archaea	Thaumarchaeota
k141_201289_length_17385_cov_33.1023	Archaea	Thaumarchaeota	Nitrosopumilales	Nitrosopumilaceae
k141_20449_length_9611_cov_156.9734	Archaea	Thaumarchaeota	Nitrosopumilales	Nitrosopumilaceae
k141_20792_length_3780_cov_348.6513	Archaea	Thaumarchaeota	Nitrosopumilales	Nitrosopumilaceae
k141_208651_length_3043_cov_206.3594	Archaea	Thaumarchaeota	Nitrosopumilales	Nitrosopumilaceae	Nitrosopumilus
k141_213758_length_5676_cov_35.9203	Archaea	Thaumarchaeota	Nitrosopumilales	Nitrosopumilaceae	Nitrosopumilus
k141_215189_length_20485_cov_192.2358	Archaea	Thaumarchaeota	Nitrosopumilales	Nitrosopumilaceae
k141_21854_length_1751_cov_65.0714	Archaea	Thaumarchaeota	Nitrosopumilales	Nitrosopumilaceae
k141_218724_length_3432_cov_254.6664	Archaea	Thaumarchaeota
k141_225532_length_15186_cov_191.4820	Archaea	Thaumarchaeota
k141_228643_length_11356_cov_181.4202	Archaea	Thaumarchaeota	Nitrosopumilales	Nitrosopumilaceae
k141_230602_length_4467_cov_154.4804	Archaea	Thaumarchaeota
k141_231972_length_8048_cov_191.5727	Archaea	Thaumarchaeota	Nitrosopumilales	Nitrosopumilaceae
k141_232125_length_2178_cov_159.4212	Archaea	Thaumarchaeota	Nitrosopumilales	Nitrosopumilaceae
k141_236339_length_6434_cov_46.0845	Archaea	Thaumarchaeota	Nitrosopumilales	Nitrosopumilaceae
k141_237651_length_3804_cov_46.3590	Archaea	Thaumarchaeota	Nitrosopumilales	Nitrosopumilaceae
k141_238200_length_1952_cov_51.4550	Archaea	Thaumarchaeota	Nitrosopumilales	Nitrosopumilaceae	Nitrosopumilus
k141_239161_length_8426_cov_54.5430	Archaea	Thaumarchaeota	Nitrosopumilales	Nitrosopumilaceae
k141_242236_length_4605_cov_51.1060	Archaea	Thaumarchaeota	Nitrosopumilales	Nitrosopumilaceae
k141_242649_length_4739_cov_34.4430	Archaea	Thaumarchaeota	Nitrosopumilales	Nitrosopumilaceae	Nitrosopumilus
k141_242883_length_14331_cov_38.9477	Archaea	Thaumarchaeota
k141_24464_length_7695_cov_176.3869	Archaea	Thaumarchaeota
k141_244992_length_4772_cov_137.4209	Archaea	Thaumarchaeota	Nitrosopumilales	Nitrosopumilaceae	Nitrosopumilus
k141_24654_length_4334_cov_131.9375	Archaea	Thaumarchaeota	Nitrosopumilales	Nitrosopumilaceae	Nitrosopumilus
k141_249880_length_19501_cov_42.7050	Archaea	Thaumarchaeota	Nitrosopumilales	Nitrosopumilaceae
k141_25047_length_7145_cov_18.0874	Archaea	Thaumarchaeota	Nitrosopumilales	Nitrosopumilaceae
k141_251448_length_14005_cov_197.7579	Archaea	Thaumarchaeota	Nitrosopumilales	Nitrosopumilaceae	Nitrosopumilus
k141_253521_length_11656_cov_25.1707	Archaea	Thaumarchaeota	Nitrosopumilales	Nitrosopumilaceae
k141_255715_length_11805_cov_38.0633	Archaea	Thaumarchaeota	Nitrosopumilales	Nitrosopumilaceae	Nitrosopumilus
k141_257255_length_3676_cov_183.5440	Archaea	Thaumarchaeota	Nitrosopumilales	Nitrosopumilaceae	Nitrosopumilus
k141_259491_length_23262_cov_155.1138	Archaea	Thaumarchaeota	Nitrosopumilales	Nitrosopumilaceae
k141_260156_length_6598_cov_166.3502	Archaea	Thaumarchaeota	Nitrosopumilales	Nitrosopumilaceae
k141_261084_length_13891_cov_40.8170	Archaea	Thaumarchaeota	Nitrosopumilales	Nitrosopumilaceae
k141_263176_length_2218_cov_68.0453	Archaea	Thaumarchaeota	Nitrosopumilales	Nitrosopumilaceae
k141_263892_length_5877_cov_183.2768	Archaea	Thaumarchaeota
k141_264665_length_22749_cov_49.0287	Archaea	Thaumarchaeota	Nitrosopumilales	Nitrosopumilaceae
k141_270019_length_5357_cov_148.0222	Archaea	Thaumarchaeota	Nitrosopumilales	Nitrosopumilaceae
k141_271584_length_4013_cov_180.1317	Archaea	Thaumarchaeota	Nitrosopumilales	Nitrosopumilaceae
k141_271674_length_8290_cov_21.0000	Archaea	Thaumarchaeota	Nitrosopumilales	Nitrosopumilaceae	Candidatus Nitrosomarinus	Candidatus Nitrosomarinus catalina
k141_274967_length_2632_cov_141.9173	Archaea	Thaumarchaeota	Nitrosopumilales	Nitrosopumilaceae	Nitrosopumilus
k141_277092_length_7469_cov_240.7811	Archaea	Thaumarchaeota	Nitrosopumilales	Nitrosopumilaceae	Nitrosopumilus	Nitrosopumilus ureiphilus
k141_279298_length_5011_cov_43.1587	Archaea	Thaumarchaeota
k141_279682_length_6822_cov_205.1037	Archaea	Thaumarchaeota	Nitrosopumilales	Nitrosopumilaceae
k141_279753_length_1805_cov_22.0835	Archaea	Thaumarchaeota	Nitrosopumilales	Nitrosopumilaceae
k141_281254_length_6466_cov_44.9145	Archaea	Thaumarchaeota	Nitrosopumilales	Nitrosopumilaceae	Nitrosopumilus
k141_283918_length_2841_cov_28.5478	Archaea	Thaumarchaeota	Nitrosopumilales	Nitrosopumilaceae
k141_284514_length_1691_cov_170.1135	Archaea	Thaumarchaeota	Nitrosopumilales	Nitrosopumilaceae	Nitrosopumilus
k141_286692_length_12264_cov_202.6525	Archaea	Thaumarchaeota
k141_287017_length_8913_cov_41.8998	Archaea	Thaumarchaeota	Nitrosopumilales	Nitrosopumilaceae	Nitrosopumilus	Candidatus Nitrosopumilus sp. SW
k141_288494_length_33136_cov_56.8519	Archaea	Thaumarchaeota	Nitrosopumilales	Nitrosopumilaceae
k141_29007_length_34660_cov_156.4058	Archaea	Thaumarchaeota
k141_293450_length_42657_cov_36.6664	Archaea	Thaumarchaeota	Nitrosopumilales	Nitrosopumilaceae	Nitrosopumilus
k141_295675_length_37793_cov_40.5970	Archaea	Thaumarchaeota	Nitrosopumilales	Nitrosopumilaceae	Nitrosopumilus
k141_296832_length_3928_cov_69.2353	Archaea	Thaumarchaeota
k141_297492_length_12983_cov_165.7907	Archaea	Thaumarchaeota	Nitrosopumilales	Nitrosopumilaceae	Nitrosopumilus
k141_297882_length_26915_cov_41.1331	Archaea	Thaumarchaeota	Nitrosopumilales	Nitrosopumilaceae
k141_298038_length_13233_cov_148.8579	Archaea	Thaumarchaeota	Nitrosopumilales	Nitrosopumilaceae
k141_299528_length_1011_cov_171.0402	Archaea	Thaumarchaeota	Nitrosopumilales	Nitrosopumilaceae
k141_299584_length_2475_cov_41.8980	Archaea	Thaumarchaeota	Nitrosopumilales	Nitrosopumilaceae
k141_301038_length_1990_cov_25.3645	Archaea	Thaumarchaeota	Nitrosopumilales	Nitrosopumilaceae	Nitrosopumilus	Nitrosopumilus ureiphilus
k141_30144_length_11851_cov_199.4821	Archaea	Thaumarchaeota	Nitrosopumilales	Nitrosopumilaceae	Nitrosopumilus
k141_303191_length_28945_cov_43.9430	Archaea	Thaumarchaeota	Nitrosopumilales	Nitrosopumilaceae	Nitrosopumilus
k141_303943_length_9033_cov_36.2166	Archaea	Thaumarchaeota	Nitrosopumilales	Nitrosopumilaceae
k141_304069_length_27238_cov_170.1343	Archaea	Thaumarchaeota	Nitrosopumilales	Nitrosopumilaceae
k141_30613_length_2440_cov_181.4093	Archaea	Thaumarchaeota	Nitrosopumilales	Nitrosopumilaceae
k141_308395_length_1521_cov_331.0000	Archaea	Thaumarchaeota	Nitrosopumilales	Nitrosopumilaceae
k141_310534_length_10411_cov_159.2878	Archaea	Thaumarchaeota	Nitrosopumilales	Nitrosopumilaceae
k141_310779_length_18164_cov_36.3814	Archaea	Thaumarchaeota	Nitrosopumilales	Nitrosopumilaceae
k141_311883_length_12667_cov_35.7160	Archaea	Thaumarchaeota	Nitrosopumilales	Nitrosopumilaceae
k141_312197_length_2078_cov_26.6474	Archaea	Thaumarchaeota	Nitrosopumilales	Nitrosopumilaceae
k141_312239_length_5307_cov_186.6734	Archaea	Thaumarchaeota	Nitrosopumilales	Nitrosopumilaceae	Nitrosopumilus
k141_31368_length_15490_cov_29.7148	Archaea	Thaumarchaeota	Nitrosopumilales	Nitrosopumilaceae	Nitrosopumilus
k141_320854_length_21427_cov_35.0011	Archaea	Thaumarchaeota	Nitrosopumilales	Nitrosopumilaceae	Nitrosopumilus
k141_32124_length_2720_cov_29.7926	Archaea	Thaumarchaeota	Nitrosopumilales
k141_322156_length_1946_cov_14.2493	Archaea	Thaumarchaeota	Nitrosopumilales	Nitrosopumilaceae
k141_322636_length_4800_cov_204.7396	Archaea	Thaumarchaeota	Nitrosopumilales	Nitrosopumilaceae	Nitrosopumilus
k141_325032_length_8270_cov_39.1177	Archaea	Thaumarchaeota	Nitrosopumilales	Nitrosopumilaceae
k141_326052_length_23843_cov_40.3485	Archaea	Thaumarchaeota	Nitrosopumilales	Nitrosopumilaceae	Nitrosopumilus
k141_327377_length_9547_cov_42.9072	Archaea	Thaumarchaeota	Nitrosopumilales	Nitrosopumilaceae
k141_327425_length_4141_cov_148.9425	Archaea	Thaumarchaeota	Nitrosopumilales	Nitrosopumilaceae	Nitrosopumilus
k141_327808_length_23508_cov_172.9794	Archaea	Thaumarchaeota	Nitrosopumilales	Nitrosopumilaceae
k141_328572_length_1904_cov_218.4107	Archaea	Thaumarchaeota
k141_329243_length_13953_cov_35.4039	Archaea	Thaumarchaeota	Nitrosopumilales	Nitrosopumilaceae	Nitrosopumilus
k141_332585_length_8957_cov_181.7968	Archaea	Thaumarchaeota
k141_336210_length_8046_cov_119.4667	Archaea	Thaumarchaeota	Nitrosopumilales	Nitrosopumilaceae	Nitrosopumilus	Nitrosopumilus adriaticus
k141_338572_length_4732_cov_32.8630	Archaea	Thaumarchaeota	Nitrosopumilales	Nitrosopumilaceae
k141_344129_length_1237_cov_13.5529	Archaea	Thaumarchaeota	Nitrosopumilales	Nitrosopumilaceae
k141_348180_length_1056_cov_39.2120	Archaea	Thaumarchaeota	Nitrosopumilales	Nitrosopumilaceae	Nitrosopumilus
k141_348962_length_1915_cov_49.8720	Archaea	Thaumarchaeota	Nitrosopumilales	Nitrosopumilaceae
k141_349701_length_15366_cov_50.9208	Archaea	Thaumarchaeota	Nitrosopumilales	Nitrosopumilaceae
k141_352032_length_16319_cov_166.5776	Archaea	Thaumarchaeota	Nitrosopumilales	Nitrosopumilaceae
k141_353121_length_5117_cov_39.0987	Archaea	Thaumarchaeota	Nitrososphaeria	Nitrososphaerales	Nitrososphaeraceae
k141_353248_length_2176_cov_72.1135	Archaea	Thaumarchaeota	Nitrosopumilales	Nitrosopumilaceae
k141_356088_length_7007_cov_187.6124	Archaea	Thaumarchaeota
k141_359184_length_6110_cov_35.7227	Archaea	Thaumarchaeota	Nitrosopumilales	Nitrosopumilaceae
k141_359797_length_9847_cov_174.7371	Archaea	Thaumarchaeota
k141_3601_length_34687_cov_182.9643	Archaea	Thaumarchaeota
k141_36238_length_3928_cov_213.3325	Archaea	Thaumarchaeota	Nitrosopumilales	Nitrosopumilaceae	Nitrosopumilus
k141_364216_length_38648_cov_41.3927	Archaea	Thaumarchaeota	Nitrosopumilales	Nitrosopumilaceae
k141_364709_length_6452_cov_35.8976	Archaea	Thaumarchaeota	Nitrosopumilales	Nitrosopumilaceae	Nitrosopumilus
k141_37034_length_26623_cov_42.3312	Archaea	Thaumarchaeota	Nitrosopumilales
k141_37251_length_3880_cov_42.5740	Archaea	Thaumarchaeota	Nitrosopumilales	Nitrosopumilaceae	Nitrosopumilus
k141_38415_length_5889_cov_38.0793	Archaea	Thaumarchaeota	Nitrosopumilales	Nitrosopumilaceae
k141_3853_length_8638_cov_134.8728	Archaea	Thaumarchaeota	Nitrosopumilales	Nitrosopumilaceae
k141_40865_length_37081_cov_38.0399	Archaea	Thaumarchaeota	Nitrosopumilales	Nitrosopumilaceae	Nitrosopumilus
k141_44475_length_25728_cov_50.8443	Archaea	Thaumarchaeota	Nitrosopumilales	Nitrosopumilaceae	Nitrosopumilus
k141_45377_length_2210_cov_32.7675	Archaea	Thaumarchaeota	Nitrosopumilales	Nitrosopumilaceae
k141_49559_length_3774_cov_188.8112	Archaea	Thaumarchaeota	Nitrosopumilales	Nitrosopumilaceae	Nitrosopumilus
k141_53592_length_2384_cov_30.4436	Archaea	Thaumarchaeota	Nitrosopumilales	Nitrosopumilaceae	Nitrosopumilus
k141_54678_length_31543_cov_173.8773	Archaea	Thaumarchaeota	Nitrosopumilales	Nitrosopumilaceae	Nitrosopumilus
k141_55214_length_10993_cov_136.3871	Archaea	Thaumarchaeota	Nitrosopumilales	Nitrosopumilaceae
k141_5610_length_21154_cov_188.7608	Archaea	Thaumarchaeota	Nitrosopumilales	Nitrosopumilaceae
k141_56134_length_8852_cov_41.6562	Archaea	Thaumarchaeota	Nitrosopumilales	Nitrosopumilaceae	Nitrosopumilus
k141_56588_length_3942_cov_31.4812	Archaea	Thaumarchaeota	Nitrosopumilales	Nitrosopumilaceae
k141_60455_length_13760_cov_171.4414	Archaea	Thaumarchaeota	Nitrosopumilales	Nitrosopumilaceae	Nitrosopumilus
k141_6245_length_40075_cov_174.0161	Archaea	Thaumarchaeota
k141_62880_length_5561_cov_36.0000	Archaea	Thaumarchaeota	Nitrosopumilales	Nitrosopumilaceae
k141_65097_length_18206_cov_41.0841	Archaea	Thaumarchaeota	Nitrosopumilales	Nitrosopumilaceae
k141_67057_length_8428_cov_38.8945	Archaea	Thaumarchaeota
k141_73108_length_2138_cov_156.1392	Archaea	Thaumarchaeota	Nitrosopumilales	Nitrosopumilaceae
k141_73142_length_3581_cov_171.6247	Archaea	Thaumarchaeota
k141_74256_length_1838_cov_24.6747	Archaea	Thaumarchaeota	Nitrosopumilales	Nitrosopumilaceae
k141_74807_length_10143_cov_168.0600	Archaea	Thaumarchaeota
k141_75274_length_16032_cov_177.9446	Archaea	Thaumarchaeota	Nitrosopumilales	Nitrosopumilaceae
k141_75392_length_2342_cov_166.4843	Archaea	Thaumarchaeota	Nitrosopumilales	Nitrosopumilaceae	Nitrosopumilus
k141_75506_length_14053_cov_19.8447	Archaea	Thaumarchaeota	Nitrosopumilales	Nitrosopumilaceae
k141_78720_length_36579_cov_34.5678	Archaea	Thaumarchaeota
k141_78811_length_20414_cov_125.9507	Archaea	Thaumarchaeota	Nitrosopumilales	Nitrosopumilaceae	Nitrosopumilus
k141_79406_length_19276_cov_165.9912	Archaea	Thaumarchaeota	Nitrosopumilales	Nitrosopumilaceae
k141_80075_length_17497_cov_184.9498	Archaea	Thaumarchaeota
k141_80709_length_4924_cov_169.7541	Archaea	Thaumarchaeota	Nitrosopumilales	Nitrosopumilaceae	Nitrosopumilus
k141_81448_length_6925_cov_60.8953	Archaea	Thaumarchaeota	Nitrosopumilales	Nitrosopumilaceae
k141_82281_length_2015_cov_33.5822	Archaea	Thaumarchaeota	Nitrosopumilales	Nitrosopumilaceae
k141_82451_length_5125_cov_167.3208	Archaea	Thaumarchaeota	Nitrosopumilales	Nitrosopumilaceae
k141_83716_length_17844_cov_157.4341	Archaea	Thaumarchaeota	Nitrosopumilales	Nitrosopumilaceae	Nitrosopumilus
k141_83987_length_8318_cov_45.4575	Archaea	Thaumarchaeota
k141_84853_length_19699_cov_43.6394	Archaea	Thaumarchaeota
k141_85646_length_13474_cov_181.2194	Archaea	Thaumarchaeota	Nitrosopumilales	Nitrosopumilaceae	Nitrosopumilus
k141_86436_length_4195_cov_297.4896	Archaea	Thaumarchaeota	Nitrosopumilales	Nitrosopumilaceae	Nitrosopumilus
k141_88338_length_4607_cov_42.3415	Archaea	Thaumarchaeota	Nitrosopumilales	Nitrosopumilaceae
k141_8901_length_8360_cov_51.9199	Archaea	Thaumarchaeota	Nitrosopumilales	Nitrosopumilaceae	Nitrosopumilus
k141_90083_length_14137_cov_195.6074	Archaea	Thaumarchaeota	Nitrosopumilales	Nitrosopumilaceae
k141_90186_length_1915_cov_69.9577	Archaea	Thaumarchaeota	Nitrosopumilales	Nitrosopumilaceae
k141_90730_length_16359_cov_176.3754	Archaea	Thaumarchaeota	Nitrosopumilales	Nitrosopumilaceae	Nitrosopumilus
k141_91726_length_17913_cov_202.2056	Archaea	Thaumarchaeota
k141_93428_length_13613_cov_34.8164	Archaea	Thaumarchaeota
k141_93627_length_15570_cov_35.7018	Archaea	Thaumarchaeota	Nitrosopumilales	Nitrosopumilaceae	Nitrosopumilus
k141_94536_length_6783_cov_191.4887	Archaea	Thaumarchaeota
k141_95526_length_6709_cov_43.0773	Archaea	Thaumarchaeota	Nitrosopumilales	Nitrosopumilaceae	Nitrosopumilus
k141_97921_length_3824_cov_231.4309	Archaea	Thaumarchaeota	Nitrosopumilales	Nitrosopumilaceae
k141_98141_length_3339_cov_57.6867	Archaea	Thaumarchaeota	Nitrosopumilales	Nitrosopumilaceae	Nitrosopumilus
k141_98347_length_4731_cov_282.4815	Archaea	Thaumarchaeota	Nitrosopumilales	Nitrosopumilaceae	Nitrosopumilus
k141_98825_length_5728_cov_37.7261	Archaea	Thaumarchaeota	Nitrosopumilales	Nitrosopumilaceae
NODE_1_length_32756_cov_3.580263	Archaea	Thaumarchaeota
NODE_10_length_10983_cov_3.692096	Archaea	Thaumarchaeota
NODE_100_length_2482_cov_0.694965	Archaea	Thaumarchaeota
NODE_101_length_2474_cov_2.337922	Archaea	Thaumarchaeota	Nitrosopumilales
NODE_102_length_2402_cov_2.459785	Archaea	Thaumarchaeota
NODE_103_length_2346_cov_3.321728	Archaea	Thaumarchaeota
NODE_104_length_2249_cov_1.769797	Archaea	Thaumarchaeota
NODE_106_length_2158_cov_2.161941	Archaea	Thaumarchaeota
NODE_107_length_2103_cov_2.387463	Archaea	Thaumarchaeota
NODE_108_length_2096_cov_2.641407	Archaea	Thaumarchaeota
NODE_109_length_2082_cov_2.309726	Archaea	Thaumarchaeota
NODE_11_length_10775_cov_3.956254	Archaea	Thaumarchaeota
NODE_110_length_2081_cov_1.643713	Archaea	Thaumarchaeota
NODE_111_length_2064_cov_2.844489	Archaea	Thaumarchaeota
NODE_112_length_2058_cov_4.001514	Archaea	Thaumarchaeota	Nitrosopumilales	Nitrosopumilaceae
NODE_114_length_2024_cov_2.145865	Archaea	Thaumarchaeota
NODE_119_length_1858_cov_2.038742	Archaea	Thaumarchaeota
NODE_12_length_10068_cov_2.713742	Archaea	Thaumarchaeota
NODE_121_length_1794_cov_2.790332	Archaea	Thaumarchaeota
NODE_122_length_1740_cov_2.304871	Archaea	Thaumarchaeota
NODE_124_length_1726_cov_3.224985	Archaea	Thaumarchaeota
NODE_125_length_1628_cov_2.980013	Archaea	Thaumarchaeota
NODE_126_length_1626_cov_3.163331	Archaea	Thaumarchaeota	Nitrosopumilales	Nitrosopumilaceae
NODE_127_length_1575_cov_2.381842	Archaea	Thaumarchaeota
NODE_128_length_1541_cov_2.386612	Archaea	Thaumarchaeota
NODE_13_length_9225_cov_3.606471	Archaea	Thaumarchaeota
NODE_130_length_1512_cov_2.551916	Archaea	Thaumarchaeota
NODE_131_length_1470_cov_2.315147	Archaea	Thaumarchaeota
NODE_132_length_1331_cov_2.539872	Archaea	Thaumarchaeota
NODE_134_length_719_cov_1.733645	Archaea	Thaumarchaeota
NODE_137_length_512_cov_1.593103	Archaea	Thaumarchaeota
NODE_14_length_8625_cov_3.516261	Archaea	Thaumarchaeota
NODE_15_length_8506_cov_3.720963	Archaea	Thaumarchaeota
NODE_16_length_7987_cov_1.793601	Archaea	Thaumarchaeota	Nitrosopumilales
NODE_17_length_7966_cov_2.512612	Archaea	Thaumarchaeota
NODE_18_length_7877_cov_3.143974	Archaea	Thaumarchaeota
NODE_19_length_7820_cov_2.279220	Archaea	Thaumarchaeota
NODE_2_length_22720_cov_3.468048	Archaea	Thaumarchaeota	Nitrosopumilales	uncultured marine crenarchaeote HF4000_APKG3J11
NODE_20_length_6991_cov_2.824993	Archaea	Thaumarchaeota
NODE_21_length_6942_cov_2.867298	Archaea	Thaumarchaeota
NODE_23_length_6853_cov_3.029811	Archaea	Thaumarchaeota	Nitrosopumilales
NODE_24_length_6782_cov_2.861447	Archaea	Thaumarchaeota	Nitrosopumilales
NODE_26_length_6457_cov_2.830408	Archaea	Thaumarchaeota
NODE_27_length_6179_cov_3.220092	Archaea	Thaumarchaeota
NODE_28_length_6141_cov_2.920515	Archaea	Thaumarchaeota
NODE_29_length_6043_cov_2.704157	Archaea	Thaumarchaeota	Nitrosopumilales
NODE_3_length_18518_cov_3.798872	Archaea	Thaumarchaeota	Nitrosopumilales	uncultured marine crenarchaeote HF4000_ANIW93H17
NODE_30_length_5717_cov_2.881738	Archaea	Thaumarchaeota
NODE_32_length_5666_cov_2.935230	Archaea	Thaumarchaeota
NODE_33_length_5516_cov_2.473539	Archaea	Thaumarchaeota	Nitrosopumilales	uncultured marine crenarchaeote HF4000_ANIW141O9
NODE_34_length_5391_cov_3.024262	Archaea	Thaumarchaeota
NODE_35_length_5363_cov_2.090995	Archaea	Thaumarchaeota
NODE_36_length_5295_cov_3.833269	Archaea	Thaumarchaeota
NODE_37_length_5244_cov_2.005419	Archaea	Thaumarchaeota	Nitrosopumilales	uncultured marine crenarchaeote HF4000_APKG3D24
NODE_38_length_5065_cov_3.899158	Archaea	Thaumarchaeota
NODE_39_length_4994_cov_2.874314	Archaea	Thaumarchaeota
NODE_4_length_18462_cov_2.692211	Archaea	Thaumarchaeota
NODE_41_length_4857_cov_2.689540	Archaea	Thaumarchaeota
NODE_42_length_4715_cov_2.745796	Archaea	Thaumarchaeota	Nitrosopumilales	uncultured marine crenarchaeote HF4000_APKG8G15
NODE_43_length_4692_cov_2.094475	Archaea	Thaumarchaeota
NODE_44_length_4685_cov_3.315104	Archaea	Thaumarchaeota
NODE_45_length_4632_cov_2.227442	Archaea	Thaumarchaeota
NODE_47_length_4559_cov_1.826717	Archaea	Thaumarchaeota
NODE_48_length_4435_cov_2.428408	Archaea	Thaumarchaeota
NODE_49_length_4368_cov_2.939641	Archaea	Thaumarchaeota
NODE_5_length_17917_cov_3.910879	Archaea	Thaumarchaeota	Nitrosopumilales
NODE_50_length_4355_cov_2.582048	Archaea	Thaumarchaeota	Nitrosopumilales
NODE_51_length_4309_cov_3.120274	Archaea	Thaumarchaeota
NODE_54_length_4191_cov_2.959164	Archaea	Thaumarchaeota	Nitrosopumilales	Nitrosopumilaceae
NODE_58_length_4030_cov_2.634961	Archaea	Thaumarchaeota
NODE_6_length_15150_cov_3.744908	Archaea	Thaumarchaeota
NODE_60_length_3906_cov_4.006529	Archaea	Thaumarchaeota	Nitrosopumilales	uncultured marine crenarchaeote HF4000_ANIW97M7
NODE_61_length_3884_cov_2.349619	Archaea	Thaumarchaeota
NODE_62_length_3773_cov_2.456439	Archaea	Thaumarchaeota
NODE_63_length_3760_cov_1.851480	Archaea	Thaumarchaeota	Nitrosopumilales
NODE_64_length_3633_cov_2.488751	Archaea	Thaumarchaeota
NODE_65_length_3501_cov_2.447138	Archaea	Thaumarchaeota
NODE_66_length_3359_cov_2.478062	Archaea	Thaumarchaeota
NODE_67_length_3357_cov_3.022256	Archaea	Thaumarchaeota
NODE_68_length_3336_cov_3.498926	Archaea	Thaumarchaeota	Nitrosopumilales	uncultured marine crenarchaeote HF4000_APKG7F11
NODE_69_length_3311_cov_2.381144	Archaea	Thaumarchaeota
NODE_7_length_13250_cov_4.257724	Archaea	Thaumarchaeota	Nitrosopumilales
NODE_71_length_3232_cov_2.033914	Archaea	Thaumarchaeota
NODE_72_length_3219_cov_5.153087	Archaea	Thaumarchaeota	Nitrosopumilales	Nitrosopumilaceae
NODE_75_length_3201_cov_2.419014	Archaea	Thaumarchaeota
NODE_76_length_3155_cov_3.008447	Archaea	Thaumarchaeota
NODE_77_length_3122_cov_2.358949	Archaea	Thaumarchaeota
NODE_78_length_3121_cov_3.211564	Archaea	Thaumarchaeota
NODE_8_length_11764_cov_3.729785	Archaea	Thaumarchaeota
NODE_80_length_3026_cov_2.015599	Archaea	Thaumarchaeota
NODE_81_length_3015_cov_2.911845	Archaea	Thaumarchaeota
NODE_82_length_3006_cov_2.759645	Archaea	Thaumarchaeota
NODE_83_length_2995_cov_1.964702	Archaea	Thaumarchaeota
NODE_84_length_2994_cov_2.118272	Archaea	Thaumarchaeota
NODE_86_length_2925_cov_2.858848	Archaea	Thaumarchaeota
NODE_87_length_2919_cov_1.716397	Archaea	Thaumarchaeota
NODE_88_length_2900_cov_2.379029	Archaea	Thaumarchaeota
NODE_89_length_2878_cov_2.908247	Archaea	Thaumarchaeota
NODE_9_length_11161_cov_4.902743	Archaea	Thaumarchaeota
NODE_90_length_2868_cov_2.422071	Archaea	Thaumarchaeota
NODE_91_length_2833_cov_2.046444	Archaea	Thaumarchaeota
NODE_92_length_2807_cov_4.487546	Archaea	Thaumarchaeota
NODE_93_length_2801_cov_2.691630	Archaea	Thaumarchaeota
NODE_94_length_2727_cov_3.013962	Archaea	Thaumarchaeota	Nitrosopumilales
NODE_96_length_2680_cov_2.448713	Archaea	Thaumarchaeota
NODE_99_length_2536_cov_1.692558	Archaea	Thaumarchaeota
NODE_118_length_1897_cov_4.552198	Bacteria	uncultured marine bacterium 314
k141_196294_length_2072_cov_43.0093	Viruses	Uroviricota	Caudoviricetes	Caudovirales	Myoviridae
k141_228884_length_1989_cov_43.6677	Archaea
k141_283575_length_1030_cov_242.0349	Archaea
NODE_97_length_2629_cov_1.709248	Archaea
k141_136058_length_3621_cov_54.0057	Bacteria
k141_252441_length_7700_cov_29.0910	Bacteria
k141_259066_length_1775_cov_27.4217	Bacteria
NODE_1_length_40395_cov_3.987897	Bacteria
NODE_104_length_599_cov_7.396552	Bacteria
NODE_105_length_543_cov_2.948498	Bacteria
NODE_107_length_509_cov_1.583333	Bacteria
NODE_14_length_16047_cov_3.903569	Bacteria
NODE_16_length_15431_cov_4.060896	Bacteria
NODE_20_length_12553_cov_3.913594	Bacteria
NODE_23_length_11392_cov_4.148917	Bacteria
NODE_42_length_7126_cov_4.267594	Bacteria
NODE_47_length_6190_cov_3.449370	Bacteria
NODE_49_length_6172_cov_3.258737	Bacteria
NODE_50_length_6152_cov_4.140741	Bacteria
NODE_54_length_6000_cov_4.252406	Bacteria
NODE_58_length_5718_cov_4.168410	Bacteria
NODE_64_length_4629_cov_3.480668	Bacteria
NODE_66_length_4552_cov_3.189944	Bacteria
NODE_7_length_21123_cov_3.893139	Bacteria
NODE_73_length_4115_cov_3.509658	Bacteria
NODE_75_length_3971_cov_4.063945	Bacteria
NODE_84_length_3073_cov_4.194593	Bacteria
NODE_91_length_2346_cov_4.220802	Bacteria
k141_12042_length_2250_cov_1.9962	Eukaryota
k141_141900_length_1914_cov_7.0000	Eukaryota
k141_142930_length_1012_cov_159.5672	Eukaryota
k141_216199_length_2584_cov_46.0000	Eukaryota
k141_248425_length_1202_cov_40.0000	Eukaryota
k141_28059_length_11125_cov_99.2858	Eukaryota
k141_357890_length_3709_cov_25.9751	Eukaryota
k141_100631_length_1664_cov_29.0000
k141_103064_length_5780_cov_125.7461
k141_104641_length_7221_cov_41.0000
k141_106832_length_10837_cov_38.0000
k141_114179_length_6202_cov_39.0058
k141_115141_length_11264_cov_73.9503
k141_118027_length_21192_cov_32.9767
k141_122150_length_8119_cov_49.6398
k141_124195_length_1728_cov_29.0000
k141_124261_length_20907_cov_37.2266
k141_124577_length_1042_cov_49.0000
k141_125521_length_8226_cov_27.9408
k141_127874_length_1771_cov_60.0442
k141_128075_length_3057_cov_87.0000
k141_128210_length_1401_cov_73.5992
k141_130958_length_14126_cov_34.3179
k141_13152_length_1862_cov_48.0000
k141_131659_length_1683_cov_488.2134
k141_132080_length_2731_cov_75.9707
k141_132762_length_12015_cov_30.0437
k141_13477_length_1569_cov_3.9356
k141_137114_length_1818_cov_78.9982
k141_138904_length_13489_cov_40.1899
k141_140121_length_2328_cov_68.5213
k141_14241_length_4947_cov_2.3456
k141_143220_length_1403_cov_44.7662
k141_143985_length_4318_cov_19.0620
k141_144825_length_3060_cov_5.5375
k141_145171_length_14654_cov_38.5668
k141_145243_length_1088_cov_75.0000
k141_146523_length_33526_cov_29.2038
k141_147335_length_7960_cov_77.3796
k141_147553_length_6379_cov_30.6536
k141_147613_length_1716_cov_62.8667
k141_147965_length_5974_cov_47.0000
k141_15146_length_1895_cov_31.0405
k141_153176_length_15355_cov_25.7870
k141_155115_length_2600_cov_42.0000
k141_160123_length_6145_cov_35.6569
k141_162418_length_4558_cov_32.0000
k141_163546_length_1941_cov_34.0000
k141_164240_length_4008_cov_11.8898
k141_165595_length_1007_cov_184.1224
k141_166424_length_2151_cov_2.6856
k141_166691_length_1755_cov_1.0000
k141_167819_length_1983_cov_41.0000
k141_173397_length_1863_cov_132.9111
k141_173899_length_7831_cov_59.9612
k141_17691_length_1289_cov_29.0000
k141_180265_length_4062_cov_80.1078
k141_181881_length_2058_cov_47.0000
k141_184187_length_1635_cov_24.1854
k141_185020_length_1762_cov_2.9186
k141_185122_length_4369_cov_11.8803
k141_187207_length_3673_cov_38.0000
k141_189793_length_1256_cov_17.3776
k141_189979_length_24639_cov_38.7008
k141_190899_length_8843_cov_50.8678
k141_191829_length_18871_cov_179.8901
k141_193967_length_7602_cov_195.0097
k141_196182_length_4527_cov_38.6284
k141_196518_length_6258_cov_36.2055
k141_198860_length_12445_cov_34.7541
k141_200932_length_2536_cov_105.7599
k141_201882_length_1269_cov_7.0000
k141_202009_length_3178_cov_50.4715
k141_204831_length_1485_cov_1.0000
k141_210743_length_4273_cov_35.4349
k141_212429_length_1314_cov_29.7980
k141_213216_length_1887_cov_116.5487
k141_214195_length_7384_cov_38.7618
k141_215298_length_2574_cov_2.0000
k141_217987_length_20323_cov_43.3680
k141_22693_length_1904_cov_70.3426
k141_228688_length_2738_cov_1.0000
k141_231666_length_3380_cov_47.3507
k141_232004_length_16239_cov_30.0000
k141_234279_length_9629_cov_52.8630
k141_237989_length_13637_cov_35.6443
k141_242088_length_1152_cov_4.1929
k141_243499_length_3766_cov_190.4897
k141_244716_length_1214_cov_41.2815
k141_246289_length_2549_cov_182.6458
k141_252462_length_2554_cov_4.0000
k141_25482_length_5166_cov_145.5222
k141_255232_length_2745_cov_52.5407
k141_257228_length_1325_cov_64.0000
k141_257417_length_5834_cov_30.8040
k141_257862_length_5456_cov_13.0000
k141_259467_length_1310_cov_1.0000
k141_260331_length_2389_cov_35.0107
k141_260404_length_2237_cov_232.6679
k141_262589_length_2045_cov_67.0000
k141_263177_length_2360_cov_227.8427
k141_263235_length_1381_cov_78.4234
k141_263698_length_1230_cov_185.2084
k141_265899_length_1451_cov_59.0000
k141_267907_length_1165_cov_35.9219
k141_268609_length_4908_cov_33.2580
k141_270067_length_1099_cov_26.8184
k141_270413_length_1272_cov_54.0318
k141_271469_length_1148_cov_6.0000
k141_271764_length_10781_cov_35.4402
k141_271859_length_19554_cov_44.4951
k141_274169_length_1267_cov_41.3783
k141_276396_length_1082_cov_64.3804
k141_277539_length_2189_cov_101.5894
k141_282491_length_1510_cov_102.9781
k141_283012_length_2785_cov_670.9887
k141_285721_length_3731_cov_57.3708
k141_28588_length_7350_cov_44.1512
k141_287119_length_2057_cov_56.0000
k141_289658_length_3794_cov_2.3835
k141_290022_length_2502_cov_44.2317
k141_292336_length_13438_cov_33.1651
k141_294563_length_13930_cov_46.0000
k141_295860_length_2279_cov_22.7109
k141_296671_length_1671_cov_33.5039
k141_299263_length_2716_cov_221.7911
k141_299846_length_4479_cov_53.8052
k141_300044_length_7140_cov_36.8817
k141_300523_length_2653_cov_46.0000
k141_304203_length_15665_cov_30.0000
k141_304612_length_2079_cov_73.7466
k141_305638_length_7483_cov_72.4764
k141_306845_length_15486_cov_230.0534
k141_307137_length_1894_cov_41.4010
k141_307297_length_2982_cov_10.7409
k141_309250_length_1239_cov_4.5483
k141_312535_length_1014_cov_15.2577
k141_31475_length_1174_cov_45.0823
k141_314833_length_12893_cov_75.8633
k141_316149_length_6039_cov_38.3454
k141_316571_length_2290_cov_69.8813
k141_319186_length_2592_cov_51.6512
k141_319361_length_3693_cov_37.9198
k141_32328_length_1591_cov_71.8228
k141_325839_length_7315_cov_90.8920
k141_327875_length_5248_cov_61.9608
k141_328021_length_11022_cov_40.6292
k141_33069_length_14034_cov_45.6238
k141_331812_length_1235_cov_91.0000
k141_333252_length_2151_cov_46.9403
k141_337373_length_8314_cov_36.8987
k141_33774_length_9278_cov_27.7784
k141_339410_length_1325_cov_1.0000
k141_33988_length_1930_cov_41.6618
k141_340943_length_1098_cov_26.4410
k141_341296_length_2549_cov_66.0922
k141_341464_length_2260_cov_105.0000
k141_34258_length_7592_cov_150.7386
k141_343314_length_11004_cov_2.9991
k141_346931_length_2170_cov_1.0000
k141_347314_length_1015_cov_1.8169
k141_347826_length_6987_cov_4.0000
k141_349451_length_1602_cov_1.0000
k141_356864_length_20153_cov_31.6432
k141_358671_length_1900_cov_87.7993
k141_360151_length_16296_cov_30.9573
k141_362563_length_2666_cov_42.0000
k141_363586_length_1014_cov_67.2108
k141_36541_length_20220_cov_43.5176
k141_36643_length_3810_cov_27.0000
k141_37388_length_9573_cov_24.0000
k141_37688_length_4256_cov_63.0355
k141_39793_length_1013_cov_5.0000
k141_39922_length_1736_cov_21.4125
k141_39959_length_3625_cov_41.9960
k141_4417_length_3703_cov_15.0000
k141_44356_length_2862_cov_35.0000
k141_47640_length_4694_cov_45.1698
k141_52066_length_10366_cov_66.0807
k141_53169_length_3797_cov_46.8485
k141_57438_length_1469_cov_21.7387
k141_58499_length_2502_cov_53.0000
k141_59580_length_4989_cov_104.9998
k141_60517_length_1134_cov_1.0000
k141_63279_length_3847_cov_63.9196
k141_63772_length_3267_cov_202.0000
k141_65535_length_6469_cov_47.0000
k141_6823_length_3064_cov_68.4882
k141_70060_length_1036_cov_16.8927
k141_72009_length_1379_cov_106.0380
k141_74798_length_2126_cov_434.5340
k141_75298_length_1323_cov_46.0000
k141_75861_length_41523_cov_45.9788
k141_77134_length_2888_cov_93.7164
k141_77313_length_13440_cov_168.4500
k141_78099_length_1299_cov_22.0000
k141_80078_length_2093_cov_239.5707
k141_81021_length_1034_cov_133.0616
k141_81093_length_8276_cov_81.9049
k141_82933_length_1797_cov_1.0000
k141_91789_length_2383_cov_204.4242
k141_92686_length_1299_cov_464.4404
k141_9275_length_7032_cov_29.5799
k141_92774_length_1712_cov_397.8835
k141_98452_length_10322_cov_29.9863
NODE_10_length_17941_cov_4.094324
NODE_102_length_724_cov_2.146832
NODE_105_length_2243_cov_2.726685
NODE_11_length_17609_cov_3.675907
NODE_113_length_2055_cov_6.929221
NODE_117_length_1970_cov_2.275225
NODE_12_length_17043_cov_3.919958
NODE_13_length_16593_cov_3.853060
NODE_15_length_15911_cov_4.109511
NODE_17_length_14964_cov_3.926715
NODE_2_length_25949_cov_4.113984
NODE_22_length_6927_cov_4.526569
NODE_24_length_11020_cov_4.201590
NODE_25_length_6471_cov_3.365655
NODE_26_length_10895_cov_4.554077
NODE_27_length_10213_cov_3.126973
NODE_28_length_10033_cov_4.050321
NODE_3_length_25460_cov_3.829019
NODE_31_length_5670_cov_1.779725
NODE_31_length_9573_cov_4.463458
NODE_32_length_9350_cov_3.780222
NODE_34_length_8680_cov_3.862606
NODE_37_length_8299_cov_3.857838
NODE_39_length_8144_cov_3.856328
NODE_4_length_22799_cov_4.151351
NODE_41_length_7995_cov_4.242864
NODE_45_length_6445_cov_4.222990
NODE_46_length_4594_cov_2.938233
NODE_5_length_22445_cov_4.271593
NODE_52_length_4245_cov_2.509597
NODE_52_length_6031_cov_3.613033
NODE_53_length_6005_cov_3.637314
NODE_55_length_4168_cov_3.065999
NODE_56_length_5876_cov_3.793413
NODE_57_length_4033_cov_3.903185
NODE_57_length_5829_cov_3.571627
NODE_59_length_3954_cov_1.839092
NODE_6_length_21977_cov_3.675616
NODE_65_length_4596_cov_4.693738
NODE_67_length_4489_cov_4.306890
NODE_71_length_4120_cov_3.349740
NODE_73_length_3208_cov_2.316832
NODE_74_length_3206_cov_3.019495
NODE_74_length_3978_cov_3.018200
NODE_8_length_20559_cov_4.111659
NODE_81_length_3420_cov_3.887526
NODE_85_length_2952_cov_2.425043
NODE_9_length_19501_cov_4.053491
NODE_94_length_1832_cov_5.109402
NODE_96_length_1562_cov_2.547475
NODE_98_length_2583_cov_4.473663

## Sheet: table s3
Table S3	Region sources	bacterial MAG
CheckM restuls of all Thaumarchaeota	Deep-sea sponge	bin.3.permissive
	Shallow-water sponge
	Deep sea
	Shallow water
	Sediment/Soil
Table S3. The genomic characteristics and composition of genomes in this study calculating with CheckM. The color of the genome indicates its region sources. The genomes reported in this study were show in bold text.
Bin_Id	Marker lineage	# genomes	# markers	# marker sets	Completeness	Contamination	Strain heterogeneity	Genome size (bp)	# ambiguous bases	# scaffolds	# contigs	N50 (scaffolds)	N50 (contigs)	Mean scaffold length (bp)	Mean contig length (bp)	Longest scaffold (bp)	Longest contig (bp)	GC	GC std (scaffolds > 1kbp)	Coding density	Translation table	# predicted genes	0	1	2	3	4	5+
bin.3.permissive	k__Bacteria (UID1452)	924	151	101	81.19	0	0	918540	190	97	107	12634	11605	9469	8582	40395	29945	54.3	2.1	92.02	11	927	23	128	0	0	0	0
bin.1.permissive	k__Archaea (UID2)	207	145	103	88.83	0	0	1838395	20	133	135	30232	30232	13822	13617	94030	94030	31.6	1.58	88.2	11	2317	13	132	0	0	0	0
bin.2.permissive	k__Archaea (UID2)	207	145	103	53.87	0	0	670425	40	127	131	6129	5963	5278	5117	32756	32756	36.4	2.3	92.52	11	881	69	76	0	0	0	0
bin.4.permissive	k__Archaea (UID2)	207	145	103	97.82	0.97	0	1307109	778	91	99	23935	20817	14363	13195	81407	81407	33.1	1.4	88.12	11	1687	4	140	1	0	0	0
Nitrosopumilus sp D6	k__Archaea (UID2)	207	145	103	92.23	0	0	1171110	0	106	106	20317	20317	11048	11048	40077	40077	47.9	1.81	89.31	11	1471	9	136	0	0	0	0
Nitrosopumilus sp H13	k__Archaea (UID2)	207	145	103	89.81	0.07	0	1176375	0	92	92	19334	19334	12786	12786	47710	47710	53	1.62	90.22	11	1438	12	132	1	0	0	0
Nitrosopumilus sp H8	k__Archaea (UID2)	207	145	103	89.16	0	0	1185071	0	93	93	19176	19176	12742	12742	61989	61989	53.2	1.66	90.09	11	1452	16	129	0	0	0	0
Nitrosopumilus sp. ESC	k__Archaea (UID2)	207	145	103	97.57	0	0	1709843	0	107	107	24895	24895	15979	15979	94787	94787	33.3	5.37	86.05	11	2245	3	142	0	0	0	0
Nitrosopumilus sp. LS AOA	k__Archaea (UID2)	207	145	103	100	0	0	1925182	0	67	67	41513	41513	28734	28734	218566	218566	31.6	1.6	88.8	11	2269	0	145	0	0	0	0
Nitrosopumilus sp.Nsub	k__Archaea (UID2)	207	145	103	100	0	0	1383621	0	26	26	91269	91269	53216	53216	200414	200414	31.4	0.65	88.46	11	1736	0	145	0	0	0	0
Nitrosopumilus sp.UBA526	k__Archaea (UID2)	207	145	103	93.2	0	0	1389729	13984	89	236	25082	18613	15614	5829	111965	111965	41.2	1.58	83.72	11	1672	10	135	0	0	0	0
Nitrosopumilus sp.UBA527	k__Archaea (UID2)	207	145	103	79.21	0	0	1100973	13647	78	215	38420	26591	14115	5057	112099	112099	41.3	1.55	83.94	11	1327	31	114	0	0	0	0
Cenarchaeum sp.bin143	k__Archaea (UID2)	207	145	103	63.44	1.46	50	1296456	0	507	507	3080	3080	2557	2557	16427	16427	38.2	5	86.73	11	1780	49	94	2	0	0	0
Cenarchaeum sp.bin74	k__Archaea (UID2)	207	145	103	53.21	8.16	28.57	747926	3977	366	398	3432	3242	2043	1869	11539	11539	40.1	2.88	88.67	11	1113	70	63	11	1	0	0
Cenarchaeum sp.bin90	k__Archaea (UID2)	207	145	103	59.77	2.59	60	664523	0	115	115	8261	8261	5778	5778	55015	55015	40.4	2.28	91.71	11	886	58	82	5	0	0	0
Cenarchaeum symbiosum A	k__Archaea (UID2)	207	145	103	99.03	0	0	2045086	230	1	6	2045086	1281157	2045086	340809	2045086	1281157	57.4	0	88.72	11	1924	2	143	0	0	0	0
Nitrosopumilus sp B06	k__Archaea (UID2)	207	145	103	91.75	0.97	0	1306149	0	77	77	23071	23071	16962	16962	67635	67635	47.6	1.7	88.91	11	1621	9	135	1	0	0	0
Nitrosopumilus sp. Pfa	k__Archaea (UID2)	207	145	103	98.06	0	0	1791570	0	108	108	28291	28291	16588	16588	116617	116617	33.6	2.01	88.97	11	2398	2	143	0	0	0	0
Nitrosopumilus sp.bin101	k__Archaea (UID2)	207	145	103	60.75	3.4	40	1056117	0	336	336	3376	3376	3143	3143	15423	15423	31.8	1.73	89.47	11	1654	67	73	5	0	0	0
Nitrosopumilus sp.bin131	k__Archaea (UID2)	207	145	103	55.04	0.32	100	602505	0	339	339	1838	1838	1777	1777	8731	8731	31.4	3.91	88.55	11	951	62	82	1	0	0	0
Nitrosopumilus sp.bin36	k__Archaea (UID2)	207	145	103	59.87	1.46	0	713647	0	242	242	3296	3296	2948	2948	9887	9887	31.8	2.54	88.63	11	1137	63	80	2	0	0	0
Thaumarchaeon TS	k__Archaea (UID2)	207	145	103	95.63	0	0	1859711	0	158	158	14074	14074	11770	11770	52333	52333	61.2	3.11	82.99	11	2028	6	139	0	0	0	0
Thaumarchaeota archaeon S13	k__Archaea (UID2)	207	145	103	85.44	0	0	1370066	0	181	181	10090	10090	7569	7569	33116	33116	66.6	2.83	89.61	11	1537	17	128	0	0	0	0
Thaumarchaeota archaeon S14	k__Archaea (UID2)	207	145	103	77.99	0	0	1181612	44	163	165	9215	9150	7249	7161	34763	34763	67	2.01	89.6	11	1367	27	118	0	0	0	0
Thaumarchaeota archaeon S15	k__Archaea (UID2)	207	145	103	61.17	0	0	1226121	136	267	269	5281	5281	4592	4557	24707	24707	65.5	3.78	87.4	11	1464	47	98	0	0	0	0
Alpha AOA ma1	k__Archaea (UID2)	207	145	103	99.03	0.97	0	1273336	0	21	21	92468	92468	60635	60635	198497	198497	33.2	0.83	89.9	11	1591	2	142	1	0	0	0
Alpha AOA ma2	k__Archaea (UID2)	207	145	103	98.06	0	0	1196229	0	15	15	78170	78170	79748	79748	236453	236453	33.2	0.82	90.21	11	1477	2	143	0	0	0	0
Alpha AOA ma3	k__Archaea (UID2)	207	145	103	96.12	5.83	0	1134945	10	46	47	36472	36472	24672	24147	142773	142773	33.2	0.85	90.39	11	1445	5	134	6	0	0	0
Alpha AOA ma4	k__Archaea (UID2)	207	145	103	96.12	0.97	100	1176403	0	13	13	124042	124042	90492	90492	340733	340733	33.3	0.7	90.36	11	1445	5	139	1	0	0	0
Alpha AOA ma5	k__Archaea (UID2)	207	145	103	98.06	0	0	1268007	114	16	17	124996	124996	79250	74581	227330	227330	33.2	0.89	89.58	11	1585	3	142	0	0	0	0
Alpha AOA ma6	k__Archaea (UID2)	207	145	103	100	0.97	100	1522689	0	44	44	207349	207349	34606	34606	412138	412138	33.3	1.56	90.07	11	1967	0	143	2	0	0	0
Alpha AOA ma7	k__Archaea (UID2)	207	145	103	100	0	0	1202873	0	17	17	132808	132808	70757	70757	346720	346720	33.3	0.68	90.2	11	1492	0	145	0	0	0	0
Alpha AOA ma8	k__Archaea (UID2)	207	145	103	100	0	0	1256128	0	6	6	751982	751982	209354	209354	751982	751982	33.2	0.6	89.55	11	1567	0	145	0	0	0	0
Alpha AOA oa1	k__Archaea (UID2)	207	145	103	52.59	0	0	819148	0	46	46	36105	36105	17807	17807	102058	102058	33.2	1.83	90.63	11	1005	65	80	0	0	0	0
Delta AOA md1	k__Archaea (UID2)	207	145	103	80.5	6.8	25	1279113	8419	215	240	9669	7058	5949	5294	31503	28994	37.4	4.54	89.95	11	1607	27	112	5	1	0	0
Gamma AOA mg1	k__Archaea (UID2)	207	145	103	74.9	22.48	71.43	1373803	2893	319	331	4708	4525	4306	4141	21422	21422	35.1	2.34	91.24	11	1898	40	79	25	1	0	0
Gamma AOA mg2	k__Archaea (UID2)	207	145	103	78.9	8.09	63.64	883129	5814	154	164	6400	6192	5734	5349	38826	38826	35.4	1.63	91.58	11	1224	30	104	11	0	0	0
Gamma AOA mg3	k__Archaea (UID2)	207	145	103	99.76	2.91	100	1050488	10	37	38	44907	44669	28391	27644	115526	115526	36.1	1.2	92.19	11	1309	1	141	3	0	0	0
Gamma AOA mg4	k__Archaea (UID2)	207	145	103	91.99	4.21	50	1424723	0	155	155	13731	13731	9191	9191	54679	54679	36	1.92	92.86	11	1740	10	131	3	1	0	0
Gamma AOA mg5	k__Archaea (UID2)	207	145	103	90.29	9.06	92.31	1009376	347	138	139	9219	9219	7314	7259	38341	38341	36.1	1.96	92.44	11	1313	15	117	13	0	0	0
Gamma AOA og1	k__Archaea (UID2)	207	145	103	88.11	0	0	949320	0	26	26	102815	102815	36512	36512	152540	152540	35.2	2.47	93.31	11	1133	14	131	0	0	0	0
Gamma AOA og2	k__Archaea (UID2)	207	145	103	90.37	0	0	1075201	0	18	18	164548	164548	59733	59733	231674	231674	35.5	2.56	92.74	11	1287	15	130	0	0	0	0
Gamma AOA og3	k__Archaea (UID2)	207	145	103	63.83	0.97	0	884242	0	85	85	14937	14937	10402	10402	67133	67133	34.6	2.53	91.71	11	1123	57	87	1	0	0	0
Nitrosopumilaceae sp.O23	k__Archaea (UID2)	207	145	103	97.33	2.09	100	1104502	0	32	32	79020	79020	34515	34515	217450	217450	35.7	2.1	92.6	11	1354	4	137	4	0	0	0
Nitrosopumilus sp.YT1	k__Archaea (UID2)	207	145	103	87.7	14.56	18.18	1332325	0	184	184	8514	8514	7240	7240	39015	39015	33.3	1.53	90.27	11	1812	17	106	22	0	0	0
Nitrosopelagicus brevis CN25	k__Archaea (UID2)	207	145	103	99.51	0	0	1232128	0	1	1	1232128	1232128	1232128	1232128	1232128	1232128	33.2	0	93.85	11	1470	1	144	0	0	0	0
Nitrosopelagicus brevis strain U25	k__Archaea (UID2)	207	145	103	99.51	0	0	1245544	0	3	3	698954	698954	415181	415181	698954	698954	33.2	1.06	93.87	11	1490	1	144	0	0	0	0
Nitrosopumilus adriaticus strain NF5	k__Archaea (UID2)	207	145	103	100	0	0	1803090	0	1	1	1803090	1803090	1803090	1803090	1803090	1803090	33.4	0	90.19	11	2210	0	145	0	0	0	0
Nitrosopumilus coba HCA1	k__Archaea (UID2)	207	145	103	98.54	0	0	1563356	0	1	1	1563356	1563356	1563356	1563356	1563356	1563356	33	0	91.47	11	1906	2	143	0	0	0	0
Nitrosopumilus maritimus SCM1	k__Archaea (UID2)	207	145	103	100	0.97	0	1645259	0	1	1	1645259	1645259	1645259	1645259	1645259	1645259	34.2	0	91.96	11	1947	0	144	1	0	0	0
Nitrosopumilus oxycline HCE1	k__Archaea (UID2)	207	145	103	99.51	0	0	1585110	0	1	1	1585110	1585110	1585110	1585110	1585110	1585110	33.1	0	91.32	11	1890	1	144	0	0	0	0
Nitrosopumilus piranensis D3C	k__Archaea (UID2)	207	145	103	100	0.97	0	1713078	0	1	1	1713078	1713078	1713078	1713078	1713078	1713078	33.8	0	89.91	11	2145	0	144	1	0	0	0
Nitrosopumilus sp.HMK28	k__Archaea (UID2)	207	145	103	100	0.97	0	1617209	0	13	13	353621	353621	124400	124400	491167	491167	33.8	1.06	90.37	11	2026	0	144	1	0	0	0
Nitrosarchaeum koreense MY1	k__Archaea (UID2)	207	145	103	100	0	0	1607695	0	1	1	1607695	1607695	1607695	1607695	1607695	1607695	32.7	0	90.08	11	1925	0	145	0	0	0	0
Nitrosarchaeum limnium BG20	k__Archaea (UID2)	207	145	103	99.03	5.83	83.33	1855559	2	343	343	16259	16259	5409	5409	79629	79629	32.5	2.38	89.18	11	2586	1	138	6	0	0	0
Nitrosarchaeum sp.AC2	k__Archaea (UID2)	207	145	103	100	0	0	1720730	0	1	1	1720730	1720730	1720730	1720730	1720730	1720730	32.8	0	89.72	11	2144	0	145	0	0	0	0
Nitrosoarchaeum limnia SFB1	k__Archaea (UID2)	207	145	103	98.06	0	0	1772718	29483	1	76	1772718	66478	1772718	22937	1772718	230803	32.5	0	85.76	11	2162	3	142	0	0	0	0
Nitrosopumilus koreensis AR1	k__Archaea (UID2)	207	145	103	94.66	0	0	1639964	0	1	1	1639964	1639964	1639964	1639964	1639964	1639964	34.2	0	90.15	11	2031	6	139	0	0	0	0
Nitrosopumilus sp.AR2	k__Archaea (UID2)	207	145	103	97.09	0	0	1690905	0	1	1	1690905	1690905	1690905	1690905	1690905	1690905	33.6	0	89.97	11	2112	3	142	0	0	0	0
Nitrosopumilus sp.SJ	k__Archaea (UID2)	207	145	103	96.12	0	0	1650825	0	15	15	166117	166117	110055	110055	348922	348922	34.2	0.85	90.47	11	2015	4	141	0	0	0	0
Nitrosopumilus ureiphilus PS0 sequence	k__Archaea (UID2)	207	145	103	100	0	0	2171418	0	1	1	2171418	2171418	2171418	2171418	2171418	2171418	33.4	0	87.09	11	2638	0	145	0	0	0	0

## Sheet: table s4
Table S4	Region sources	bacterial MAG
GTDB classification of all Thaumarchaeota	Deep-sea sponge	bin.3.permissive
	Shallow-water sponge
	Deep sea
	Shallow water
	Sediment/Soil
Table S4. The GTDB classification of genomes used in building GTDB-Tk phylogenetic tree. The genome that cannot match classification in species level was shown as N/A. Candidatus Caldiarchaeum subterraneum and Candidatus Aigarchaeota JZ bin_28 were used as outgroup in building phylogenetic trees. The color of the genome indicates its region sources. The genomes reported in this study were show in…
user_genome	classification	fastani_reference	fastani_reference_radius	fastani_taxonomy	fastani_ani	fastani_af	closest_placement_reference	closest_placement_radius	closest_placement_taxonomy	closest_placement_ani	closest_placement_af	pplacer_taxonomy	classification_method	note	other_related_references(genome_id,species_name,radius,ANI,AF)	aa_percent	translation_table	red_value	warnings
bin.3.permissive	d__Bacteria;p__Chloroflexota;c__Dehalococcoidia;o__UBA1151;f__;g__;s__	N/A	N/A	N/A	N/A	N/A	N/A	N/A	N/A	N/A	N/A	d__Bacteria;p__Chloroflexota;c__Dehalococcoidia;o__UBA1151;f__;g__;s__	taxonomic novelty determined using RED	N/A	N/A	77.06	11	0.746298	N/A
bin.1.permissive	d__Archaea;p__Thermoproteota;c__Nitrososphaeria;o__Nitrososphaerales;f__Nitrosopumilaceae;g__Nitrosopumilus;s__	N/A	N/A	N/A	N/A	N/A	N/A	N/A	N/A	N/A	N/A	d__Archaea;p__Thermoproteota;c__Nitrososphaeria;o__Nitrososphaerales;f__Nitrosopumilaceae;g__Nitrosopumilus;s__	taxonomic classification defined by topology and ANI	N/A	GCA_001510275.1, s__Nitrosopumilus sp001510275, 95.0, 83.95, 0.78; GCA_007036605.1, s__Nitrosopumilus sp007036605, 95.0, 83.51, 0.7; GCA_000484975.1, s__Nitrosopumilus sp000484975, 95.0, 83.37, 0.73; GCA_001543015.1, s__Nitrosopumilus sp001543015, 95.0, 83.18, 0.58; GCA_007037025.1, s__Nitrosopumilus sp007037025, 95.0, 83.06, 0.65; GCA_002317795.1, s__Nitrosopumilus sp002317795, 95.0, 82.75, 0.6;…	81.17	11	0.937996	Genome not assigned to closest species as it falls outside its pre-defined ANI radius
bin.2.permissive	d__Archaea;p__Thermoproteota;c__Nitrososphaeria;o__Nitrososphaerales;f__Nitrosopumilaceae;g__Nitrosopelagicus;s__Nitrosopelagicus sp000484935	GCA_000484935.1	95	d__Archaea;p__Thermoproteota;c__Nitrososphaeria;o__Nitrososphaerales;f__Nitrosopumilaceae;g__Nitrosopelagicus;s__Nitrosopelagicus sp000484935	98.05	0.81	GCA_000484935.1	95	d__Archaea;p__Thermoproteota;c__Nitrososphaeria;o__Nitrososphaerales;f__Nitrosopumilaceae;g__Nitrosopelagicus;s__Nitrosopelagicus sp000484935	98.05	0.81	d__Archaea;p__Thermoproteota;c__Nitrososphaeria;o__Nitrososphaerales;f__Nitrosopumilaceae;g__Nitrosopelagicus;s__	taxonomic classification defined by topology and ANI	topological placement and ANI have congruent species assignments	GCA_007037525.1, s__Nitrosopelagicus sp007037525, 95.0, 94.54, 0.59; GCA_007037205.1, s__Nitrosopelagicus sp007037205, 95.0, 94.16, 0.67; GCA_007037745.1, s__Nitrosopelagicus sp007037745, 95.0, 90.4, 0.89; GCA_000402075.1, s__Nitrosopelagicus sp000402075, 95.0, 88.65, 0.89; GCA_007036345.1, s__Nitrosopelagicus sp007036345, 95.0, 86.51, 0.58; GCA_007036525.1, s__Nitrosopelagicus sp007036525, 95.0,…	52.91	11	N/A	N/A
bin.4.permissive	d__Archaea;p__Thermoproteota;c__Nitrososphaeria;o__Nitrososphaerales;f__Nitrosopumilaceae;g__Nitrosopumilus;s__Nitrosopumilus sp007037025	GCA_007037025.1	95	d__Archaea;p__Thermoproteota;c__Nitrososphaeria;o__Nitrososphaerales;f__Nitrosopumilaceae;g__Nitrosopumilus;s__Nitrosopumilus sp007037025	95.42	0.73	GCA_007036605.1	95	d__Archaea;p__Thermoproteota;c__Nitrososphaeria;o__Nitrososphaerales;f__Nitrosopumilaceae;g__Nitrosopumilus;s__Nitrosopumilus sp007036605	94.78	0.77	d__Archaea;p__Thermoproteota;c__Nitrososphaeria;o__Nitrososphaerales;f__Nitrosopumilaceae;g__Nitrosopumilus;s__	ANI	topological placement and ANI have incongruent species assignments	GCA_000484975.1, s__Nitrosopumilus sp000484975, 95.0, 95.34, 0.78; GCA_001510275.1, s__Nitrosopumilus sp001510275, 95.0, 87.16, 0.82; GCA_001543015.1, s__Nitrosopumilus sp001543015, 95.0, 81.92, 0.76; GCA_002317795.1, s__Nitrosopumilus sp002317795, 95.0, 81.65, 0.76; GCF_000242875.2, s__Nitrosopumilus salaria, 95.0, 81.52, 0.63; GCA_002730325.1, s__Nitrosopumilus sp002730325, 95.0, 81.09, 0.69; G…	81.97	11	N/A	N/A
Nitrosopumilus sp D6	d__Archaea;p__Thermoproteota;c__Nitrososphaeria;o__Nitrososphaerales;f__Nitrosopumilaceae;g__Nitrosopumilus;s__Nitrosopumilus sp003724325	GCA_003724325.1	95	d__Archaea;p__Thermoproteota;c__Nitrososphaeria;o__Nitrososphaerales;f__Nitrosopumilaceae;g__Nitrosopumilus;s__Nitrosopumilus sp003724325	100	0.99	GCA_003724325.1	95	d__Archaea;p__Thermoproteota;c__Nitrososphaeria;o__Nitrososphaerales;f__Nitrosopumilaceae;g__Nitrosopumilus;s__Nitrosopumilus sp003724325	100	0.99	d__Archaea;p__Thermoproteota;c__Nitrososphaeria;o__Nitrososphaerales;f__Nitrosopumilaceae;g__Nitrosopumilus;s__	taxonomic classification defined by topology and ANI	topological placement and ANI have congruent species assignments	GCA_003724285.1, s__Nitrosopumilus sp003724285, 95.0, 85.66, 0.74; GCA_000746685.1, s__Nitrosopumilus sp000746685, 95.0, 79.38, 0.06; GCA_002317795.1, s__Nitrosopumilus sp002317795, 95.0, 77.97, 0.06; GCA_007036605.1, s__Nitrosopumilus sp007036605, 95.0, 77.96, 0.06; GCF_003175215.1, s__Nitrosopumilus sp003175215, 95.0, 77.95, 0.09; GCF_006740685.1, s__Nitrosopumilus sp006740685, 95.0, 77.87, 0.0…	73.4	11	N/A	N/A
Nitrosopumilus sp H13	d__Archaea;p__Thermoproteota;c__Nitrososphaeria;o__Nitrososphaerales;f__Nitrosopumilaceae;g__Nitrosopumilus;s__Nitrosopumilus sp003724285	GCA_003724285.1	95	d__Archaea;p__Thermoproteota;c__Nitrososphaeria;o__Nitrososphaerales;f__Nitrosopumilaceae;g__Nitrosopumilus;s__Nitrosopumilus sp003724285	100	0.99	GCA_003724285.1	95	d__Archaea;p__Thermoproteota;c__Nitrososphaeria;o__Nitrososphaerales;f__Nitrosopumilaceae;g__Nitrosopumilus;s__Nitrosopumilus sp003724285	100	0.99	d__Archaea;p__Thermoproteota;c__Nitrososphaeria;o__Nitrososphaerales;f__Nitrosopumilaceae;g__Nitrosopumilus;s__	taxonomic classification defined by topology and ANI	topological placement and ANI have congruent species assignments	GCA_003724325.1, s__Nitrosopumilus sp003724325, 95.0, 85.66, 0.74; GCA_000484975.1, s__Nitrosopumilus sp000484975, 95.0, 79.04, 0.04; GCA_000746685.1, s__Nitrosopumilus sp000746685, 95.0, 79.0, 0.04; GCA_007036605.1, s__Nitrosopumilus sp007036605, 95.0, 78.96, 0.06; GCA_000746785.1, s__Nitrosopumilus sp000746785, 95.0, 78.63, 0.03; GCF_002156965.1, s__Nitrosopumilus catalinensis, 95.0, 78.47, 0.0…	73.71	11	N/A	N/A
Nitrosopumilus sp H8	d__Archaea;p__Thermoproteota;c__Nitrososphaeria;o__Nitrososphaerales;f__Nitrosopumilaceae;g__Nitrosopumilus;s__Nitrosopumilus sp003724285	GCA_003724285.1	95	d__Archaea;p__Thermoproteota;c__Nitrososphaeria;o__Nitrososphaerales;f__Nitrosopumilaceae;g__Nitrosopumilus;s__Nitrosopumilus sp003724285	98.26	0.82	GCA_003724285.1	95	d__Archaea;p__Thermoproteota;c__Nitrososphaeria;o__Nitrososphaerales;f__Nitrosopumilaceae;g__Nitrosopumilus;s__Nitrosopumilus sp003724285	98.26	0.82	d__Archaea;p__Thermoproteota;c__Nitrososphaeria;o__Nitrososphaerales;f__Nitrosopumilaceae;g__Nitrosopumilus;s__	taxonomic classification defined by topology and ANI	topological placement and ANI have congruent species assignments	GCA_003724325.1, s__Nitrosopumilus sp003724325, 95.0, 85.39, 0.75; GCA_007036605.1, s__Nitrosopumilus sp007036605, 95.0, 80.78, 0.06; GCA_000746685.1, s__Nitrosopumilus sp000746685, 95.0, 80.49, 0.03; GCA_000018465.1, s__Nitrosopumilus maritimus, 95.0, 78.96, 0.05; GCF_001541925.1, s__Nitrosopumilus sp001541925, 95.0, 78.65, 0.06; GCA_001543015.1, s__Nitrosopumilus sp001543015, 95.0, 78.61, 0.05;…	73.73	11	N/A	N/A
Nitrosopumilus sp. ESC	d__Archaea;p__Thermoproteota;c__Nitrososphaeria;o__Nitrososphaerales;f__Nitrosopumilaceae;g__Nitrosopumilus;s__	N/A	N/A	N/A	N/A	N/A	N/A	N/A	N/A	N/A	N/A	d__Archaea;p__Thermoproteota;c__Nitrososphaeria;o__Nitrososphaerales;f__Nitrosopumilaceae;g__Nitrosopumilus;s__	taxonomic classification defined by topology and ANI	N/A	GCA_000484975.1, s__Nitrosopumilus sp000484975, 95.0, 87.77, 0.83; GCA_007036605.1, s__Nitrosopumilus sp007036605, 95.0, 87.73, 0.82; GCA_007037025.1, s__Nitrosopumilus sp007037025, 95.0, 87.45, 0.77; GCA_001510275.1, s__Nitrosopumilus sp001510275, 95.0, 87.29, 0.86; GCA_001543015.1, s__Nitrosopumilus sp001543015, 95.0, 82.58, 0.64; GCA_002317795.1, s__Nitrosopumilus sp002317795, 95.0, 82.36, 0.6…	84.56	11	0.958481	Genome not assigned to closest species as it falls outside its pre-defined ANI radius
Nitrosopumilus sp. LS AOA	d__Archaea;p__Thermoproteota;c__Nitrososphaeria;o__Nitrososphaerales;f__Nitrosopumilaceae;g__Nitrosopumilus;s__Nitrosopumilus sp001543015	GCA_001543015.1	95	d__Archaea;p__Thermoproteota;c__Nitrososphaeria;o__Nitrososphaerales;f__Nitrosopumilaceae;g__Nitrosopumilus;s__Nitrosopumilus sp001543015	100	0.99	GCA_001543015.1	95	d__Archaea;p__Thermoproteota;c__Nitrososphaeria;o__Nitrososphaerales;f__Nitrosopumilaceae;g__Nitrosopumilus;s__Nitrosopumilus sp001543015	100	0.99	d__Archaea;p__Thermoproteota;c__Nitrososphaeria;o__Nitrososphaerales;f__Nitrosopumilaceae;g__Nitrosopumilus;s__	taxonomic classification defined by topology and ANI	topological placement and ANI have congruent species assignments	GCA_002317795.1, s__Nitrosopumilus sp002317795, 95.0, 94.89, 0.73; GCF_900620265.1, s__Nitrosopumilus sp900620265, 95.0, 88.25, 0.01; GCA_001510275.1, s__Nitrosopumilus sp001510275, 95.0, 82.72, 0.83; GCA_002730325.1, s__Nitrosopumilus sp002730325, 95.0, 82.55, 0.82; GCA_000484975.1, s__Nitrosopumilus sp000484975, 95.0, 82.02, 0.76; GCA_007037025.1, s__Nitrosopumilus sp007037025, 95.0, 81.95, 0.6…	85.4	11	N/A	N/A
Nitrosopumilus sp.Nsub	d__Archaea;p__Thermoproteota;c__Nitrososphaeria;o__Nitrososphaerales;f__Nitrosopumilaceae;g__Nitrosopumilus;s__Nitrosopumilus sp001541925	GCF_001541925.1	95	d__Archaea;p__Thermoproteota;c__Nitrososphaeria;o__Nitrososphaerales;f__Nitrosopumilaceae;g__Nitrosopumilus;s__Nitrosopumilus sp001541925	100	1	GCF_001541925.1	95	d__Archaea;p__Thermoproteota;c__Nitrososphaeria;o__Nitrososphaerales;f__Nitrosopumilaceae;g__Nitrosopumilus;s__Nitrosopumilus sp001541925	100	1	d__Archaea;p__Thermoproteota;c__Nitrososphaeria;o__Nitrososphaerales;f__Nitrosopumilaceae;g__Nitrosopumilus;s__	taxonomic classification defined by topology and ANI	topological placement and ANI have congruent species assignments	GCA_003702465.1, s__Nitrosopumilus sp003702465, 95.0, 90.67, 0.95; GCA_003331425.1, s__Nitrosopumilus sp002690535, 95.0, 90.1, 0.89; GCF_002156965.1, s__Nitrosopumilus catalinensis, 95.0, 89.76, 0.86; GCA_002737455.1, s__Nitrosopumilus sp002737455, 95.0, 84.69, 0.87; GCA_001437625.1, s__Nitrosopumilus sp001437625, 95.0, 84.4, 0.85; GCF_900620265.1, s__Nitrosopumilus sp900620265, 95.0, 81.97, 0.01…	85.23	11	N/A	N/A
Nitrosopumilus sp.UBA526	d__Archaea;p__Thermoproteota;c__Nitrososphaeria;o__Nitrososphaerales;f__Nitrosopumilaceae;g__Nitrosopumilus;s__Nitrosopumilus sp002506665	GCA_002506665.1	95	d__Archaea;p__Thermoproteota;c__Nitrososphaeria;o__Nitrososphaerales;f__Nitrosopumilaceae;g__Nitrosopumilus;s__Nitrosopumilus sp002506665	100	1	GCA_002506665.1	95	d__Archaea;p__Thermoproteota;c__Nitrososphaeria;o__Nitrososphaerales;f__Nitrosopumilaceae;g__Nitrosopumilus;s__Nitrosopumilus sp002506665	100	1	d__Archaea;p__Thermoproteota;c__Nitrososphaeria;o__Nitrososphaerales;f__Nitrosopumilaceae;g__Nitrosopumilus;s__	taxonomic classification defined by topology and ANI	topological placement and ANI have congruent species assignments	GCF_900620265.1, s__Nitrosopumilus sp900620265, 95.0, 80.4, 0.02; GCF_000299395.1, s__Nitrosopumilus sediminis, 95.0, 78.26, 0.37; GCA_007036605.1, s__Nitrosopumilus sp007036605, 95.0, 78.01, 0.28; GCA_000875775.1, s__Nitrosopumilus piranensis, 95.0, 77.94, 0.28; GCA_002730325.1, s__Nitrosopumilus sp002730325, 95.0, 77.92, 0.24; GCF_000242875.2, s__Nitrosopumilus salaria, 95.0, 77.83, 0.27; GCA_0…	72.35	11	N/A	N/A
Nitrosopumilus sp.UBA527	d__Archaea;p__Thermoproteota;c__Nitrososphaeria;o__Nitrososphaerales;f__Nitrosopumilaceae;g__Nitrosopumilus;s__Nitrosopumilus sp002506665	GCA_002506665.1	95	d__Archaea;p__Thermoproteota;c__Nitrososphaeria;o__Nitrososphaerales;f__Nitrosopumilaceae;g__Nitrosopumilus;s__Nitrosopumilus sp002506665	99.71	0.95	GCA_002506665.1	95	d__Archaea;p__Thermoproteota;c__Nitrososphaeria;o__Nitrososphaerales;f__Nitrosopumilaceae;g__Nitrosopumilus;s__Nitrosopumilus sp002506665	99.71	0.95	d__Archaea;p__Thermoproteota;c__Nitrososphaeria;o__Nitrososphaerales;f__Nitrosopumilaceae;g__Nitrosopumilus;s__	taxonomic classification defined by topology and ANI	topological placement and ANI have congruent species assignments	GCF_900620265.1, s__Nitrosopumilus sp900620265, 95.0, 79.84, 0.03; GCF_000299395.1, s__Nitrosopumilus sediminis, 95.0, 78.66, 0.39; GCF_003175215.1, s__Nitrosopumilus sp003175215, 95.0, 78.23, 0.29; GCA_002730325.1, s__Nitrosopumilus sp002730325, 95.0, 78.19, 0.22; GCF_000956175.1, s__Nitrosopumilus adriaticus, 95.0, 78.13, 0.33; GCA_000875775.1, s__Nitrosopumilus piranensis, 95.0, 78.12, 0.29; G…	56.62	11	N/A	N/A
Cenarchaeum sp.bin143	d__Archaea;p__Thermoproteota;c__Nitrososphaeria;o__Nitrososphaerales;f__Nitrosopumilaceae;g__Cenarchaeum;s__	N/A	N/A	N/A	N/A	N/A	N/A	N/A	N/A	N/A	N/A	d__Archaea;p__Thermoproteota;c__Nitrososphaeria;o__Nitrososphaerales;f__Nitrosopumilaceae;g__Cenarchaeum;s__	ANI	N/A	GCA_003724275.1, s__Cenarchaeum sp003724275, 95.0, 76.72, 0.02; GCA_003352285.1, s__Cenarchaeum sp003352285, 95.0, 75.8, 0.05; GCA_000200715.1, s__Cenarchaeum symbiosum, 95.0, 75.61, 0.03	45.84	11	0.902055	N/A
Cenarchaeum sp.bin74	d__Archaea;p__Thermoproteota;c__Nitrososphaeria;o__Nitrososphaerales;f__Nitrosopumilaceae;g__Cenarchaeum;s__	N/A	N/A	N/A	N/A	N/A	N/A	N/A	N/A	N/A	N/A	d__Archaea;p__Thermoproteota;c__Nitrososphaeria;o__Nitrososphaerales;f__Nitrosopumilaceae;g__Cenarchaeum;s__	ANI	N/A	GCA_003724275.1, s__Cenarchaeum sp003724275, 95.0, 77.19, 0.03; GCA_000200715.1, s__Cenarchaeum symbiosum, 95.0, 76.74, 0.05; GCA_003352285.1, s__Cenarchaeum sp003352285, 95.0, 76.72, 0.12	37.04	11	0.900585	N/A
Cenarchaeum sp.bin90	d__Archaea;p__Thermoproteota;c__Nitrososphaeria;o__Nitrososphaerales;f__Nitrosopumilaceae;g__Cenarchaeum;s__	N/A	N/A	N/A	N/A	N/A	N/A	N/A	N/A	N/A	N/A	d__Archaea;p__Thermoproteota;c__Nitrososphaeria;o__Nitrososphaerales;f__Nitrosopumilaceae;g__Cenarchaeum;s__	ANI	N/A	GCA_003724275.1, s__Cenarchaeum sp003724275, 95.0, 76.83, 0.03; GCA_003352285.1, s__Cenarchaeum sp003352285, 95.0, 76.2, 0.07; GCA_000200715.1, s__Cenarchaeum symbiosum, 95.0, 75.92, 0.06	49.28	11	0.898607	N/A
Cenarchaeum symbiosum A	d__Archaea;p__Thermoproteota;c__Nitrososphaeria;o__Nitrososphaerales;f__Nitrosopumilaceae;g__Cenarchaeum;s__Cenarchaeum symbiosum	GCA_000200715.1	95	d__Archaea;p__Thermoproteota;c__Nitrososphaeria;o__Nitrososphaerales;f__Nitrosopumilaceae;g__Cenarchaeum;s__Cenarchaeum symbiosum	100	1	GCA_000200715.1	95	d__Archaea;p__Thermoproteota;c__Nitrososphaeria;o__Nitrososphaerales;f__Nitrosopumilaceae;g__Cenarchaeum;s__Cenarchaeum symbiosum	100	1	d__Archaea;p__Thermoproteota;c__Nitrososphaeria;o__Nitrososphaerales;f__Nitrosopumilaceae;g__Cenarchaeum;s__	taxonomic classification defined by topology and ANI	topological placement and ANI have congruent species assignments	GCA_003352285.1, s__Cenarchaeum sp003352285, 95.0, 78.07, 0.03; GCA_003724275.1, s__Cenarchaeum sp003724275, 95.0, 76.84, 0.15	83.1	11	N/A	N/A
Nitrosopumilus sp B06	d__Archaea;p__Thermoproteota;c__Nitrososphaeria;o__Nitrososphaerales;f__Nitrosopumilaceae;g__Nitrosopumilus;s__Nitrosopumilus sp003724325	GCA_003724325.1	95	d__Archaea;p__Thermoproteota;c__Nitrososphaeria;o__Nitrososphaerales;f__Nitrosopumilaceae;g__Nitrosopumilus;s__Nitrosopumilus sp003724325	98.85	0.89	GCA_003724325.1	95	d__Archaea;p__Thermoproteota;c__Nitrososphaeria;o__Nitrososphaerales;f__Nitrosopumilaceae;g__Nitrosopumilus;s__Nitrosopumilus sp003724325	98.85	0.89	d__Archaea;p__Thermoproteota;c__Nitrososphaeria;o__Nitrososphaerales;f__Nitrosopumilaceae;g__Nitrosopumilus;s__	taxonomic classification defined by topology and ANI	topological placement and ANI have congruent species assignments	GCA_003724285.1, s__Nitrosopumilus sp003724285, 95.0, 85.45, 0.83; GCA_000746685.1, s__Nitrosopumilus sp000746685, 95.0, 79.35, 0.06; GCA_007036605.1, s__Nitrosopumilus sp007036605, 95.0, 78.61, 0.07; GCF_006740685.1, s__Nitrosopumilus sp006740685, 95.0, 77.95, 0.07; GCA_003331425.1, s__Nitrosopumilus sp002690535, 95.0, 77.86, 0.06; GCF_001541925.1, s__Nitrosopumilus sp001541925, 95.0, 77.77, 0.0…	77.81	11	N/A	N/A
Nitrosopumilus sp. Pfa	d__Archaea;p__Thermoproteota;c__Nitrososphaeria;o__Nitrososphaerales;f__Nitrosopumilaceae;g__Nitrosopumilus;s__	N/A	N/A	N/A	N/A	N/A	GCF_006740685.1	95	d__Archaea;p__Thermoproteota;c__Nitrososphaeria;o__Nitrososphaerales;f__Nitrosopumilaceae;g__Nitrosopumilus;s__Nitrosopumilus sp006740685	87.65	0.76	d__Archaea;p__Thermoproteota;c__Nitrososphaeria;o__Nitrososphaerales;f__Nitrosopumilaceae;g__Nitrosopumilus;s__	taxonomic classification defined by topology and ANI	N/A	GCA_000746765.1, s__Nitrosopumilus sp000746765, 95.0, 87.81, 0.75; GCA_000746785.1, s__Nitrosopumilus sp000746785, 95.0, 87.25, 0.68; GCA_000018465.1, s__Nitrosopumilus maritimus, 95.0, 87.12, 0.7; GCA_000746685.1, s__Nitrosopumilus sp000746685, 95.0, 86.93, 0.64; GCA_003702525.1, s__Nitrosopumilus sp003702525, 95.0, 86.84, 0.84; GCA_000875775.1, s__Nitrosopumilus piranensis, 95.0, 86.8, 0.71; GC…	85.99	11	0.984502	Genome not assigned to closest species as it falls outside its pre-defined ANI radius
Nitrosopumilus sp.bin101	d__Archaea;p__Thermoproteota;c__Nitrososphaeria;o__Nitrososphaerales;f__Nitrosopumilaceae;g__Nitrosopumilus;s__	N/A	N/A	N/A	N/A	N/A	GCF_000299395.1	95	d__Archaea;p__Thermoproteota;c__Nitrososphaeria;o__Nitrososphaerales;f__Nitrosopumilaceae;g__Nitrosopumilus;s__Nitrosopumilus sediminis	82.4	0.86	d__Archaea;p__Thermoproteota;c__Nitrososphaeria;o__Nitrososphaerales;f__Nitrosopumilaceae;g__Nitrosopumilus;s__	taxonomic classification defined by topology and ANI	N/A	GCA_001510275.1, s__Nitrosopumilus sp001510275, 95.0, 80.69, 0.67; GCA_002788515.1, s__Nitrosopumilus sp002788515, 95.0, 80.63, 0.67; GCF_000242875.2, s__Nitrosopumilus salaria, 95.0, 80.22, 0.63; GCF_006740685.1, s__Nitrosopumilus sp006740685, 95.0, 80.1, 0.7; GCA_001543015.1, s__Nitrosopumilus sp001543015, 95.0, 80.1, 0.75; GCA_002317795.1, s__Nitrosopumilus sp002317795, 95.0, 79.98, 0.72; GCA_…	43.85	11	0.975314	Genome not assigned to closest species as it falls outside its pre-defined ANI radius
Nitrosopumilus sp.bin131	d__Archaea;p__Thermoproteota;c__Nitrososphaeria;o__Nitrososphaerales;f__Nitrosopumilaceae;g__Nitrosopumilus;s__	N/A	N/A	N/A	N/A	N/A	GCA_001437625.1	95	d__Archaea;p__Thermoproteota;c__Nitrososphaeria;o__Nitrososphaerales;f__Nitrosopumilaceae;g__Nitrosopumilus;s__Nitrosopumilus sp001437625	88.39	0.56	d__Archaea;p__Thermoproteota;c__Nitrososphaeria;o__Nitrososphaerales;f__Nitrosopumilaceae;g__Nitrosopumilus;s__	taxonomic classification defined by topology and ANI	N/A	GCA_003724325.1, s__Nitrosopumilus sp003724325, 95.0, 90.47, 0.12; GCA_003331425.1, s__Nitrosopumilus sp002690535, 95.0, 87.58, 0.64; GCF_002156965.1, s__Nitrosopumilus catalinensis, 95.0, 87.44, 0.64; GCF_001541925.1, s__Nitrosopumilus sp001541925, 95.0, 86.55, 0.64; GCA_003724285.1, s__Nitrosopumilus sp003724285, 95.0, 86.49, 0.08; GCA_002737455.1, s__Nitrosopumilus sp002737455, 95.0, 86.45, 0.…	39.4	11	0.984668	Genome not assigned to closest species as it falls outside its pre-defined ANI radius
Nitrosopumilus sp.bin36	d__Archaea;p__Thermoproteota;c__Nitrososphaeria;o__Nitrososphaerales;f__Nitrosopumilaceae;g__Nitrosopumilus;s__	N/A	N/A	N/A	N/A	N/A	GCA_001437625.1	95	d__Archaea;p__Thermoproteota;c__Nitrososphaeria;o__Nitrososphaerales;f__Nitrosopumilaceae;g__Nitrosopumilus;s__Nitrosopumilus sp001437625	90.61	0.8	d__Archaea;p__Thermoproteota;c__Nitrososphaeria;o__Nitrososphaerales;f__Nitrosopumilaceae;g__Nitrosopumilus;s__	taxonomic classification defined by topology and ANI	N/A	GCA_002737455.1, s__Nitrosopumilus sp002737455, 95.0, 83.7, 0.78; GCA_003331425.1, s__Nitrosopumilus sp002690535, 95.0, 83.04, 0.81; GCF_002156965.1, s__Nitrosopumilus catalinensis, 95.0, 82.96, 0.8; GCF_001541925.1, s__Nitrosopumilus sp001541925, 95.0, 82.61, 0.79; GCA_003702465.1, s__Nitrosopumilus sp003702465, 95.0, 82.34, 0.68; GCA_001510275.1, s__Nitrosopumilus sp001510275, 95.0, 79.89, 0.48…	39.15	11	0.995139	Genome not assigned to closest species as it falls outside its pre-defined ANI radius
Thaumarchaeon TS	d__Archaea;p__Thermoproteota;c__Nitrososphaeria;o__Nitrososphaerales;f__Nitrosopumilaceae;g__Cenarchaeum;s__	N/A	N/A	N/A	N/A	N/A	GCA_003724275.1	95	d__Archaea;p__Thermoproteota;c__Nitrososphaeria;o__Nitrososphaerales;f__Nitrosopumilaceae;g__Cenarchaeum;s__Cenarchaeum sp003724275	76.89	0.09	d__Archaea;p__Thermoproteota;c__Nitrososphaeria;o__Nitrososphaerales;f__Nitrosopumilaceae;g__Cenarchaeum;s__	taxonomic classification defined by topology and ANI	N/A	GCA_003352285.1, s__Cenarchaeum sp003352285, 95.0, 80.75, 0.01; GCA_000200715.1, s__Cenarchaeum symbiosum, 95.0, 76.9, 0.08	79.41	11	0.930482	N/A
Thaumarchaeota archaeon S13	d__Archaea;p__Thermoproteota;c__Nitrososphaeria;o__Nitrososphaerales;f__Nitrosopumilaceae;g__Cenarchaeum;s__Cenarchaeum sp003724275	GCA_003724275.1	95	d__Archaea;p__Thermoproteota;c__Nitrososphaeria;o__Nitrososphaerales;f__Nitrosopumilaceae;g__Cenarchaeum;s__Cenarchaeum sp003724275	100	0.98	GCA_003724275.1	95	d__Archaea;p__Thermoproteota;c__Nitrososphaeria;o__Nitrososphaerales;f__Nitrosopumilaceae;g__Cenarchaeum;s__Cenarchaeum sp003724275	100	0.98	d__Archaea;p__Thermoproteota;c__Nitrososphaeria;o__Nitrososphaerales;f__Nitrosopumilaceae;g__Cenarchaeum;s__	taxonomic classification defined by topology and ANI	topological placement and ANI have congruent species assignments	GCA_003352285.1, s__Cenarchaeum sp003352285, 95.0, 79.63, 0.02; GCA_000200715.1, s__Cenarchaeum symbiosum, 95.0, 76.84, 0.15	70.94	11	N/A	N/A
Thaumarchaeota archaeon S14	d__Archaea;p__Thermoproteota;c__Nitrososphaeria;o__Nitrososphaerales;f__Nitrosopumilaceae;g__Cenarchaeum;s__Cenarchaeum sp003724275	GCA_003724275.1	95	d__Archaea;p__Thermoproteota;c__Nitrososphaeria;o__Nitrososphaerales;f__Nitrosopumilaceae;g__Cenarchaeum;s__Cenarchaeum sp003724275	98.31	0.78	GCA_003724275.1	95	d__Archaea;p__Thermoproteota;c__Nitrososphaeria;o__Nitrososphaerales;f__Nitrosopumilaceae;g__Cenarchaeum;s__Cenarchaeum sp003724275	98.31	0.78	d__Archaea;p__Thermoproteota;c__Nitrososphaeria;o__Nitrososphaerales;f__Nitrosopumilaceae;g__Cenarchaeum;s__	taxonomic classification defined by topology and ANI	topological placement and ANI have congruent species assignments	GCA_003352285.1, s__Cenarchaeum sp003352285, 95.0, 80.3, 0.02; GCA_000200715.1, s__Cenarchaeum symbiosum, 95.0, 77.47, 0.15	64.21	11	N/A	N/A
Thaumarchaeota archaeon S15	d__Archaea;p__Thermoproteota;c__Nitrososphaeria;o__Nitrososphaerales;f__Nitrosopumilaceae;g__Cenarchaeum;s__Cenarchaeum sp003724275	GCA_003724275.1	95	d__Archaea;p__Thermoproteota;c__Nitrososphaeria;o__Nitrososphaerales;f__Nitrosopumilaceae;g__Cenarchaeum;s__Cenarchaeum sp003724275	98.93	0.75	GCA_003724275.1	95	d__Archaea;p__Thermoproteota;c__Nitrososphaeria;o__Nitrososphaerales;f__Nitrosopumilaceae;g__Cenarchaeum;s__Cenarchaeum sp003724275	98.93	0.75	d__Archaea;p__Thermoproteota;c__Nitrososphaeria;o__Nitrososphaerales;f__Nitrosopumilaceae;g__Cenarchaeum;s__	taxonomic classification defined by topology and ANI	topological placement and ANI have congruent species assignments	GCA_003352285.1, s__Cenarchaeum sp003352285, 95.0, 79.63, 0.02; GCA_000200715.1, s__Cenarchaeum symbiosum, 95.0, 77.16, 0.16	53.38	11	N/A	N/A
Alpha AOA ma1	d__Archaea;p__Thermoproteota;c__Nitrososphaeria;o__Nitrososphaerales;f__Nitrosopumilaceae;g__Nitrosopumilus;s__Nitrosopumilus sp007036605	GCA_007036605.1	95	d__Archaea;p__Thermoproteota;c__Nitrososphaeria;o__Nitrososphaerales;f__Nitrosopumilaceae;g__Nitrosopumilus;s__Nitrosopumilus sp007036605	98.75	0.92	GCA_007036605.1	95	d__Archaea;p__Thermoproteota;c__Nitrososphaeria;o__Nitrososphaerales;f__Nitrosopumilaceae;g__Nitrosopumilus;s__Nitrosopumilus sp007036605	98.75	0.92	d__Archaea;p__Thermoproteota;c__Nitrososphaeria;o__Nitrososphaerales;f__Nitrosopumilaceae;g__Nitrosopumilus;s__	taxonomic classification defined by topology and ANI	topological placement and ANI have congruent species assignments	GCA_007037025.1, s__Nitrosopumilus sp007037025, 95.0, 95.29, 0.77; GCA_000484975.1, s__Nitrosopumilus sp000484975, 95.0, 95.05, 0.87; GCA_001510275.1, s__Nitrosopumilus sp001510275, 95.0, 87.18, 0.85; GCA_001543015.1, s__Nitrosopumilus sp001543015, 95.0, 81.9, 0.77; GCA_002317795.1, s__Nitrosopumilus sp002317795, 95.0, 81.59, 0.75; GCF_000242875.2, s__Nitrosopumilus salaria, 95.0, 81.48, 0.6; GCF…	83	11	N/A	N/A
Alpha AOA ma2	d__Archaea;p__Thermoproteota;c__Nitrososphaeria;o__Nitrososphaerales;f__Nitrosopumilaceae;g__Nitrosopumilus;s__Nitrosopumilus sp007036605	GCA_007036605.1	95	d__Archaea;p__Thermoproteota;c__Nitrososphaeria;o__Nitrososphaerales;f__Nitrosopumilaceae;g__Nitrosopumilus;s__Nitrosopumilus sp007036605	98.62	0.86	GCA_007036605.1	95	d__Archaea;p__Thermoproteota;c__Nitrososphaeria;o__Nitrososphaerales;f__Nitrosopumilaceae;g__Nitrosopumilus;s__Nitrosopumilus sp007036605	98.62	0.86	d__Archaea;p__Thermoproteota;c__Nitrososphaeria;o__Nitrososphaerales;f__Nitrosopumilaceae;g__Nitrosopumilus;s__	taxonomic classification defined by topology and ANI	topological placement and ANI have congruent species assignments	GCA_007037025.1, s__Nitrosopumilus sp007037025, 95.0, 95.74, 0.73; GCA_000484975.1, s__Nitrosopumilus sp000484975, 95.0, 95.2, 0.82; GCA_001510275.1, s__Nitrosopumilus sp001510275, 95.0, 87.31, 0.81; GCA_001543015.1, s__Nitrosopumilus sp001543015, 95.0, 81.86, 0.77; GCA_002317795.1, s__Nitrosopumilus sp002317795, 95.0, 81.65, 0.77; GCF_000242875.2, s__Nitrosopumilus salaria, 95.0, 81.41, 0.61; GC…	82.94	11	N/A	N/A
Alpha AOA ma3	d__Archaea;p__Thermoproteota;c__Nitrososphaeria;o__Nitrososphaerales;f__Nitrosopumilaceae;g__Nitrosopumilus;s__Nitrosopumilus sp007036605	GCA_007036605.1	95	d__Archaea;p__Thermoproteota;c__Nitrososphaeria;o__Nitrososphaerales;f__Nitrosopumilaceae;g__Nitrosopumilus;s__Nitrosopumilus sp007036605	98.72	0.78	GCA_007036605.1	95	d__Archaea;p__Thermoproteota;c__Nitrososphaeria;o__Nitrososphaerales;f__Nitrosopumilaceae;g__Nitrosopumilus;s__Nitrosopumilus sp007036605	98.72	0.78	d__Archaea;p__Thermoproteota;c__Nitrososphaeria;o__Nitrososphaerales;f__Nitrosopumilaceae;g__Nitrosopumilus;s__	taxonomic classification defined by topology and ANI	topological placement and ANI have congruent species assignments	GCA_000484975.1, s__Nitrosopumilus sp000484975, 95.0, 95.27, 0.77; GCA_007037025.1, s__Nitrosopumilus sp007037025, 95.0, 95.21, 0.72; GCA_001510275.1, s__Nitrosopumilus sp001510275, 95.0, 87.39, 0.83; GCA_001543015.1, s__Nitrosopumilus sp001543015, 95.0, 81.96, 0.82; GCA_002317795.1, s__Nitrosopumilus sp002317795, 95.0, 81.71, 0.82; GCF_000242875.2, s__Nitrosopumilus salaria, 95.0, 81.51, 0.69; G…	75.8	11	N/A	N/A
Alpha AOA ma4	d__Archaea;p__Thermoproteota;c__Nitrososphaeria;o__Nitrososphaerales;f__Nitrosopumilaceae;g__Nitrosopumilus;s__Nitrosopumilus sp007036605	GCA_007036605.1	95	d__Archaea;p__Thermoproteota;c__Nitrososphaeria;o__Nitrososphaerales;f__Nitrosopumilaceae;g__Nitrosopumilus;s__Nitrosopumilus sp007036605	98.93	0.87	GCA_007036605.1	95	d__Archaea;p__Thermoproteota;c__Nitrososphaeria;o__Nitrososphaerales;f__Nitrosopumilaceae;g__Nitrosopumilus;s__Nitrosopumilus sp007036605	98.93	0.87	d__Archaea;p__Thermoproteota;c__Nitrososphaeria;o__Nitrososphaerales;f__Nitrosopumilaceae;g__Nitrosopumilus;s__	taxonomic classification defined by topology and ANI	topological placement and ANI have congruent species assignments	GCA_007037025.1, s__Nitrosopumilus sp007037025, 95.0, 95.51, 0.68; GCA_000484975.1, s__Nitrosopumilus sp000484975, 95.0, 95.18, 0.8; GCA_001510275.1, s__Nitrosopumilus sp001510275, 95.0, 87.53, 0.81; GCA_001543015.1, s__Nitrosopumilus sp001543015, 95.0, 81.97, 0.78; GCA_002317795.1, s__Nitrosopumilus sp002317795, 95.0, 81.67, 0.78; GCF_000242875.2, s__Nitrosopumilus salaria, 95.0, 81.55, 0.65; GC…	81.54	11	N/A	N/A
Alpha AOA ma5	d__Archaea;p__Thermoproteota;c__Nitrososphaeria;o__Nitrososphaerales;f__Nitrosopumilaceae;g__Nitrosopumilus;s__Nitrosopumilus sp007036605	GCA_007036605.1	95	d__Archaea;p__Thermoproteota;c__Nitrososphaeria;o__Nitrososphaerales;f__Nitrosopumilaceae;g__Nitrosopumilus;s__Nitrosopumilus sp007036605	98.88	0.88	GCA_007036605.1	95	d__Archaea;p__Thermoproteota;c__Nitrososphaeria;o__Nitrososphaerales;f__Nitrosopumilaceae;g__Nitrosopumilus;s__Nitrosopumilus sp007036605	98.88	0.88	d__Archaea;p__Thermoproteota;c__Nitrososphaeria;o__Nitrososphaerales;f__Nitrosopumilaceae;g__Nitrosopumilus;s__	taxonomic classification defined by topology and ANI	topological placement and ANI have congruent species assignments	GCA_007037025.1, s__Nitrosopumilus sp007037025, 95.0, 95.29, 0.79; GCA_000484975.1, s__Nitrosopumilus sp000484975, 95.0, 95.08, 0.87; GCA_001510275.1, s__Nitrosopumilus sp001510275, 95.0, 87.17, 0.87; GCA_001543015.1, s__Nitrosopumilus sp001543015, 95.0, 81.91, 0.77; GCA_002317795.1, s__Nitrosopumilus sp002317795, 95.0, 81.57, 0.77; GCF_000242875.2, s__Nitrosopumilus salaria, 95.0, 81.54, 0.62; G…	83.08	11	N/A	N/A
Alpha AOA ma6	d__Archaea;p__Thermoproteota;c__Nitrososphaeria;o__Nitrososphaerales;f__Nitrosopumilaceae;g__Nitrosopumilus;s__Nitrosopumilus sp007036605	GCA_007036605.1	95	d__Archaea;p__Thermoproteota;c__Nitrososphaeria;o__Nitrososphaerales;f__Nitrosopumilaceae;g__Nitrosopumilus;s__Nitrosopumilus sp007036605	98.76	0.92	GCA_007036605.1	95	d__Archaea;p__Thermoproteota;c__Nitrososphaeria;o__Nitrososphaerales;f__Nitrosopumilaceae;g__Nitrosopumilus;s__Nitrosopumilus sp007036605	98.76	0.92	d__Archaea;p__Thermoproteota;c__Nitrososphaeria;o__Nitrososphaerales;f__Nitrosopumilaceae;g__Nitrosopumilus;s__	taxonomic classification defined by topology and ANI	topological placement and ANI have congruent species assignments	GCA_007037025.1, s__Nitrosopumilus sp007037025, 95.0, 95.6, 0.82; GCA_000484975.1, s__Nitrosopumilus sp000484975, 95.0, 95.07, 0.89; GCA_001510275.1, s__Nitrosopumilus sp001510275, 95.0, 87.25, 0.86; GCA_001543015.1, s__Nitrosopumilus sp001543015, 95.0, 81.79, 0.67; GCA_002317795.1, s__Nitrosopumilus sp002317795, 95.0, 81.57, 0.66; GCF_000242875.2, s__Nitrosopumilus salaria, 95.0, 81.41, 0.6; GCF…	83.04	11	N/A	N/A
Alpha AOA ma7	d__Archaea;p__Thermoproteota;c__Nitrososphaeria;o__Nitrososphaerales;f__Nitrosopumilaceae;g__Nitrosopumilus;s__Nitrosopumilus sp007036605	GCA_007036605.1	95	d__Archaea;p__Thermoproteota;c__Nitrososphaeria;o__Nitrososphaerales;f__Nitrosopumilaceae;g__Nitrosopumilus;s__Nitrosopumilus sp007036605	98.7	0.88	GCA_007036605.1	95	d__Archaea;p__Thermoproteota;c__Nitrososphaeria;o__Nitrososphaerales;f__Nitrosopumilaceae;g__Nitrosopumilus;s__Nitrosopumilus sp007036605	98.7	0.88	d__Archaea;p__Thermoproteota;c__Nitrososphaeria;o__Nitrososphaerales;f__Nitrosopumilaceae;g__Nitrosopumilus;s__	taxonomic classification defined by topology and ANI	topological placement and ANI have congruent species assignments	GCA_007037025.1, s__Nitrosopumilus sp007037025, 95.0, 95.53, 0.73; GCA_000484975.1, s__Nitrosopumilus sp000484975, 95.0, 95.14, 0.81; GCA_001510275.1, s__Nitrosopumilus sp001510275, 95.0, 87.45, 0.83; GCA_001543015.1, s__Nitrosopumilus sp001543015, 95.0, 82.01, 0.77; GCF_000242875.2, s__Nitrosopumilus salaria, 95.0, 81.65, 0.64; GCF_900620265.1, s__Nitrosopumilus sp900620265, 95.0, 81.64, 0.02; G…	83.06	11	N/A	N/A
Alpha AOA ma8	d__Archaea;p__Thermoproteota;c__Nitrososphaeria;o__Nitrososphaerales;f__Nitrosopumilaceae;g__Nitrosopumilus;s__Nitrosopumilus sp007036605	GCA_007036605.1	95	d__Archaea;p__Thermoproteota;c__Nitrososphaeria;o__Nitrososphaerales;f__Nitrosopumilaceae;g__Nitrosopumilus;s__Nitrosopumilus sp007036605	98.91	0.9	GCA_007036605.1	95	d__Archaea;p__Thermoproteota;c__Nitrososphaeria;o__Nitrososphaerales;f__Nitrosopumilaceae;g__Nitrosopumilus;s__Nitrosopumilus sp007036605	98.91	0.9	d__Archaea;p__Thermoproteota;c__Nitrososphaeria;o__Nitrososphaerales;f__Nitrosopumilaceae;g__Nitrosopumilus;s__	taxonomic classification defined by topology and ANI	topological placement and ANI have congruent species assignments	GCA_007037025.1, s__Nitrosopumilus sp007037025, 95.0, 95.38, 0.8; GCA_000484975.1, s__Nitrosopumilus sp000484975, 95.0, 95.12, 0.88; GCA_001510275.1, s__Nitrosopumilus sp001510275, 95.0, 87.12, 0.87; GCA_001543015.1, s__Nitrosopumilus sp001543015, 95.0, 81.84, 0.78; GCA_002317795.1, s__Nitrosopumilus sp002317795, 95.0, 81.64, 0.76; GCF_000242875.2, s__Nitrosopumilus salaria, 95.0, 81.53, 0.63; GC…	84	11	N/A	N/A
Alpha AOA oa1	d__Archaea;p__Thermoproteota;c__Nitrososphaeria;o__Nitrososphaerales;f__Nitrosopumilaceae;g__Nitrosopumilus;s__Nitrosopumilus sp007036605	GCA_007036605.1	95	d__Archaea;p__Thermoproteota;c__Nitrososphaeria;o__Nitrososphaerales;f__Nitrosopumilaceae;g__Nitrosopumilus;s__Nitrosopumilus sp007036605	100	1	GCA_007036605.1	95	d__Archaea;p__Thermoproteota;c__Nitrososphaeria;o__Nitrososphaerales;f__Nitrosopumilaceae;g__Nitrosopumilus;s__Nitrosopumilus sp007036605	100	1	d__Archaea;p__Thermoproteota;c__Nitrososphaeria;o__Nitrososphaerales;f__Nitrosopumilaceae;g__Nitrosopumilus;s__	taxonomic classification defined by topology and ANI	topological placement and ANI have congruent species assignments	GCA_007037025.1, s__Nitrosopumilus sp007037025, 95.0, 95.25, 0.52; GCA_000484975.1, s__Nitrosopumilus sp000484975, 95.0, 95.04, 0.63; GCA_001510275.1, s__Nitrosopumilus sp001510275, 95.0, 87.31, 0.8; GCF_900620265.1, s__Nitrosopumilus sp900620265, 95.0, 85.29, 0.01; GCA_001543015.1, s__Nitrosopumilus sp001543015, 95.0, 81.82, 0.76; GCA_002317795.1, s__Nitrosopumilus sp002317795, 95.0, 81.5, 0.73;…	47.5	11	N/A	N/A
Delta AOA md1	d__Archaea;p__Thermoproteota;c__Nitrososphaeria;o__Nitrososphaerales;f__Nitrosopumilaceae;g__Nitrosopelagicus;s__	N/A	N/A	N/A	N/A	N/A	GCA_000746705.1	95	d__Archaea;p__Thermoproteota;c__Nitrososphaeria;o__Nitrososphaerales;f__Nitrosopumilaceae;g__Nitrosopelagicus;s__Nitrosopelagicus sp000746705	85.41	0.59	d__Archaea;p__Thermoproteota;c__Nitrososphaeria;o__Nitrososphaerales;f__Nitrosopumilaceae;g__Nitrosopelagicus;s__	taxonomic classification defined by topology and ANI	N/A	GCA_000484935.1, s__Nitrosopelagicus sp000484935, 95.0, 82.86, 0.48; GCA_007037205.1, s__Nitrosopelagicus sp007037205, 95.0, 82.84, 0.44; GCA_007037525.1, s__Nitrosopelagicus sp007037525, 95.0, 82.41, 0.42; GCA_007037745.1, s__Nitrosopelagicus sp007037745, 95.0, 82.19, 0.53; GCA_000402075.1, s__Nitrosopelagicus sp000402075, 95.0, 81.72, 0.52; GCA_007036525.1, s__Nitrosopelagicus sp007036525, 95.0…	57.36	11	0.960967	N/A
Gamma AOA mg1	d__Archaea;p__Thermoproteota;c__Nitrososphaeria;o__Nitrososphaerales;f__Nitrosopumilaceae;g__Nitrosopelagicus;s__	N/A	N/A	N/A	N/A	N/A	N/A	N/A	N/A	N/A	N/A	d__Archaea;p__Thermoproteota;c__Nitrososphaeria;o__Nitrososphaerales;f__Nitrosopumilaceae;g__Nitrosopelagicus;s__	ANI	N/A	GCA_007037525.1, s__Nitrosopelagicus sp007037525, 95.0, 96.7, 0.49; GCA_007037205.1, s__Nitrosopelagicus sp007037205, 95.0, 95.71, 0.47; GCA_000484935.1, s__Nitrosopelagicus sp000484935, 95.0, 93.9, 0.49; GCA_007037745.1, s__Nitrosopelagicus sp007037745, 95.0, 88.64, 0.6; GCA_000402075.1, s__Nitrosopelagicus sp000402075, 95.0, 87.87, 0.59; GCA_007036525.1, s__Nitrosopelagicus sp007036525, 95.0, 8…	42.47	11	0.993071	Genome has more than 18.9% of markers with multiple hits
Gamma AOA mg2	d__Archaea;p__Thermoproteota;c__Nitrososphaeria;o__Nitrososphaerales;f__Nitrosopumilaceae;g__Nitrosopelagicus;s__	N/A	N/A	N/A	N/A	N/A	GCA_000484935.1	95	d__Archaea;p__Thermoproteota;c__Nitrososphaeria;o__Nitrososphaerales;f__Nitrosopumilaceae;g__Nitrosopelagicus;s__Nitrosopelagicus sp000484935	97.81	0.62	d__Archaea;p__Thermoproteota;c__Nitrososphaeria;o__Nitrososphaerales;f__Nitrosopumilaceae;g__Nitrosopelagicus;s__	taxonomic classification defined by topology and ANI	N/A	GCA_007037205.1, s__Nitrosopelagicus sp007037205, 95.0, 94.09, 0.55; GCA_007037525.1, s__Nitrosopelagicus sp007037525, 95.0, 93.82, 0.56; GCA_007037745.1, s__Nitrosopelagicus sp007037745, 95.0, 89.97, 0.78; GCA_000402075.1, s__Nitrosopelagicus sp000402075, 95.0, 88.81, 0.84; GCA_007036525.1, s__Nitrosopelagicus sp007036525, 95.0, 86.26, 0.67; GCA_007036345.1, s__Nitrosopelagicus sp007036345, 95.0…	57.51	11	0.997238	Genome not assigned to closest species as it falls outside its pre-defined ANI radius
Gamma AOA mg3	d__Archaea;p__Thermoproteota;c__Nitrososphaeria;o__Nitrososphaerales;f__Nitrosopumilaceae;g__Nitrosopelagicus;s__Nitrosopelagicus sp000484935	GCA_000484935.1	95	d__Archaea;p__Thermoproteota;c__Nitrososphaeria;o__Nitrososphaerales;f__Nitrosopumilaceae;g__Nitrosopelagicus;s__Nitrosopelagicus sp000484935	98.71	0.82	GCA_000484935.1	95	d__Archaea;p__Thermoproteota;c__Nitrososphaeria;o__Nitrososphaerales;f__Nitrosopumilaceae;g__Nitrosopelagicus;s__Nitrosopelagicus sp000484935	98.71	0.82	d__Archaea;p__Thermoproteota;c__Nitrososphaeria;o__Nitrososphaerales;f__Nitrosopumilaceae;g__Nitrosopelagicus;s__	taxonomic classification defined by topology and ANI	topological placement and ANI have congruent species assignments	GCA_007037205.1, s__Nitrosopelagicus sp007037205, 95.0, 94.9, 0.74; GCA_007037525.1, s__Nitrosopelagicus sp007037525, 95.0, 94.86, 0.73; GCA_007037745.1, s__Nitrosopelagicus sp007037745, 95.0, 90.27, 0.83; GCA_000402075.1, s__Nitrosopelagicus sp000402075, 95.0, 89.09, 0.87; GCA_007036525.1, s__Nitrosopelagicus sp007036525, 95.0, 86.64, 0.78; GCA_007036345.1, s__Nitrosopelagicus sp007036345, 95.0,…	83.82	11	N/A	N/A
Gamma AOA mg4	d__Archaea;p__Thermoproteota;c__Nitrososphaeria;o__Nitrososphaerales;f__Nitrosopumilaceae;g__Nitrosopelagicus;s__Nitrosopelagicus sp000484935	GCA_000484935.1	95	d__Archaea;p__Thermoproteota;c__Nitrososphaeria;o__Nitrososphaerales;f__Nitrosopumilaceae;g__Nitrosopelagicus;s__Nitrosopelagicus sp000484935	98.16	0.74	GCA_000484935.1	95	d__Archaea;p__Thermoproteota;c__Nitrososphaeria;o__Nitrososphaerales;f__Nitrosopumilaceae;g__Nitrosopelagicus;s__Nitrosopelagicus sp000484935	98.16	0.74	d__Archaea;p__Thermoproteota;c__Nitrososphaeria;o__Nitrososphaerales;f__Nitrosopumilaceae;g__Nitrosopelagicus;s__	taxonomic classification defined by topology and ANI	topological placement and ANI have congruent species assignments	GCA_007037205.1, s__Nitrosopelagicus sp007037205, 95.0, 94.69, 0.68; GCA_007037525.1, s__Nitrosopelagicus sp007037525, 95.0, 94.44, 0.64; GCA_007037745.1, s__Nitrosopelagicus sp007037745, 95.0, 89.83, 0.69; GCA_000402075.1, s__Nitrosopelagicus sp000402075, 95.0, 88.47, 0.71; GCA_007036525.1, s__Nitrosopelagicus sp007036525, 95.0, 86.33, 0.69; GCA_007036345.1, s__Nitrosopelagicus sp007036345, 95.0…	73.26	11	N/A	N/A
Gamma AOA mg5	d__Archaea;p__Thermoproteota;c__Nitrososphaeria;o__Nitrososphaerales;f__Nitrosopumilaceae;g__Nitrosopelagicus;s__Nitrosopelagicus sp000484935	GCA_000484935.1	95	d__Archaea;p__Thermoproteota;c__Nitrososphaeria;o__Nitrososphaerales;f__Nitrosopumilaceae;g__Nitrosopelagicus;s__Nitrosopelagicus sp000484935	98.16	0.69	GCA_000484935.1	95	d__Archaea;p__Thermoproteota;c__Nitrososphaeria;o__Nitrososphaerales;f__Nitrosopumilaceae;g__Nitrosopelagicus;s__Nitrosopelagicus sp000484935	98.16	0.69	d__Archaea;p__Thermoproteota;c__Nitrososphaeria;o__Nitrososphaerales;f__Nitrosopumilaceae;g__Nitrosopelagicus;s__	taxonomic classification defined by topology and ANI	topological placement and ANI have congruent species assignments	GCA_007037205.1, s__Nitrosopelagicus sp007037205, 95.0, 94.37, 0.6; GCA_007037525.1, s__Nitrosopelagicus sp007037525, 95.0, 94.08, 0.54; GCA_007037745.1, s__Nitrosopelagicus sp007037745, 95.0, 90.11, 0.79; GCA_000402075.1, s__Nitrosopelagicus sp000402075, 95.0, 88.73, 0.84; GCA_007036525.1, s__Nitrosopelagicus sp007036525, 95.0, 86.04, 0.7; GCA_007036345.1, s__Nitrosopelagicus sp007036345, 95.0, …	69.42	11	N/A	N/A
Gamma AOA og1	d__Archaea;p__Thermoproteota;c__Nitrososphaeria;o__Nitrososphaerales;f__Nitrosopumilaceae;g__Nitrosopelagicus;s__Nitrosopelagicus sp007036525	GCA_007036525.1	95	d__Archaea;p__Thermoproteota;c__Nitrososphaeria;o__Nitrososphaerales;f__Nitrosopumilaceae;g__Nitrosopelagicus;s__Nitrosopelagicus sp007036525	100	1	GCA_007036525.1	95	d__Archaea;p__Thermoproteota;c__Nitrososphaeria;o__Nitrososphaerales;f__Nitrosopumilaceae;g__Nitrosopelagicus;s__Nitrosopelagicus sp007036525	100	1	d__Archaea;p__Thermoproteota;c__Nitrososphaeria;o__Nitrososphaerales;f__Nitrosopumilaceae;g__Nitrosopelagicus;s__	taxonomic classification defined by topology and ANI	topological placement and ANI have congruent species assignments	GCA_007036345.1, s__Nitrosopelagicus sp007036345, 95.0, 94.46, 0.7; GCA_000402075.1, s__Nitrosopelagicus sp000402075, 95.0, 88.26, 0.8; GCA_007037745.1, s__Nitrosopelagicus sp007037745, 95.0, 87.62, 0.77; GCA_000484935.1, s__Nitrosopelagicus sp000484935, 95.0, 86.48, 0.64; GCA_007037205.1, s__Nitrosopelagicus sp007037205, 95.0, 86.27, 0.65; GCA_007037525.1, s__Nitrosopelagicus sp007037525, 95.0, …	80.05	11	N/A	N/A
Gamma AOA og2	d__Archaea;p__Thermoproteota;c__Nitrososphaeria;o__Nitrososphaerales;f__Nitrosopumilaceae;g__Nitrosopelagicus;s__Nitrosopelagicus sp007037745	GCA_007037745.1	95	d__Archaea;p__Thermoproteota;c__Nitrososphaeria;o__Nitrososphaerales;f__Nitrosopumilaceae;g__Nitrosopelagicus;s__Nitrosopelagicus sp007037745	100	1	GCA_007037745.1	95	d__Archaea;p__Thermoproteota;c__Nitrososphaeria;o__Nitrososphaerales;f__Nitrosopumilaceae;g__Nitrosopelagicus;s__Nitrosopelagicus sp007037745	100	1	d__Archaea;p__Thermoproteota;c__Nitrososphaeria;o__Nitrososphaerales;f__Nitrosopumilaceae;g__Nitrosopelagicus;s__	taxonomic classification defined by topology and ANI	topological placement and ANI have congruent species assignments	GCA_000402075.1, s__Nitrosopelagicus sp000402075, 95.0, 94.78, 0.79; GCA_000484935.1, s__Nitrosopelagicus sp000484935, 95.0, 90.3, 0.73; GCA_007037205.1, s__Nitrosopelagicus sp007037205, 95.0, 88.82, 0.72; GCA_007037525.1, s__Nitrosopelagicus sp007037525, 95.0, 88.46, 0.65; GCA_007036525.1, s__Nitrosopelagicus sp007036525, 95.0, 87.62, 0.77; GCA_007036345.1, s__Nitrosopelagicus sp007036345, 95.0,…	76.31	11	N/A	N/A
Gamma AOA og3	d__Archaea;p__Thermoproteota;c__Nitrososphaeria;o__Nitrososphaerales;f__Nitrosopumilaceae;g__Nitrosopelagicus;s__Nitrosopelagicus sp007037525	GCA_007037525.1	95	d__Archaea;p__Thermoproteota;c__Nitrososphaeria;o__Nitrososphaerales;f__Nitrosopumilaceae;g__Nitrosopelagicus;s__Nitrosopelagicus sp007037525	100	0.99	GCA_007037525.1	95	d__Archaea;p__Thermoproteota;c__Nitrososphaeria;o__Nitrososphaerales;f__Nitrosopumilaceae;g__Nitrosopelagicus;s__Nitrosopelagicus sp007037525	100	0.99	d__Archaea;p__Thermoproteota;c__Nitrososphaeria;o__Nitrososphaerales;f__Nitrosopumilaceae;g__Nitrosopelagicus;s__	taxonomic classification defined by topology and ANI	topological placement and ANI have congruent species assignments	GCA_007037205.1, s__Nitrosopelagicus sp007037205, 95.0, 97.44, 0.56; GCA_000484935.1, s__Nitrosopelagicus sp000484935, 95.0, 93.27, 0.56; GCA_007037745.1, s__Nitrosopelagicus sp007037745, 95.0, 88.46, 0.65; GCA_000402075.1, s__Nitrosopelagicus sp000402075, 95.0, 87.74, 0.72; GCA_007036345.1, s__Nitrosopelagicus sp007036345, 95.0, 86.13, 0.51; GCA_007036525.1, s__Nitrosopelagicus sp007036525, 95.0…	53.04	11	N/A	N/A
Nitrosopumilaceae sp.O23	d__Archaea;p__Thermoproteota;c__Nitrososphaeria;o__Nitrososphaerales;f__Nitrosopumilaceae;g__Nitrosopelagicus;s__Nitrosopelagicus sp000402075	GCA_000402075.1	95	d__Archaea;p__Thermoproteota;c__Nitrososphaeria;o__Nitrososphaerales;f__Nitrosopumilaceae;g__Nitrosopelagicus;s__Nitrosopelagicus sp000402075	100	1	GCA_000402075.1	95	d__Archaea;p__Thermoproteota;c__Nitrososphaeria;o__Nitrososphaerales;f__Nitrosopumilaceae;g__Nitrosopelagicus;s__Nitrosopelagicus sp000402075	100	1	d__Archaea;p__Thermoproteota;c__Nitrososphaeria;o__Nitrososphaerales;f__Nitrosopumilaceae;g__Nitrosopelagicus;s__	taxonomic classification defined by topology and ANI	topological placement and ANI have congruent species assignments	GCA_007037745.1, s__Nitrosopelagicus sp007037745, 95.0, 94.78, 0.79; GCA_000484935.1, s__Nitrosopelagicus sp000484935, 95.0, 88.94, 0.81; GCA_007036345.1, s__Nitrosopelagicus sp007036345, 95.0, 88.39, 0.83; GCA_007036525.1, s__Nitrosopelagicus sp007036525, 95.0, 88.26, 0.8; GCA_007037205.1, s__Nitrosopelagicus sp007037205, 95.0, 87.84, 0.76; GCA_007037525.1, s__Nitrosopelagicus sp007037525, 95.0,…	81.23	11	N/A	N/A
Nitrosopumilus sp.YT1	d__Archaea;p__Thermoproteota;c__Nitrososphaeria;o__Nitrososphaerales;f__Nitrosopumilaceae;g__Nitrosopumilus;s__Nitrosopumilus sp007036605	GCA_007036605.1	95	d__Archaea;p__Thermoproteota;c__Nitrososphaeria;o__Nitrososphaerales;f__Nitrosopumilaceae;g__Nitrosopumilus;s__Nitrosopumilus sp007036605	98.67	0.69	GCA_007036605.1	95	d__Archaea;p__Thermoproteota;c__Nitrososphaeria;o__Nitrososphaerales;f__Nitrosopumilaceae;g__Nitrosopumilus;s__Nitrosopumilus sp007036605	98.67	0.69	d__Archaea;p__Thermoproteota;c__Nitrososphaeria;o__Nitrososphaerales;f__Nitrosopumilaceae;g__Nitrosopumilus;s__	taxonomic classification defined by topology and ANI	topological placement and ANI have congruent species assignments	GCA_007037025.1, s__Nitrosopumilus sp007037025, 95.0, 95.12, 0.65; GCA_000484975.1, s__Nitrosopumilus sp000484975, 95.0, 94.69, 0.69; GCA_001510275.1, s__Nitrosopumilus sp001510275, 95.0, 86.85, 0.78; GCA_001543015.1, s__Nitrosopumilus sp001543015, 95.0, 81.77, 0.72; GCF_000242875.2, s__Nitrosopumilus salaria, 95.0, 81.4, 0.58; GCA_002317795.1, s__Nitrosopumilus sp002317795, 95.0, 81.4, 0.72; GCF…	61.81	11	N/A	Genome has more than 15.6% of markers with multiple hits
Nitrosopelagicus brevis CN25	d__Archaea;p__Thermoproteota;c__Nitrososphaeria;o__Nitrososphaerales;f__Nitrosopumilaceae;g__Nitrosopelagicus;s__Nitrosopelagicus brevis	GCF_000812185.1	95	d__Archaea;p__Thermoproteota;c__Nitrososphaeria;o__Nitrososphaerales;f__Nitrosopumilaceae;g__Nitrosopelagicus;s__Nitrosopelagicus brevis	100	1	GCF_000812185.1	95	d__Archaea;p__Thermoproteota;c__Nitrososphaeria;o__Nitrososphaerales;f__Nitrosopumilaceae;g__Nitrosopelagicus;s__Nitrosopelagicus brevis	100	1	d__Archaea;p__Thermoproteota;c__Nitrososphaeria;o__Nitrososphaerales;f__Nitrosopumilaceae;g__Nitrosopelagicus;s__	taxonomic classification defined by topology and ANI	topological placement and ANI have congruent species assignments	GCA_001510295.1, s__Nitrosopelagicus sp001510295, 95.0, 86.48, 0.96; GCA_001627235.1, s__Nitrosopelagicus sp001627235, 95.0, 85.06, 0.92; GCA_002698885.1, s__Nitrosopelagicus sp002698885, 95.0, 78.3, 0.43; GCA_007036345.1, s__Nitrosopelagicus sp007036345, 95.0, 78.08, 0.22; GCA_007037745.1, s__Nitrosopelagicus sp007037745, 95.0, 77.43, 0.14; GCA_007036525.1, s__Nitrosopelagicus sp007036525, 95.0,…	85.77	11	N/A	N/A
Nitrosopelagicus brevis strain U25	d__Archaea;p__Thermoproteota;c__Nitrososphaeria;o__Nitrososphaerales;f__Nitrosopumilaceae;g__Nitrosopelagicus;s__Nitrosopelagicus brevis	GCF_000812185.1	95	d__Archaea;p__Thermoproteota;c__Nitrososphaeria;o__Nitrososphaerales;f__Nitrosopumilaceae;g__Nitrosopelagicus;s__Nitrosopelagicus brevis	100	0.99	GCF_000812185.1	95	d__Archaea;p__Thermoproteota;c__Nitrososphaeria;o__Nitrososphaerales;f__Nitrosopumilaceae;g__Nitrosopelagicus;s__Nitrosopelagicus brevis	100	0.99	d__Archaea;p__Thermoproteota;c__Nitrososphaeria;o__Nitrososphaerales;f__Nitrosopumilaceae;g__Nitrosopelagicus;s__	taxonomic classification defined by topology and ANI	topological placement and ANI have congruent species assignments	GCA_001510295.1, s__Nitrosopelagicus sp001510295, 95.0, 86.44, 0.92; GCA_001627235.1, s__Nitrosopelagicus sp001627235, 95.0, 85.08, 0.9; GCA_007036345.1, s__Nitrosopelagicus sp007036345, 95.0, 78.19, 0.21; GCA_002698885.1, s__Nitrosopelagicus sp002698885, 95.0, 78.16, 0.44; GCA_007037745.1, s__Nitrosopelagicus sp007037745, 95.0, 77.5, 0.14; GCA_007036525.1, s__Nitrosopelagicus sp007036525, 95.0, …	85.77	11	N/A	N/A
Nitrosopumilus adriaticus strain NF5	d__Archaea;p__Thermoproteota;c__Nitrososphaeria;o__Nitrososphaerales;f__Nitrosopumilaceae;g__Nitrosopumilus;s__Nitrosopumilus adriaticus	GCF_000956175.1	95	d__Archaea;p__Thermoproteota;c__Nitrososphaeria;o__Nitrososphaerales;f__Nitrosopumilaceae;g__Nitrosopumilus;s__Nitrosopumilus adriaticus	100	1	GCF_000956175.1	95	d__Archaea;p__Thermoproteota;c__Nitrososphaeria;o__Nitrososphaerales;f__Nitrosopumilaceae;g__Nitrosopumilus;s__Nitrosopumilus adriaticus	100	1	d__Archaea;p__Thermoproteota;c__Nitrososphaeria;o__Nitrososphaerales;f__Nitrosopumilaceae;g__Nitrosopumilus;s__	taxonomic classification defined by topology and ANI	topological placement and ANI have congruent species assignments	GCF_003175215.1, s__Nitrosopumilus sp003175215, 95.0, 83.9, 0.76; GCA_001510275.1, s__Nitrosopumilus sp001510275, 95.0, 81.96, 0.8; GCF_000299395.1, s__Nitrosopumilus sediminis, 95.0, 81.79, 0.65; GCF_000242875.2, s__Nitrosopumilus salaria, 95.0, 81.77, 0.65; GCA_007036605.1, s__Nitrosopumilus sp007036605, 95.0, 81.27, 0.73; GCA_000746765.1, s__Nitrosopumilus sp000746765, 95.0, 81.24, 0.67; GCA_0…	84.48	11	N/A	N/A
Nitrosopumilus coba HCA1	d__Archaea;p__Thermoproteota;c__Nitrososphaeria;o__Nitrososphaerales;f__Nitrosopumilaceae;g__Nitrosopumilus;s__	N/A	N/A	N/A	N/A	N/A	GCF_000299395.1	95	d__Archaea;p__Thermoproteota;c__Nitrososphaeria;o__Nitrososphaerales;f__Nitrosopumilaceae;g__Nitrosopumilus;s__Nitrosopumilus sediminis	84.73	0.79	d__Archaea;p__Thermoproteota;c__Nitrososphaeria;o__Nitrososphaerales;f__Nitrosopumilaceae;g__Nitrosopumilus;s__	taxonomic classification defined by topology and ANI	N/A	GCA_002788515.1, s__Nitrosopumilus sp002788515, 95.0, 82.78, 0.71; GCF_000242875.2, s__Nitrosopumilus salaria, 95.0, 82.25, 0.62; GCA_001510275.1, s__Nitrosopumilus sp001510275, 95.0, 82.11, 0.81; GCA_000746765.1, s__Nitrosopumilus sp000746765, 95.0, 81.97, 0.68; GCF_900620265.1, s__Nitrosopumilus sp900620265, 95.0, 81.95, 0.01; GCA_001543015.1, s__Nitrosopumilus sp001543015, 95.0, 81.93, 0.66; G…	86.36	11	0.976849	Genome not assigned to closest species as it falls outside its pre-defined ANI radius
Nitrosopumilus maritimus SCM1	d__Archaea;p__Thermoproteota;c__Nitrososphaeria;o__Nitrososphaerales;f__Nitrosopumilaceae;g__Nitrosopumilus;s__Nitrosopumilus maritimus	GCA_000018465.1	95	d__Archaea;p__Thermoproteota;c__Nitrososphaeria;o__Nitrososphaerales;f__Nitrosopumilaceae;g__Nitrosopumilus;s__Nitrosopumilus maritimus	100	1	GCA_000018465.1	95	d__Archaea;p__Thermoproteota;c__Nitrososphaeria;o__Nitrososphaerales;f__Nitrosopumilaceae;g__Nitrosopumilus;s__Nitrosopumilus maritimus	100	1	d__Archaea;p__Thermoproteota;c__Nitrososphaeria;o__Nitrososphaerales;f__Nitrosopumilaceae;g__Nitrosopumilus;s__	taxonomic classification defined by topology and ANI	topological placement and ANI have congruent species assignments	GCA_003702525.1, s__Nitrosopumilus sp003702525, 95.0, 89.57, 0.89; GCA_003702545.1, s__Nitrosopumilus sp003702545, 95.0, 89.27, 0.92; GCA_003702495.1, s__Nitrosopumilus sp003702495, 95.0, 88.57, 0.89; GCA_000746765.1, s__Nitrosopumilus sp000746765, 95.0, 88.54, 0.84; GCF_006740685.1, s__Nitrosopumilus sp006740685, 95.0, 88.11, 0.83; GCA_000746785.1, s__Nitrosopumilus sp000746785, 95.0, 88.07, 0.7…	85.62	11	N/A	N/A
Nitrosopumilus oxycline HCE1	d__Archaea;p__Thermoproteota;c__Nitrososphaeria;o__Nitrososphaerales;f__Nitrosopumilaceae;g__Nitrosopumilus;s__	N/A	N/A	N/A	N/A	N/A	GCF_000299395.1	95	d__Archaea;p__Thermoproteota;c__Nitrososphaeria;o__Nitrososphaerales;f__Nitrosopumilaceae;g__Nitrosopumilus;s__Nitrosopumilus sediminis	83.96	0.8	d__Archaea;p__Thermoproteota;c__Nitrososphaeria;o__Nitrososphaerales;f__Nitrosopumilaceae;g__Nitrosopumilus;s__	taxonomic classification defined by topology and ANI	N/A	GCA_002788515.1, s__Nitrosopumilus sp002788515, 95.0, 82.7, 0.73; GCA_001510275.1, s__Nitrosopumilus sp001510275, 95.0, 82.14, 0.8; GCF_000242875.2, s__Nitrosopumilus salaria, 95.0, 81.84, 0.64; GCF_000956175.1, s__Nitrosopumilus adriaticus, 95.0, 81.79, 0.68; GCF_900620265.1, s__Nitrosopumilus sp900620265, 95.0, 81.76, 0.01; GCA_001543015.1, s__Nitrosopumilus sp001543015, 95.0, 81.71, 0.63; GCA_…	86.26	11	0.974805	Genome not assigned to closest species as it falls outside its pre-defined ANI radius
Nitrosopumilus piranensis D3C	d__Archaea;p__Thermoproteota;c__Nitrososphaeria;o__Nitrososphaerales;f__Nitrosopumilaceae;g__Nitrosopumilus;s__Nitrosopumilus piranensis	GCA_000875775.1	95	d__Archaea;p__Thermoproteota;c__Nitrososphaeria;o__Nitrososphaerales;f__Nitrosopumilaceae;g__Nitrosopumilus;s__Nitrosopumilus piranensis	100	1	GCA_000875775.1	95	d__Archaea;p__Thermoproteota;c__Nitrososphaeria;o__Nitrososphaerales;f__Nitrosopumilaceae;g__Nitrosopumilus;s__Nitrosopumilus piranensis	100	1	d__Archaea;p__Thermoproteota;c__Nitrososphaeria;o__Nitrososphaerales;f__Nitrosopumilaceae;g__Nitrosopumilus;s__	taxonomic classification defined by topology and ANI	topological placement and ANI have congruent species assignments	GCA_000746765.1, s__Nitrosopumilus sp000746765, 95.0, 86.21, 0.81; GCA_000299365.1, s__Nitrosopumilus koreensis, 95.0, 86.16, 0.74; GCF_006740685.1, s__Nitrosopumilus sp006740685, 95.0, 85.9, 0.81; GCA_000746785.1, s__Nitrosopumilus sp000746785, 95.0, 85.59, 0.73; GCA_000018465.1, s__Nitrosopumilus maritimus, 95.0, 85.52, 0.76; GCA_000746685.1, s__Nitrosopumilus sp000746685, 95.0, 85.33, 0.67; GC…	85.62	11	N/A	N/A
Nitrosopumilus sp.HMK28	d__Archaea;p__Thermoproteota;c__Nitrososphaeria;o__Nitrososphaerales;f__Nitrosopumilaceae;g__Nitrosopumilus;s__Nitrosopumilus piranensis	GCA_000875775.1	95	d__Archaea;p__Thermoproteota;c__Nitrososphaeria;o__Nitrososphaerales;f__Nitrosopumilaceae;g__Nitrosopumilus;s__Nitrosopumilus piranensis	99.09	0.91	GCA_000875775.1	95	d__Archaea;p__Thermoproteota;c__Nitrososphaeria;o__Nitrososphaerales;f__Nitrosopumilaceae;g__Nitrosopumilus;s__Nitrosopumilus piranensis	99.09	0.91	d__Archaea;p__Thermoproteota;c__Nitrososphaeria;o__Nitrososphaerales;f__Nitrosopumilaceae;g__Nitrosopumilus;s__	taxonomic classification defined by topology and ANI	topological placement and ANI have congruent species assignments	GCA_000746765.1, s__Nitrosopumilus sp000746765, 95.0, 86.3, 0.78; GCA_000299365.1, s__Nitrosopumilus koreensis, 95.0, 86.16, 0.74; GCF_006740685.1, s__Nitrosopumilus sp006740685, 95.0, 85.96, 0.82; GCA_000746685.1, s__Nitrosopumilus sp000746685, 95.0, 85.61, 0.66; GCA_000746785.1, s__Nitrosopumilus sp000746785, 95.0, 85.59, 0.71; GCA_000018465.1, s__Nitrosopumilus maritimus, 95.0, 85.47, 0.77; GC…	85.58	11	N/A	N/A
Nitrosarchaeum koreense MY1	d__Archaea;p__Thermoproteota;c__Nitrososphaeria;o__Nitrososphaerales;f__Nitrosopumilaceae;g__Nitrosarchaeum;s__Nitrosarchaeum koreense	GCF_000220175.1	95	d__Archaea;p__Thermoproteota;c__Nitrososphaeria;o__Nitrososphaerales;f__Nitrosopumilaceae;g__Nitrosarchaeum;s__Nitrosarchaeum koreense	100	1	GCF_000220175.1	95	d__Archaea;p__Thermoproteota;c__Nitrososphaeria;o__Nitrososphaerales;f__Nitrosopumilaceae;g__Nitrosarchaeum;s__Nitrosarchaeum koreense	100	1	d__Archaea;p__Thermoproteota;c__Nitrososphaeria;o__Nitrososphaerales;f__Nitrosopumilaceae;g__Nitrosarchaeum;s__	taxonomic classification defined by topology and ANI	topological placement and ANI have congruent species assignments	GCA_003569705.1, s__Nitrosarchaeum sp003569705, 95.0, 84.16, 0.79; GCA_004297665.1, s__Nitrosarchaeum sp004297665, 95.0, 83.97, 0.76; GCA_005798405.1, s__Nitrosarchaeum sp005798405, 95.0, 83.92, 0.86; GCA_000204585.1, s__Nitrosarchaeum limnae, 95.0, 82.68, 0.74; GCA_002737445.1, s__Nitrosarchaeum sp002737445, 95.0, 81.7, 0.8	85.54	11	N/A	N/A
Nitrosarchaeum limnium BG20	d__Archaea;p__Thermoproteota;c__Nitrososphaeria;o__Nitrososphaerales;f__Nitrosopumilaceae;g__Nitrosarchaeum;s__Nitrosarchaeum limnae	GCA_000204585.1	95	d__Archaea;p__Thermoproteota;c__Nitrososphaeria;o__Nitrososphaerales;f__Nitrosopumilaceae;g__Nitrosarchaeum;s__Nitrosarchaeum limnae	96.29	0.84	GCA_000204585.1	95	d__Archaea;p__Thermoproteota;c__Nitrososphaeria;o__Nitrososphaerales;f__Nitrosopumilaceae;g__Nitrosarchaeum;s__Nitrosarchaeum limnae	96.29	0.84	d__Archaea;p__Thermoproteota;c__Nitrososphaeria;o__Nitrososphaerales;f__Nitrosopumilaceae;g__Nitrosarchaeum;s__	taxonomic classification defined by topology and ANI	topological placement and ANI have congruent species assignments	GCA_003569705.1, s__Nitrosarchaeum sp003569705, 95.0, 83.85, 0.66; GCA_005798405.1, s__Nitrosarchaeum sp005798405, 95.0, 83.43, 0.71; GCA_004297665.1, s__Nitrosarchaeum sp004297665, 95.0, 82.86, 0.65; GCF_000220175.1, s__Nitrosarchaeum koreense, 95.0, 82.82, 0.67; GCA_002737445.1, s__Nitrosarchaeum sp002737445, 95.0, 81.75, 0.68	74.9	11	N/A	N/A
Nitrosarchaeum sp.AC2	d__Archaea;p__Thermoproteota;c__Nitrososphaeria;o__Nitrososphaerales;f__Nitrosopumilaceae;g__Nitrosarchaeum;s__Nitrosarchaeum koreense	GCF_000220175.1	95	d__Archaea;p__Thermoproteota;c__Nitrososphaeria;o__Nitrososphaerales;f__Nitrosopumilaceae;g__Nitrosarchaeum;s__Nitrosarchaeum koreense	96.71	0.93	GCF_000220175.1	95	d__Archaea;p__Thermoproteota;c__Nitrososphaeria;o__Nitrososphaerales;f__Nitrosopumilaceae;g__Nitrosarchaeum;s__Nitrosarchaeum koreense	96.71	0.93	d__Archaea;p__Thermoproteota;c__Nitrososphaeria;o__Nitrososphaerales;f__Nitrosopumilaceae;g__Nitrosarchaeum;s__	taxonomic classification defined by topology and ANI	topological placement and ANI have congruent species assignments	GCA_003569705.1, s__Nitrosarchaeum sp003569705, 95.0, 84.34, 0.79; GCA_004297665.1, s__Nitrosarchaeum sp004297665, 95.0, 84.02, 0.74; GCA_005798405.1, s__Nitrosarchaeum sp005798405, 95.0, 83.95, 0.88; GCA_000204585.1, s__Nitrosarchaeum limnae, 95.0, 82.79, 0.68; GCA_002737445.1, s__Nitrosarchaeum sp002737445, 95.0, 81.66, 0.8	83.51	11	N/A	N/A
Nitrosoarchaeum limnia SFB1	d__Archaea;p__Thermoproteota;c__Nitrososphaeria;o__Nitrososphaerales;f__Nitrosopumilaceae;g__Nitrosarchaeum;s__Nitrosarchaeum limnae	GCA_000204585.1	95	d__Archaea;p__Thermoproteota;c__Nitrososphaeria;o__Nitrososphaerales;f__Nitrosopumilaceae;g__Nitrosarchaeum;s__Nitrosarchaeum limnae	100	0.99	GCA_000204585.1	95	d__Archaea;p__Thermoproteota;c__Nitrososphaeria;o__Nitrososphaerales;f__Nitrosopumilaceae;g__Nitrosarchaeum;s__Nitrosarchaeum limnae	100	0.99	d__Archaea;p__Thermoproteota;c__Nitrososphaeria;o__Nitrososphaerales;f__Nitrosopumilaceae;g__Nitrosarchaeum;s__	taxonomic classification defined by topology and ANI	topological placement and ANI have congruent species assignments	GCA_003569705.1, s__Nitrosarchaeum sp003569705, 95.0, 83.62, 0.8; GCA_005798405.1, s__Nitrosarchaeum sp005798405, 95.0, 83.35, 0.85; GCA_004297665.1, s__Nitrosarchaeum sp004297665, 95.0, 83.19, 0.72; GCF_000220175.1, s__Nitrosarchaeum koreense, 95.0, 82.68, 0.74; GCA_002737445.1, s__Nitrosarchaeum sp002737445, 95.0, 81.56, 0.8	81.83	11	N/A	N/A
Nitrosopumilus koreensis AR1	d__Archaea;p__Thermoproteota;c__Nitrososphaeria;o__Nitrososphaerales;f__Nitrosopumilaceae;g__Nitrosopumilus;s__Nitrosopumilus koreensis	GCA_000299365.1	95	d__Archaea;p__Thermoproteota;c__Nitrososphaeria;o__Nitrososphaerales;f__Nitrosopumilaceae;g__Nitrosopumilus;s__Nitrosopumilus koreensis	100	1	GCA_000299365.1	95	d__Archaea;p__Thermoproteota;c__Nitrososphaeria;o__Nitrososphaerales;f__Nitrosopumilaceae;g__Nitrosopumilus;s__Nitrosopumilus koreensis	100	1	d__Archaea;p__Thermoproteota;c__Nitrososphaeria;o__Nitrososphaerales;f__Nitrosopumilaceae;g__Nitrosopumilus;s__	taxonomic classification defined by topology and ANI	topological placement and ANI have congruent species assignments	GCA_000746765.1, s__Nitrosopumilus sp000746765, 95.0, 86.47, 0.79; GCF_006740685.1, s__Nitrosopumilus sp006740685, 95.0, 86.22, 0.83; GCA_000875775.1, s__Nitrosopumilus piranensis, 95.0, 86.16, 0.74; GCA_000746785.1, s__Nitrosopumilus sp000746785, 95.0, 85.61, 0.72; GCA_000018465.1, s__Nitrosopumilus maritimus, 95.0, 85.54, 0.72; GCA_003702525.1, s__Nitrosopumilus sp003702525, 95.0, 85.33, 0.84; …	80.6	11	N/A	N/A
Nitrosopumilus sp.AR2	d__Archaea;p__Thermoproteota;c__Nitrososphaeria;o__Nitrososphaerales;f__Nitrosopumilaceae;g__Nitrosopumilus;s__Nitrosopumilus sediminis	GCF_000299395.1	95	d__Archaea;p__Thermoproteota;c__Nitrososphaeria;o__Nitrososphaerales;f__Nitrosopumilaceae;g__Nitrosopumilus;s__Nitrosopumilus sediminis	100	1	GCF_000299395.1	95	d__Archaea;p__Thermoproteota;c__Nitrososphaeria;o__Nitrososphaerales;f__Nitrosopumilaceae;g__Nitrosopumilus;s__Nitrosopumilus sediminis	100	1	d__Archaea;p__Thermoproteota;c__Nitrososphaeria;o__Nitrososphaerales;f__Nitrosopumilaceae;g__Nitrosopumilus;s__	taxonomic classification defined by topology and ANI	topological placement and ANI have congruent species assignments	GCF_900620265.1, s__Nitrosopumilus sp900620265, 95.0, 82.64, 0.01; GCA_002788515.1, s__Nitrosopumilus sp002788515, 95.0, 82.49, 0.75; GCA_001510275.1, s__Nitrosopumilus sp001510275, 95.0, 82.12, 0.81; GCF_000242875.2, s__Nitrosopumilus salaria, 95.0, 82.11, 0.65; GCF_000956175.1, s__Nitrosopumilus adriaticus, 95.0, 81.79, 0.65; GCA_001543015.1, s__Nitrosopumilus sp001543015, 95.0, 81.41, 0.6; GCA…	81.56	11	N/A	N/A
Nitrosopumilus sp.SJ	d__Archaea;p__Thermoproteota;c__Nitrososphaeria;o__Nitrososphaerales;f__Nitrosopumilaceae;g__Nitrosopumilus;s__Nitrosopumilus koreensis	GCA_000299365.1	95	d__Archaea;p__Thermoproteota;c__Nitrososphaeria;o__Nitrososphaerales;f__Nitrosopumilaceae;g__Nitrosopumilus;s__Nitrosopumilus koreensis	99.95	0.99	GCA_000299365.1	95	d__Archaea;p__Thermoproteota;c__Nitrososphaeria;o__Nitrososphaerales;f__Nitrosopumilaceae;g__Nitrosopumilus;s__Nitrosopumilus koreensis	99.95	0.99	d__Archaea;p__Thermoproteota;c__Nitrososphaeria;o__Nitrososphaerales;f__Nitrosopumilaceae;g__Nitrosopumilus;s__	taxonomic classification defined by topology and ANI	topological placement and ANI have congruent species assignments	GCA_000746765.1, s__Nitrosopumilus sp000746765, 95.0, 86.46, 0.79; GCF_006740685.1, s__Nitrosopumilus sp006740685, 95.0, 86.21, 0.82; GCA_000875775.1, s__Nitrosopumilus piranensis, 95.0, 86.11, 0.74; GCA_000018465.1, s__Nitrosopumilus maritimus, 95.0, 85.61, 0.72; GCA_000746785.1, s__Nitrosopumilus sp000746785, 95.0, 85.58, 0.7; GCA_003702525.1, s__Nitrosopumilus sp003702525, 95.0, 85.41, 0.86; G…	83.94	11	N/A	N/A
Nitrosopumilus ureiphilus PS0 sequence	d__Archaea;p__Thermoproteota;c__Nitrososphaeria;o__Nitrososphaerales;f__Nitrosopumilaceae;g__Nitrosopumilus;s__	N/A	N/A	N/A	N/A	N/A	GCF_000956175.1	95	d__Archaea;p__Thermoproteota;c__Nitrososphaeria;o__Nitrososphaerales;f__Nitrosopumilaceae;g__Nitrosopumilus;s__Nitrosopumilus adriaticus	86.34	0.76	d__Archaea;p__Thermoproteota;c__Nitrososphaeria;o__Nitrososphaerales;f__Nitrosopumilaceae;g__Nitrosopumilus;s__	taxonomic classification defined by topology and ANI	N/A	GCF_003175215.1, s__Nitrosopumilus sp003175215, 95.0, 85.5, 0.74; GCA_001510275.1, s__Nitrosopumilus sp001510275, 95.0, 82.94, 0.86; GCF_000242875.2, s__Nitrosopumilus salaria, 95.0, 82.17, 0.69; GCA_002788515.1, s__Nitrosopumilus sp002788515, 95.0, 81.96, 0.68; GCF_000299395.1, s__Nitrosopumilus sediminis, 95.0, 81.83, 0.69; GCA_007036605.1, s__Nitrosopumilus sp007036605, 95.0, 81.8, 0.77; GCA_0…	85.66	11	0.978614	Genome not assigned to closest species as it falls outside its pre-defined ANI radius
Candidatus Aigarchaeota JZ bin_28	d__Archaea;p__Thermoproteota;c__Nitrososphaeria;o__Caldarchaeales;f__Caldarchaeaceae;g__Caldarchaeum;s__	N/A	N/A	N/A	N/A	N/A	GCA_000270325.1	95	d__Archaea;p__Thermoproteota;c__Nitrososphaeria;o__Caldarchaeales;f__Caldarchaeaceae;g__Caldarchaeum;s__Caldarchaeum subterraneum	90.42	0.93	d__Archaea;p__Thermoproteota;c__Nitrososphaeria;o__Caldarchaeales;f__Caldarchaeaceae;g__;s__	taxonomic classification defined by topology and ANI	N/A	N/A	85.83	11	0.981089	Genome not assigned to closest species as it falls outside its pre-defined ANI radius
Candidatus Caldiarchaeum subterraneum	d__Archaea;p__Thermoproteota;c__Nitrososphaeria;o__Caldarchaeales;f__Caldarchaeaceae;g__Caldarchaeum;s__Caldarchaeum subterraneum	GCA_000270325.1	95	d__Archaea;p__Thermoproteota;c__Nitrososphaeria;o__Caldarchaeales;f__Caldarchaeaceae;g__Caldarchaeum;s__Caldarchaeum subterraneum	100	1	GCA_000270325.1	95	d__Archaea;p__Thermoproteota;c__Nitrososphaeria;o__Caldarchaeales;f__Caldarchaeaceae;g__Caldarchaeum;s__Caldarchaeum subterraneum	100	1	d__Archaea;p__Thermoproteota;c__Nitrososphaeria;o__Caldarchaeales;f__Caldarchaeaceae;g__;s__	taxonomic classification defined by topology and ANI	topological placement and ANI have congruent species assignments	N/A	85.11	11	N/A	N/A

## Sheet: table s5
Table S5	Region sources
122 archeal maker genes of all Thaumarchaeota	Deep-sea sponge
	Shallow-water sponge
	Deep sea
	Shallow water
	Sediment/Soil
Table S5. The alignment result of each Thaumarchaeota genome to 122 archeal marker genes in building GTDB-Tk phylogenetic tree. Candidatus Caldiarchaeum subterraneum and Candidatus Aigarchaeota JZ bin_28 were used as outgroup in building phylogenetic trees. The color of the genome indicates its region sources. The genomes reported in this study were show in bold text.
name	number_unique_genes	number_multiple_genes	number_multiple_unique_genes	number_missing_genes	list_unique_genes	list_multiple_genes	list_multiple_unique_genes	list_missing_genes
bin.1.permissive	102	3	0	17	PF00368.13,PF00410.14,PF00466.15,PF00687.16,PF00827.12,PF00900.15,PF01000.21,PF01090.14,PF01092.14,PF01157.13,PF01191.14,PF01194.12,PF01198.14,PF01200.13,PF01269.12,PF01280.15,PF01496.14,PF01655.13,PF01798.13,PF01866.12,PF01868.11,PF01984.15,PF01990.12,PF02006.11,PF02978.14,PF03874.11,PF04019.7,PF04104.9,PF04919.7,PF07541.7,PF13656.1,TIGR00021,TIGR00037,TIGR00064,TIGR00111,TIGR00134,TIGR00240,TIG…	PF13685.1,TIGR00324,TIGR00458		PF01015.13,PF01282.14,PF01864.12,TIGR00042,TIGR00270,TIGR00307,TIGR00405,TIGR00432,TIGR02389,TIGR03627,TIGR03629,TIGR03636,TIGR03653,TIGR03672,TIGR03673,TIGR03684,TIGR03722
bin.2.permissive	68	0	0	54	PF01000.21,PF01015.13,PF01090.14,PF01269.12,PF01496.14,PF01655.13,PF01798.13,PF01866.12,PF01984.15,PF01990.12,PF02006.11,PF04019.7,PF04104.9,PF13656.1,PF13685.1,TIGR00021,TIGR00064,TIGR00111,TIGR00134,TIGR00240,TIGR00264,TIGR00291,TIGR00293,TIGR00308,TIGR00323,TIGR00324,TIGR00335,TIGR00336,TIGR00373,TIGR00389,TIGR00398,TIGR00425,TIGR00432,TIGR00442,TIGR00458,TIGR00468,TIGR00471,TIGR00490,TIGR0049…			PF00368.13,PF00410.14,PF00466.15,PF00687.16,PF00827.12,PF00900.15,PF01092.14,PF01157.13,PF01191.14,PF01194.12,PF01198.14,PF01200.13,PF01280.15,PF01282.14,PF01864.12,PF01868.11,PF02978.14,PF03874.11,PF04919.7,PF07541.7,TIGR00037,TIGR00042,TIGR00270,TIGR00279,TIGR00283,TIGR00307,TIGR00337,TIGR00392,TIGR00405,TIGR00408,TIGR00422,TIGR00448,TIGR00456,TIGR00463,TIGR00936,TIGR01018,TIGR01046,TIGR01060,T…
bin.4.permissive	103	5	0	14	PF00368.13,PF00410.14,PF00466.15,PF00687.16,PF00827.12,PF00900.15,PF01000.21,PF01015.13,PF01090.14,PF01092.14,PF01157.13,PF01191.14,PF01194.12,PF01198.14,PF01200.13,PF01269.12,PF01280.15,PF01655.13,PF01798.13,PF01866.12,PF01868.11,PF01990.12,PF02006.11,PF02978.14,PF03874.11,PF04019.7,PF04104.9,PF04919.7,PF07541.7,PF13656.1,TIGR00021,TIGR00037,TIGR00042,TIGR00064,TIGR00111,TIGR00134,TIGR00240,TIGR…	PF01496.14,PF13685.1,TIGR00324,TIGR00336,TIGR00458		PF01282.14,PF01864.12,PF01984.15,TIGR00270,TIGR00456,TIGR01008,TIGR02389,TIGR03627,TIGR03629,TIGR03636,TIGR03653,TIGR03673,TIGR03684,TIGR03722
Nitrosopumilus sp D6	94	3	0	25	PF00368.13,PF00410.14,PF00466.15,PF00687.16,PF00827.12,PF00900.15,PF01000.21,PF01015.13,PF01090.14,PF01157.13,PF01191.14,PF01194.12,PF01200.13,PF01269.12,PF01280.15,PF01496.14,PF01655.13,PF01798.13,PF01868.11,PF01984.15,PF01990.12,PF02006.11,PF02978.14,PF03874.11,PF04019.7,PF04104.9,PF04919.7,PF07541.7,PF13656.1,TIGR00037,TIGR00042,TIGR00064,TIGR00134,TIGR00240,TIGR00264,TIGR00279,TIGR00283,TIGR0…	PF13685.1,TIGR00324,TIGR00458		PF01092.14,PF01198.14,PF01282.14,PF01864.12,PF01866.12,TIGR00021,TIGR00111,TIGR00270,TIGR00323,TIGR00442,TIGR00491,TIGR00658,TIGR02236,TIGR02338,TIGR02389,TIGR03627,TIGR03628,TIGR03629,TIGR03636,TIGR03653,TIGR03672,TIGR03673,TIGR03680,TIGR03684,TIGR03722
Nitrosopumilus sp H13	93	4	0	25	PF00368.13,PF00410.14,PF00466.15,PF00687.16,PF00827.12,PF00900.15,PF01000.21,PF01015.13,PF01090.14,PF01092.14,PF01157.13,PF01191.14,PF01194.12,PF01198.14,PF01269.12,PF01280.15,PF01496.14,PF01655.13,PF01798.13,PF01866.12,PF01868.11,PF01984.15,PF01990.12,PF02006.11,PF02978.14,PF03874.11,PF04019.7,PF04104.9,PF04919.7,PF07541.7,PF13656.1,TIGR00037,TIGR00042,TIGR00064,TIGR00134,TIGR00264,TIGR00279,TIG…	PF13685.1,TIGR00324,TIGR00458,TIGR02651		PF01200.13,PF01282.14,PF01864.12,TIGR00021,TIGR00111,TIGR00240,TIGR00270,TIGR00283,TIGR00323,TIGR00422,TIGR00442,TIGR00491,TIGR00670,TIGR02389,TIGR03627,TIGR03628,TIGR03629,TIGR03636,TIGR03653,TIGR03670,TIGR03673,TIGR03674,TIGR03677,TIGR03684,TIGR03722
Nitrosopumilus sp H8	93	3	0	26	PF00368.13,PF00410.14,PF00827.12,PF00900.15,PF01000.21,PF01015.13,PF01090.14,PF01092.14,PF01157.13,PF01191.14,PF01194.12,PF01198.14,PF01200.13,PF01269.12,PF01496.14,PF01798.13,PF01866.12,PF01868.11,PF01984.15,PF01990.12,PF02006.11,PF02978.14,PF03874.11,PF04019.7,PF04104.9,PF04919.7,PF07541.7,PF13656.1,TIGR00037,TIGR00042,TIGR00064,TIGR00240,TIGR00264,TIGR00279,TIGR00283,TIGR00291,TIGR00293,TIGR00…	PF13685.1,TIGR00324,TIGR00458		PF00466.15,PF00687.16,PF01280.15,PF01282.14,PF01655.13,PF01864.12,TIGR00021,TIGR00111,TIGR00134,TIGR00270,TIGR00323,TIGR00405,TIGR00442,TIGR00471,TIGR00490,TIGR02153,TIGR02236,TIGR02389,TIGR03627,TIGR03628,TIGR03629,TIGR03636,TIGR03653,TIGR03673,TIGR03684,TIGR03722
Nitrosopumilus sp. ESC	106	4	0	12	PF00368.13,PF00410.14,PF00466.15,PF00687.16,PF00827.12,PF00900.15,PF01000.21,PF01015.13,PF01090.14,PF01092.14,PF01157.13,PF01191.14,PF01194.12,PF01198.14,PF01200.13,PF01280.15,PF01496.14,PF01655.13,PF01798.13,PF01866.12,PF01868.11,PF01984.15,PF01990.12,PF02006.11,PF02978.14,PF03874.11,PF04019.7,PF04104.9,PF04919.7,PF07541.7,PF13656.1,TIGR00021,TIGR00037,TIGR00064,TIGR00111,TIGR00134,TIGR00240,TIG…	PF01269.12,PF13685.1,TIGR00324,TIGR00458		PF01282.14,PF01864.12,TIGR00042,TIGR00270,TIGR02389,TIGR03627,TIGR03629,TIGR03636,TIGR03653,TIGR03673,TIGR03684,TIGR03722
Nitrosopumilus sp. LS AOA	107	3	0	12	PF00368.13,PF00410.14,PF00466.15,PF00687.16,PF00827.12,PF00900.15,PF01000.21,PF01015.13,PF01090.14,PF01092.14,PF01157.13,PF01191.14,PF01194.12,PF01198.14,PF01200.13,PF01269.12,PF01280.15,PF01496.14,PF01655.13,PF01798.13,PF01866.12,PF01868.11,PF01984.15,PF01990.12,PF02006.11,PF02978.14,PF03874.11,PF04019.7,PF04104.9,PF04919.7,PF07541.7,PF13656.1,TIGR00021,TIGR00037,TIGR00042,TIGR00064,TIGR00111,TI…	PF13685.1,TIGR00324,TIGR00458		PF01282.14,PF01864.12,TIGR00270,TIGR02389,TIGR03627,TIGR03629,TIGR03636,TIGR03653,TIGR03672,TIGR03673,TIGR03684,TIGR03722
Nitrosopumilus sp.Nsub	107	4	0	11	PF00368.13,PF00410.14,PF00466.15,PF00687.16,PF00827.12,PF00900.15,PF01000.21,PF01015.13,PF01090.14,PF01092.14,PF01157.13,PF01191.14,PF01194.12,PF01198.14,PF01200.13,PF01280.15,PF01496.14,PF01655.13,PF01798.13,PF01866.12,PF01868.11,PF01984.15,PF01990.12,PF02006.11,PF02978.14,PF03874.11,PF04019.7,PF04104.9,PF04919.7,PF07541.7,PF13656.1,TIGR00021,TIGR00037,TIGR00042,TIGR00064,TIGR00111,TIGR00134,TIG…	PF01269.12,PF13685.1,TIGR00324,TIGR00458		PF01282.14,PF01864.12,TIGR00270,TIGR02389,TIGR03627,TIGR03629,TIGR03636,TIGR03653,TIGR03673,TIGR03684,TIGR03722
Nitrosopumilus sp.UBA526	92	3	0	27	PF00368.13,PF00466.15,PF00687.16,PF00827.12,PF00900.15,PF01000.21,PF01015.13,PF01090.14,PF01092.14,PF01157.13,PF01191.14,PF01194.12,PF01198.14,PF01200.13,PF01269.12,PF01280.15,PF01496.14,PF01655.13,PF01798.13,PF01866.12,PF01868.11,PF01984.15,PF01990.12,PF02006.11,PF02978.14,PF03874.11,PF04019.7,PF07541.7,PF13656.1,TIGR00021,TIGR00037,TIGR00042,TIGR00064,TIGR00134,TIGR00240,TIGR00264,TIGR00279,TIG…	PF13685.1,TIGR00324,TIGR00458		PF00410.14,PF01282.14,PF01864.12,PF04104.9,PF04919.7,TIGR00111,TIGR00270,TIGR00335,TIGR00398,TIGR01008,TIGR01038,TIGR02236,TIGR02258,TIGR02389,TIGR02651,TIGR03627,TIGR03628,TIGR03629,TIGR03636,TIGR03653,TIGR03671,TIGR03672,TIGR03673,TIGR03680,TIGR03683,TIGR03684,TIGR03722
Nitrosopumilus sp.UBA527	72	2	0	48	PF00368.13,PF00410.14,PF00466.15,PF00687.16,PF00827.12,PF00900.15,PF01000.21,PF01015.13,PF01090.14,PF01092.14,PF01191.14,PF01194.12,PF01198.14,PF01200.13,PF01269.12,PF01280.15,PF01496.14,PF01655.13,PF01798.13,PF01866.12,PF01868.11,PF01984.15,PF02006.11,PF02978.14,PF04019.7,PF07541.7,PF13656.1,TIGR00021,TIGR00037,TIGR00042,TIGR00134,TIGR00264,TIGR00279,TIGR00283,TIGR00291,TIGR00307,TIGR00323,TIGR0…	PF13685.1,TIGR00324		PF01157.13,PF01282.14,PF01864.12,PF01990.12,PF03874.11,PF04104.9,PF04919.7,TIGR00064,TIGR00111,TIGR00240,TIGR00270,TIGR00293,TIGR00308,TIGR00335,TIGR00398,TIGR00422,TIGR00425,TIGR00456,TIGR00490,TIGR00521,TIGR00522,TIGR00658,TIGR00670,TIGR00729,TIGR00936,TIGR01008,TIGR01020,TIGR01038,TIGR01046,TIGR01052,TIGR01309,TIGR02236,TIGR02258,TIGR02389,TIGR02651,TIGR03627,TIGR03628,TIGR03629,TIGR03636,TIGR…
Cenarchaeum sp.bin143	61	5	0	56	PF00466.15,PF00687.16,PF00900.15,PF01000.21,PF01015.13,PF01092.14,PF01198.14,PF01200.13,PF01280.15,PF01496.14,PF01655.13,PF01798.13,PF01990.12,PF02978.14,PF03874.11,PF04019.7,PF04919.7,TIGR00021,TIGR00037,TIGR00042,TIGR00064,TIGR00279,TIGR00283,TIGR00291,TIGR00323,TIGR00324,TIGR00335,TIGR00337,TIGR00392,TIGR00405,TIGR00408,TIGR00425,TIGR00432,TIGR00442,TIGR00456,TIGR00468,TIGR00471,TIGR00501,TIGR…	PF00827.12,PF04104.9,PF13685.1,TIGR00134,TIGR00936		PF00368.13,PF00410.14,PF01090.14,PF01157.13,PF01191.14,PF01194.12,PF01269.12,PF01282.14,PF01864.12,PF01866.12,PF01868.11,PF01984.15,PF02006.11,PF07541.7,PF13656.1,TIGR00111,TIGR00240,TIGR00264,TIGR00270,TIGR00293,TIGR00307,TIGR00308,TIGR00336,TIGR00373,TIGR00389,TIGR00398,TIGR00422,TIGR00448,TIGR00458,TIGR00463,TIGR00490,TIGR00491,TIGR00729,TIGR00982,TIGR01012,TIGR01018,TIGR01028,TIGR01046,TIGR01…
Cenarchaeum sp.bin74	49	8	0	65	PF00368.13,PF00410.14,PF00900.15,PF01092.14,PF01198.14,PF01496.14,PF02006.11,PF02978.14,PF04019.7,PF04104.9,PF13656.1,PF13685.1,TIGR00042,TIGR00134,TIGR00240,TIGR00283,TIGR00291,TIGR00307,TIGR00323,TIGR00335,TIGR00337,TIGR00392,TIGR00432,TIGR00442,TIGR00458,TIGR00463,TIGR00468,TIGR00522,TIGR00549,TIGR00658,TIGR00670,TIGR00982,TIGR01012,TIGR01018,TIGR01020,TIGR01025,TIGR01028,TIGR01038,TIGR01052,T…	PF01194.12,PF01200.13,PF01868.11,TIGR00336,TIGR00491,TIGR00936,TIGR01952,TIGR03677		PF00466.15,PF00687.16,PF00827.12,PF01000.21,PF01015.13,PF01090.14,PF01157.13,PF01191.14,PF01269.12,PF01280.15,PF01282.14,PF01655.13,PF01798.13,PF01864.12,PF01866.12,PF01984.15,PF01990.12,PF03874.11,PF04919.7,PF07541.7,TIGR00021,TIGR00037,TIGR00064,TIGR00111,TIGR00264,TIGR00270,TIGR00279,TIGR00293,TIGR00308,TIGR00324,TIGR00373,TIGR00389,TIGR00398,TIGR00405,TIGR00408,TIGR00422,TIGR00425,TIGR00448,T…
Cenarchaeum sp.bin90	63	2	0	57	PF00410.14,PF00900.15,PF01000.21,PF01015.13,PF01092.14,PF01157.13,PF01191.14,PF01194.12,PF01198.14,PF01200.13,PF01496.14,PF01866.12,PF01868.11,PF01990.12,PF02978.14,PF03874.11,PF04019.7,PF04104.9,PF04919.7,PF13656.1,PF13685.1,TIGR00021,TIGR00037,TIGR00064,TIGR00240,TIGR00264,TIGR00279,TIGR00283,TIGR00291,TIGR00293,TIGR00308,TIGR00324,TIGR00335,TIGR00398,TIGR00408,TIGR00432,TIGR00448,TIGR00463,TIG…	TIGR00456,TIGR02258		PF00368.13,PF00466.15,PF00687.16,PF00827.12,PF01090.14,PF01269.12,PF01280.15,PF01282.14,PF01655.13,PF01798.13,PF01864.12,PF01984.15,PF02006.11,PF07541.7,TIGR00042,TIGR00111,TIGR00134,TIGR00270,TIGR00307,TIGR00323,TIGR00336,TIGR00337,TIGR00373,TIGR00389,TIGR00392,TIGR00405,TIGR00422,TIGR00425,TIGR00442,TIGR00458,TIGR00468,TIGR00471,TIGR00491,TIGR00521,TIGR00670,TIGR00729,TIGR00936,TIGR00982,TIGR01…
Cenarchaeum symbiosum A	105	4	0	13	PF00368.13,PF00410.14,PF00466.15,PF00687.16,PF00827.12,PF00900.15,PF01000.21,PF01015.13,PF01090.14,PF01092.14,PF01157.13,PF01191.14,PF01194.12,PF01198.14,PF01200.13,PF01269.12,PF01280.15,PF01496.14,PF01655.13,PF01798.13,PF01866.12,PF01868.11,PF01984.15,PF01990.12,PF02006.11,PF02978.14,PF03874.11,PF04019.7,PF04104.9,PF04919.7,PF07541.7,PF13656.1,TIGR00021,TIGR00037,TIGR00042,TIGR00064,TIGR00134,TI…	PF13685.1,TIGR00324,TIGR00458,TIGR01052		PF01282.14,PF01864.12,TIGR00111,TIGR00270,TIGR02389,TIGR03627,TIGR03628,TIGR03629,TIGR03636,TIGR03653,TIGR03673,TIGR03684,TIGR03722
Nitrosopumilus sp B06	98	4	0	20	PF00368.13,PF00410.14,PF00466.15,PF00687.16,PF00827.12,PF00900.15,PF01000.21,PF01015.13,PF01090.14,PF01092.14,PF01157.13,PF01191.14,PF01194.12,PF01198.14,PF01200.13,PF01269.12,PF01280.15,PF01496.14,PF01655.13,PF01798.13,PF01868.11,PF01984.15,PF01990.12,PF02006.11,PF02978.14,PF03874.11,PF04019.7,PF04104.9,PF04919.7,PF07541.7,PF13656.1,TIGR00021,TIGR00037,TIGR00064,TIGR00111,TIGR00134,TIGR00240,TIG…	PF13685.1,TIGR00324,TIGR00458,TIGR00729		PF01282.14,PF01864.12,PF01866.12,TIGR00042,TIGR00270,TIGR00323,TIGR00337,TIGR00432,TIGR00442,TIGR00658,TIGR02389,TIGR03627,TIGR03628,TIGR03629,TIGR03636,TIGR03653,TIGR03672,TIGR03673,TIGR03684,TIGR03722
Nitrosopumilus sp. Pfa	108	3	0	11	PF00368.13,PF00410.14,PF00466.15,PF00687.16,PF00827.12,PF00900.15,PF01000.21,PF01015.13,PF01090.14,PF01092.14,PF01157.13,PF01191.14,PF01194.12,PF01198.14,PF01200.13,PF01280.15,PF01496.14,PF01655.13,PF01798.13,PF01866.12,PF01868.11,PF01984.15,PF01990.12,PF02006.11,PF02978.14,PF03874.11,PF04019.7,PF04104.9,PF04919.7,PF07541.7,PF13656.1,TIGR00021,TIGR00037,TIGR00042,TIGR00064,TIGR00111,TIGR00134,TIG…	PF01269.12,PF13685.1,TIGR00324		PF01282.14,PF01864.12,TIGR00270,TIGR00422,TIGR02389,TIGR03627,TIGR03629,TIGR03636,TIGR03673,TIGR03684,TIGR03722
Nitrosopumilus sp.bin101	57	6	0	59	PF00410.14,PF00827.12,PF01000.21,PF01092.14,PF01191.14,PF01198.14,PF01200.13,PF01496.14,PF01655.13,PF01866.12,PF01984.15,PF02006.11,PF02978.14,PF04104.9,PF07541.7,PF13685.1,TIGR00021,TIGR00037,TIGR00064,TIGR00111,TIGR00240,TIGR00264,TIGR00279,TIGR00283,TIGR00291,TIGR00293,TIGR00323,TIGR00324,TIGR00336,TIGR00337,TIGR00373,TIGR00389,TIGR00405,TIGR00408,TIGR00425,TIGR00432,TIGR00442,TIGR00458,TIGR00…	PF01157.13,PF01280.15,PF03874.11,PF04919.7,TIGR00134,TIGR00456		PF00368.13,PF00466.15,PF00687.16,PF00900.15,PF01015.13,PF01090.14,PF01194.12,PF01269.12,PF01282.14,PF01798.13,PF01864.12,PF01868.11,PF01990.12,PF04019.7,PF13656.1,TIGR00042,TIGR00270,TIGR00307,TIGR00308,TIGR00335,TIGR00392,TIGR00398,TIGR00422,TIGR00448,TIGR00463,TIGR00490,TIGR00491,TIGR00501,TIGR00729,TIGR00936,TIGR01008,TIGR01012,TIGR01020,TIGR01028,TIGR01038,TIGR01046,TIGR01052,TIGR01060,TIGR01…
Nitrosopumilus sp.bin131	54	2	0	66	PF00368.13,PF00466.15,PF00687.16,PF01000.21,PF01090.14,PF01157.13,PF01191.14,PF01194.12,PF01198.14,PF01269.12,PF01280.15,PF01655.13,PF01866.12,PF01984.15,PF02978.14,PF04104.9,PF04919.7,PF13685.1,TIGR00021,TIGR00037,TIGR00134,TIGR00264,TIGR00283,TIGR00291,TIGR00307,TIGR00308,TIGR00324,TIGR00335,TIGR00336,TIGR00373,TIGR00408,TIGR00468,TIGR00491,TIGR00521,TIGR00522,TIGR00549,TIGR00658,TIGR00670,TIGR…	PF02006.11,TIGR00240		PF00410.14,PF00827.12,PF00900.15,PF01015.13,PF01092.14,PF01200.13,PF01282.14,PF01496.14,PF01798.13,PF01864.12,PF01868.11,PF01990.12,PF03874.11,PF04019.7,PF07541.7,PF13656.1,TIGR00042,TIGR00064,TIGR00111,TIGR00270,TIGR00279,TIGR00293,TIGR00323,TIGR00337,TIGR00389,TIGR00392,TIGR00398,TIGR00405,TIGR00422,TIGR00425,TIGR00432,TIGR00442,TIGR00448,TIGR00456,TIGR00458,TIGR00463,TIGR00471,TIGR00490,TIGR00…
Nitrosopumilus sp.bin36	52	4	0	66	PF00410.14,PF00466.15,PF00687.16,PF00827.12,PF00900.15,PF01015.13,PF01090.14,PF01194.12,PF01198.14,PF01269.12,PF01496.14,PF01798.13,PF01868.11,PF01984.15,PF02006.11,PF02978.14,PF04919.7,PF07541.7,TIGR00037,TIGR00240,TIGR00264,TIGR00283,TIGR00291,TIGR00337,TIGR00373,TIGR00389,TIGR00405,TIGR00422,TIGR00456,TIGR00468,TIGR00471,TIGR00549,TIGR00658,TIGR00670,TIGR00729,TIGR00936,TIGR01008,TIGR01012,TIG…	TIGR00324,TIGR00408,TIGR00425,TIGR00458		PF00368.13,PF01000.21,PF01092.14,PF01157.13,PF01191.14,PF01200.13,PF01280.15,PF01282.14,PF01655.13,PF01864.12,PF01866.12,PF01990.12,PF03874.11,PF04019.7,PF04104.9,PF13656.1,PF13685.1,TIGR00021,TIGR00042,TIGR00064,TIGR00111,TIGR00134,TIGR00270,TIGR00279,TIGR00293,TIGR00307,TIGR00308,TIGR00323,TIGR00335,TIGR00336,TIGR00392,TIGR00398,TIGR00432,TIGR00442,TIGR00448,TIGR00463,TIGR00490,TIGR00491,TIGR00…
Thaumarchaeon TS	101	4	0	17	PF00368.13,PF00410.14,PF00466.15,PF00687.16,PF00827.12,PF00900.15,PF01000.21,PF01015.13,PF01090.14,PF01092.14,PF01157.13,PF01191.14,PF01194.12,PF01198.14,PF01200.13,PF01269.12,PF01280.15,PF01496.14,PF01655.13,PF01798.13,PF01866.12,PF01868.11,PF01984.15,PF01990.12,PF02006.11,PF02978.14,PF03874.11,PF04019.7,PF04104.9,PF04919.7,PF07541.7,TIGR00021,TIGR00037,TIGR00042,TIGR00064,TIGR00134,TIGR00240,TI…	PF13685.1,TIGR00324,TIGR00458,TIGR00936		PF01282.14,PF01864.12,PF13656.1,TIGR00111,TIGR00270,TIGR00336,TIGR00491,TIGR02389,TIGR03627,TIGR03628,TIGR03629,TIGR03636,TIGR03672,TIGR03673,TIGR03683,TIGR03684,TIGR03722
Thaumarchaeota archaeon S13	91	3	0	28	PF00368.13,PF00410.14,PF00827.12,PF00900.15,PF01000.21,PF01090.14,PF01092.14,PF01157.13,PF01191.14,PF01194.12,PF01198.14,PF01200.13,PF01280.15,PF01496.14,PF01655.13,PF01798.13,PF01866.12,PF01868.11,PF01984.15,PF01990.12,PF02006.11,PF03874.11,PF04019.7,PF04104.9,PF04919.7,PF07541.7,TIGR00037,TIGR00042,TIGR00064,TIGR00134,TIGR00240,TIGR00264,TIGR00279,TIGR00291,TIGR00293,TIGR00307,TIGR00323,TIGR003…	PF13685.1,TIGR00458,TIGR00936		PF00466.15,PF00687.16,PF01015.13,PF01269.12,PF01282.14,PF01864.12,PF02978.14,PF13656.1,TIGR00021,TIGR00111,TIGR00270,TIGR00283,TIGR00308,TIGR00422,TIGR00463,TIGR00549,TIGR00729,TIGR01046,TIGR02389,TIGR03627,TIGR03628,TIGR03629,TIGR03636,TIGR03672,TIGR03673,TIGR03683,TIGR03684,TIGR03722
Thaumarchaeota archaeon S14	83	3	0	36	PF00368.13,PF00410.14,PF00466.15,PF00687.16,PF00900.15,PF01000.21,PF01090.14,PF01092.14,PF01157.13,PF01191.14,PF01194.12,PF01198.14,PF01280.15,PF01496.14,PF01655.13,PF01798.13,PF01866.12,PF01868.11,PF01984.15,PF01990.12,PF02006.11,PF03874.11,PF04019.7,PF04104.9,PF04919.7,PF07541.7,PF13656.1,TIGR00021,TIGR00037,TIGR00042,TIGR00064,TIGR00240,TIGR00264,TIGR00279,TIGR00283,TIGR00291,TIGR00293,TIGR003…	PF13685.1,TIGR00458,TIGR00936		PF00827.12,PF01015.13,PF01200.13,PF01269.12,PF01282.14,PF01864.12,PF02978.14,TIGR00111,TIGR00134,TIGR00270,TIGR00308,TIGR00336,TIGR00422,TIGR00432,TIGR00463,TIGR00468,TIGR00471,TIGR00491,TIGR00521,TIGR00549,TIGR00729,TIGR01012,TIGR01020,TIGR01060,TIGR02258,TIGR02390,TIGR03626,TIGR03627,TIGR03628,TIGR03629,TIGR03636,TIGR03672,TIGR03673,TIGR03677,TIGR03684,TIGR03722
Thaumarchaeota archaeon S15	69	2	0	51	PF00410.14,PF00827.12,PF00900.15,PF01000.21,PF01090.14,PF01092.14,PF01191.14,PF01194.12,PF01200.13,PF01280.15,PF01496.14,PF01655.13,PF01866.12,PF01868.11,PF01984.15,PF02978.14,PF04104.9,PF13685.1,TIGR00021,TIGR00037,TIGR00042,TIGR00240,TIGR00264,TIGR00279,TIGR00283,TIGR00291,TIGR00307,TIGR00323,TIGR00324,TIGR00335,TIGR00337,TIGR00373,TIGR00389,TIGR00392,TIGR00398,TIGR00408,TIGR00425,TIGR00448,TIG…	TIGR00458,TIGR00936		PF00368.13,PF00466.15,PF00687.16,PF01015.13,PF01157.13,PF01198.14,PF01269.12,PF01282.14,PF01798.13,PF01864.12,PF01990.12,PF02006.11,PF03874.11,PF04019.7,PF04919.7,PF07541.7,PF13656.1,TIGR00064,TIGR00111,TIGR00134,TIGR00270,TIGR00293,TIGR00308,TIGR00336,TIGR00405,TIGR00422,TIGR00432,TIGR00442,TIGR00456,TIGR00463,TIGR00468,TIGR00471,TIGR00501,TIGR00521,TIGR00549,TIGR00658,TIGR00729,TIGR01012,TIGR01…
Alpha AOA ma1	104	6	0	12	PF00368.13,PF00410.14,PF00466.15,PF00687.16,PF00827.12,PF00900.15,PF01000.21,PF01015.13,PF01090.14,PF01092.14,PF01157.13,PF01191.14,PF01194.12,PF01198.14,PF01200.13,PF01280.15,PF01655.13,PF01798.13,PF01866.12,PF01868.11,PF01984.15,PF02006.11,PF02978.14,PF03874.11,PF04019.7,PF04104.9,PF04919.7,PF07541.7,PF13656.1,TIGR00021,TIGR00037,TIGR00042,TIGR00064,TIGR00111,TIGR00134,TIGR00240,TIGR00264,TIGR0…	PF01269.12,PF01496.14,PF01990.12,PF13685.1,TIGR00324,TIGR00458		PF01282.14,PF01864.12,TIGR00270,TIGR02389,TIGR03627,TIGR03629,TIGR03636,TIGR03653,TIGR03673,TIGR03683,TIGR03684,TIGR03722
Alpha AOA ma2	104	4	0	14	PF00368.13,PF00410.14,PF00466.15,PF00687.16,PF00827.12,PF00900.15,PF01000.21,PF01015.13,PF01090.14,PF01092.14,PF01157.13,PF01191.14,PF01194.12,PF01198.14,PF01200.13,PF01280.15,PF01496.14,PF01655.13,PF01798.13,PF01866.12,PF01868.11,PF01984.15,PF02006.11,PF02978.14,PF03874.11,PF04019.7,PF04104.9,PF04919.7,PF07541.7,PF13656.1,TIGR00021,TIGR00037,TIGR00042,TIGR00064,TIGR00111,TIGR00134,TIGR00264,TIGR…	PF01269.12,PF01990.12,PF13685.1,TIGR00324		PF01282.14,PF01864.12,TIGR00240,TIGR00270,TIGR00670,TIGR01046,TIGR02389,TIGR03627,TIGR03629,TIGR03636,TIGR03653,TIGR03673,TIGR03684,TIGR03722
Alpha AOA ma3	95	10	0	17	PF00368.13,PF00410.14,PF00466.15,PF00687.16,PF00827.12,PF00900.15,PF01000.21,PF01090.14,PF01092.14,PF01157.13,PF01191.14,PF01194.12,PF01198.14,PF01200.13,PF01280.15,PF01655.13,PF01866.12,PF01868.11,PF01984.15,PF02006.11,PF02978.14,PF03874.11,PF04019.7,PF04104.9,PF04919.7,PF07541.7,PF13656.1,TIGR00021,TIGR00037,TIGR00042,TIGR00064,TIGR00111,TIGR00134,TIGR00264,TIGR00279,TIGR00283,TIGR00291,TIGR002…	PF01015.13,PF01269.12,PF01496.14,PF01798.13,PF01990.12,PF13685.1,TIGR00308,TIGR00324,TIGR00458,TIGR00729		PF01282.14,PF01864.12,TIGR00240,TIGR00270,TIGR00337,TIGR00405,TIGR00490,TIGR00501,TIGR00670,TIGR02389,TIGR03627,TIGR03629,TIGR03636,TIGR03653,TIGR03673,TIGR03684,TIGR03722
Alpha AOA ma4	102	6	0	14	PF00368.13,PF00410.14,PF00466.15,PF00687.16,PF00827.12,PF00900.15,PF01000.21,PF01015.13,PF01090.14,PF01092.14,PF01157.13,PF01191.14,PF01194.12,PF01198.14,PF01200.13,PF01280.15,PF01655.13,PF01798.13,PF01866.12,PF01868.11,PF01984.15,PF02006.11,PF02978.14,PF03874.11,PF04019.7,PF04104.9,PF04919.7,PF13656.1,TIGR00021,TIGR00037,TIGR00042,TIGR00064,TIGR00111,TIGR00134,TIGR00240,TIGR00279,TIGR00283,TIGR0…	PF01269.12,PF01496.14,PF01990.12,PF07541.7,PF13685.1,TIGR00324		PF01282.14,PF01864.12,TIGR00264,TIGR00270,TIGR00408,TIGR02389,TIGR03627,TIGR03629,TIGR03636,TIGR03653,TIGR03673,TIGR03683,TIGR03684,TIGR03722
Alpha AOA ma5	104	5	0	13	PF00368.13,PF00410.14,PF00466.15,PF00687.16,PF00827.12,PF00900.15,PF01000.21,PF01015.13,PF01090.14,PF01092.14,PF01157.13,PF01191.14,PF01194.12,PF01198.14,PF01200.13,PF01280.15,PF01655.13,PF01798.13,PF01866.12,PF01868.11,PF01984.15,PF02006.11,PF02978.14,PF03874.11,PF04019.7,PF04104.9,PF04919.7,PF07541.7,PF13656.1,TIGR00021,TIGR00037,TIGR00042,TIGR00064,TIGR00111,TIGR00134,TIGR00240,TIGR00279,TIGR0…	PF01269.12,PF01496.14,PF01990.12,PF13685.1,TIGR00458		PF01282.14,PF01864.12,TIGR00264,TIGR00270,TIGR02389,TIGR03627,TIGR03629,TIGR03636,TIGR03653,TIGR03673,TIGR03683,TIGR03684,TIGR03722
Alpha AOA ma6	104	7	0	11	PF00368.13,PF00410.14,PF00466.15,PF00687.16,PF00827.12,PF00900.15,PF01000.21,PF01015.13,PF01090.14,PF01092.14,PF01157.13,PF01191.14,PF01194.12,PF01198.14,PF01200.13,PF01280.15,PF01655.13,PF01798.13,PF01866.12,PF01868.11,PF01984.15,PF02006.11,PF02978.14,PF03874.11,PF04019.7,PF04104.9,PF04919.7,PF07541.7,PF13656.1,TIGR00021,TIGR00037,TIGR00042,TIGR00064,TIGR00111,TIGR00134,TIGR00240,TIGR00264,TIGR0…	PF01269.12,PF01496.14,PF01990.12,PF13685.1,TIGR00324,TIGR00458,TIGR03683		PF01282.14,PF01864.12,TIGR00270,TIGR02389,TIGR03627,TIGR03629,TIGR03636,TIGR03653,TIGR03673,TIGR03684,TIGR03722
Alpha AOA ma7	104	6	0	12	PF00368.13,PF00410.14,PF00466.15,PF00687.16,PF00827.12,PF00900.15,PF01000.21,PF01015.13,PF01090.14,PF01092.14,PF01157.13,PF01191.14,PF01194.12,PF01198.14,PF01200.13,PF01280.15,PF01655.13,PF01798.13,PF01866.12,PF01868.11,PF01984.15,PF02006.11,PF02978.14,PF03874.11,PF04019.7,PF04104.9,PF04919.7,PF07541.7,PF13656.1,TIGR00021,TIGR00037,TIGR00042,TIGR00064,TIGR00134,TIGR00240,TIGR00264,TIGR00279,TIGR0…	PF01269.12,PF01496.14,PF01990.12,PF13685.1,TIGR00324,TIGR00373		PF01282.14,PF01864.12,TIGR00111,TIGR00270,TIGR02389,TIGR03627,TIGR03629,TIGR03636,TIGR03653,TIGR03673,TIGR03684,TIGR03722
Alpha AOA ma8	105	6	0	11	PF00368.13,PF00410.14,PF00466.15,PF00687.16,PF00827.12,PF00900.15,PF01000.21,PF01015.13,PF01090.14,PF01092.14,PF01157.13,PF01191.14,PF01194.12,PF01198.14,PF01200.13,PF01280.15,PF01655.13,PF01798.13,PF01866.12,PF01868.11,PF01984.15,PF02006.11,PF02978.14,PF03874.11,PF04019.7,PF04104.9,PF04919.7,PF07541.7,PF13656.1,TIGR00021,TIGR00037,TIGR00042,TIGR00064,TIGR00111,TIGR00134,TIGR00240,TIGR00264,TIGR0…	PF01269.12,PF01496.14,PF01990.12,PF13685.1,TIGR00324,TIGR00458		PF01282.14,PF01864.12,TIGR00270,TIGR02389,TIGR03627,TIGR03629,TIGR03636,TIGR03653,TIGR03673,TIGR03684,TIGR03722
Alpha AOA oa1	61	2	0	59	PF00368.13,PF00827.12,PF01000.21,PF01015.13,PF01092.14,PF01191.14,PF01198.14,PF01280.15,PF01655.13,PF01866.12,PF04019.7,PF04104.9,PF07541.7,PF13656.1,PF13685.1,TIGR00042,TIGR00064,TIGR00111,TIGR00134,TIGR00240,TIGR00264,TIGR00279,TIGR00283,TIGR00291,TIGR00293,TIGR00323,TIGR00324,TIGR00335,TIGR00337,TIGR00373,TIGR00389,TIGR00392,TIGR00398,TIGR00405,TIGR00425,TIGR00432,TIGR00448,TIGR00458,TIGR00501…	PF01496.14,PF01990.12		PF00410.14,PF00466.15,PF00687.16,PF00900.15,PF01090.14,PF01157.13,PF01194.12,PF01200.13,PF01269.12,PF01282.14,PF01798.13,PF01864.12,PF01868.11,PF01984.15,PF02006.11,PF02978.14,PF03874.11,PF04919.7,TIGR00021,TIGR00037,TIGR00270,TIGR00307,TIGR00308,TIGR00336,TIGR00408,TIGR00422,TIGR00442,TIGR00456,TIGR00463,TIGR00468,TIGR00471,TIGR00490,TIGR00491,TIGR00521,TIGR00549,TIGR00729,TIGR01008,TIGR01012,TI…
Delta AOA md1	73	8	0	41	PF00368.13,PF00410.14,PF00466.15,PF00687.16,PF00827.12,PF00900.15,PF01000.21,PF01015.13,PF01090.14,PF01092.14,PF01157.13,PF01191.14,PF01194.12,PF01198.14,PF01200.13,PF01269.12,PF01280.15,PF01655.13,PF01798.13,PF01866.12,PF01984.15,PF02978.14,PF03874.11,PF04019.7,PF04919.7,PF07541.7,PF13656.1,TIGR00037,TIGR00134,TIGR00240,TIGR00279,TIGR00283,TIGR00291,TIGR00307,TIGR00323,TIGR00324,TIGR00337,TIGR00…	PF02006.11,PF13685.1,TIGR00042,TIGR00264,TIGR00308,TIGR00432,TIGR00458,TIGR01052		PF01282.14,PF01496.14,PF01864.12,PF01868.11,PF01990.12,PF04104.9,TIGR00021,TIGR00064,TIGR00111,TIGR00270,TIGR00293,TIGR00335,TIGR00336,TIGR00389,TIGR00392,TIGR00422,TIGR00425,TIGR00442,TIGR00468,TIGR00490,TIGR00522,TIGR00549,TIGR00658,TIGR01020,TIGR01309,TIGR02236,TIGR02258,TIGR02389,TIGR02651,TIGR03626,TIGR03627,TIGR03629,TIGR03636,TIGR03653,TIGR03670,TIGR03672,TIGR03673,TIGR03677,TIGR03683,TIGR…
Gamma AOA mg1	57	23	1	41	PF00368.13,PF00410.14,PF00466.15,PF00687.16,PF00900.15,PF01000.21,PF01015.13,PF01092.14,PF01157.13,PF01194.12,PF01198.14,PF01200.13,PF01280.15,PF01655.13,PF02978.14,PF03874.11,PF04019.7,PF13656.1,PF13685.1,TIGR00037,TIGR00042,TIGR00264,TIGR00279,TIGR00337,TIGR00389,TIGR00392,TIGR00405,TIGR00408,TIGR00448,TIGR00456,TIGR00501,TIGR00522,TIGR00936,TIGR01008,TIGR01018,TIGR01020,TIGR01025,TIGR01028,TIG…	PF00827.12,PF01191.14,PF01269.12,PF04104.9,PF04919.7,PF07541.7,TIGR00134,TIGR00240,TIGR00283,TIGR00307,TIGR00324,TIGR00335,TIGR00336,TIGR00398,TIGR00432,TIGR00458,TIGR00468,TIGR00549,TIGR00670,TIGR00982,TIGR01012,TIGR01952,TIGR03683	TIGR02153	PF01090.14,PF01282.14,PF01496.14,PF01798.13,PF01864.12,PF01866.12,PF01868.11,PF01984.15,PF01990.12,PF02006.11,TIGR00021,TIGR00064,TIGR00111,TIGR00270,TIGR00291,TIGR00293,TIGR00308,TIGR00323,TIGR00373,TIGR00422,TIGR00425,TIGR00442,TIGR00463,TIGR00471,TIGR00490,TIGR00491,TIGR00521,TIGR00658,TIGR00729,TIGR02338,TIGR02390,TIGR03626,TIGR03627,TIGR03629,TIGR03636,TIGR03665,TIGR03670,TIGR03673,TIGR03680…
Gamma AOA mg2	71	8	2	41	PF00368.13,PF00466.15,PF00687.16,PF00827.12,PF01015.13,PF01092.14,PF01191.14,PF01194.12,PF01200.13,PF01280.15,PF01655.13,PF01798.13,PF02978.14,PF03874.11,PF04019.7,PF04104.9,PF04919.7,TIGR00037,TIGR00042,TIGR00134,TIGR00264,TIGR00283,TIGR00291,TIGR00293,TIGR00307,TIGR00308,TIGR00323,TIGR00324,TIGR00335,TIGR00389,TIGR00392,TIGR00405,TIGR00408,TIGR00425,TIGR00442,TIGR00448,TIGR00463,TIGR00468,TIGR0…	PF00410.14,PF00900.15,PF01157.13,PF01269.12,PF13685.1,TIGR00021,TIGR00458,TIGR03653	PF01090.14,PF01984.15	PF01000.21,PF01198.14,PF01282.14,PF01496.14,PF01864.12,PF01866.12,PF01868.11,PF01990.12,PF02006.11,PF07541.7,PF13656.1,TIGR00064,TIGR00111,TIGR00240,TIGR00270,TIGR00279,TIGR00336,TIGR00337,TIGR00373,TIGR00398,TIGR00422,TIGR00432,TIGR00456,TIGR00521,TIGR00658,TIGR00670,TIGR00936,TIGR01020,TIGR01309,TIGR02236,TIGR02389,TIGR02390,TIGR02651,TIGR03627,TIGR03636,TIGR03670,TIGR03673,TIGR03677,TIGR03680,…
Gamma AOA mg3	105	6	0	11	PF00368.13,PF00410.14,PF00466.15,PF00687.16,PF00827.12,PF00900.15,PF01000.21,PF01015.13,PF01090.14,PF01092.14,PF01157.13,PF01191.14,PF01194.12,PF01198.14,PF01200.13,PF01280.15,PF01496.14,PF01655.13,PF01798.13,PF01866.12,PF01984.15,PF01990.12,PF02006.11,PF02978.14,PF03874.11,PF04019.7,PF04104.9,PF04919.7,PF07541.7,PF13656.1,TIGR00021,TIGR00037,TIGR00042,TIGR00064,TIGR00111,TIGR00134,TIGR00240,TIGR…	PF01269.12,PF13685.1,TIGR00264,TIGR00324,TIGR00458,TIGR00471		PF01282.14,PF01864.12,PF01868.11,TIGR00270,TIGR02389,TIGR03627,TIGR03629,TIGR03636,TIGR03673,TIGR03684,TIGR03722
Gamma AOA mg4	92	4	0	26	PF00368.13,PF00410.14,PF00466.15,PF00687.16,PF00827.12,PF00900.15,PF01000.21,PF01015.13,PF01090.14,PF01092.14,PF01157.13,PF01191.14,PF01194.12,PF01198.14,PF01200.13,PF01269.12,PF01655.13,PF01798.13,PF01866.12,PF01984.15,PF02006.11,PF03874.11,PF04019.7,PF04104.9,PF04919.7,PF07541.7,PF13656.1,TIGR00021,TIGR00042,TIGR00064,TIGR00111,TIGR00134,TIGR00264,TIGR00279,TIGR00283,TIGR00291,TIGR00293,TIGR003…	PF01280.15,PF13685.1,TIGR00324,TIGR00458		PF01282.14,PF01496.14,PF01864.12,PF01868.11,PF01990.12,PF02978.14,TIGR00037,TIGR00240,TIGR00270,TIGR00398,TIGR00422,TIGR00456,TIGR00670,TIGR01060,TIGR01213,TIGR02258,TIGR02390,TIGR03627,TIGR03628,TIGR03629,TIGR03636,TIGR03671,TIGR03672,TIGR03673,TIGR03684,TIGR03722
Gamma AOA mg5	86	12	2	22	PF00368.13,PF00410.14,PF00466.15,PF00687.16,PF00827.12,PF00900.15,PF01015.13,PF01090.14,PF01092.14,PF01157.13,PF01191.14,PF01194.12,PF01198.14,PF01200.13,PF01280.15,PF01496.14,PF01798.13,PF01866.12,PF01984.15,PF01990.12,PF02006.11,PF02978.14,PF03874.11,PF04919.7,PF07541.7,PF13656.1,TIGR00042,TIGR00064,TIGR00134,TIGR00240,TIGR00279,TIGR00283,TIGR00293,TIGR00308,TIGR00323,TIGR00336,TIGR00337,TIGR00…	PF01000.21,PF01269.12,PF01655.13,PF04104.9,PF13685.1,TIGR00021,TIGR00307,TIGR00324,TIGR00335,TIGR00398,TIGR00408,TIGR00458	TIGR00291,TIGR02338	PF01282.14,PF01864.12,PF01868.11,PF04019.7,TIGR00037,TIGR00111,TIGR00264,TIGR00270,TIGR00432,TIGR00448,TIGR01018,TIGR01080,TIGR02390,TIGR03626,TIGR03627,TIGR03629,TIGR03636,TIGR03672,TIGR03673,TIGR03674,TIGR03684,TIGR03722
Gamma AOA og1	101	0	0	21	PF00410.14,PF00466.15,PF00687.16,PF00827.12,PF00900.15,PF01000.21,PF01015.13,PF01090.14,PF01092.14,PF01157.13,PF01191.14,PF01194.12,PF01198.14,PF01200.13,PF01269.12,PF01280.15,PF01496.14,PF01655.13,PF01866.12,PF01984.15,PF01990.12,PF02006.11,PF02978.14,PF03874.11,PF04019.7,PF04104.9,PF04919.7,PF07541.7,PF13656.1,PF13685.1,TIGR00021,TIGR00037,TIGR00042,TIGR00064,TIGR00111,TIGR00134,TIGR00240,TIGR0…			PF00368.13,PF01282.14,PF01798.13,PF01864.12,PF01868.11,TIGR00270,TIGR00279,TIGR00308,TIGR00336,TIGR00337,TIGR00392,TIGR00490,TIGR00729,TIGR01052,TIGR02389,TIGR03627,TIGR03629,TIGR03636,TIGR03665,TIGR03673,TIGR03722
Gamma AOA og2	96	4	0	22	PF00368.13,PF00410.14,PF00466.15,PF00687.16,PF00827.12,PF00900.15,PF01015.13,PF01090.14,PF01092.14,PF01157.13,PF01191.14,PF01194.12,PF01198.14,PF01280.15,PF01496.14,PF01655.13,PF01798.13,PF01866.12,PF01984.15,PF01990.12,PF02006.11,PF02978.14,PF03874.11,PF04019.7,PF04104.9,PF04919.7,PF07541.7,PF13656.1,TIGR00037,TIGR00042,TIGR00064,TIGR00111,TIGR00134,TIGR00240,TIGR00264,TIGR00279,TIGR00283,TIGR00…	PF01269.12,PF13685.1,TIGR00324,TIGR00458		PF01000.21,PF01200.13,PF01282.14,PF01864.12,PF01868.11,TIGR00021,TIGR00270,TIGR00291,TIGR00323,TIGR00442,TIGR00491,TIGR00658,TIGR01077,TIGR02389,TIGR03627,TIGR03629,TIGR03636,TIGR03672,TIGR03673,TIGR03677,TIGR03684,TIGR03722
Gamma AOA og3	68	3	0	51	PF00410.14,PF00466.15,PF00687.16,PF00827.12,PF00900.15,PF01000.21,PF01092.14,PF01194.12,PF01200.13,PF01269.12,PF01280.15,PF01655.13,PF02978.14,PF04019.7,PF13685.1,TIGR00021,TIGR00037,TIGR00064,TIGR00111,TIGR00134,TIGR00264,TIGR00279,TIGR00283,TIGR00291,TIGR00293,TIGR00307,TIGR00323,TIGR00335,TIGR00336,TIGR00337,TIGR00373,TIGR00405,TIGR00408,TIGR00422,TIGR00425,TIGR00442,TIGR00448,TIGR00456,TIGR00…	PF07541.7,TIGR00324,TIGR00458		PF00368.13,PF01015.13,PF01090.14,PF01157.13,PF01191.14,PF01198.14,PF01282.14,PF01496.14,PF01798.13,PF01864.12,PF01866.12,PF01868.11,PF01984.15,PF01990.12,PF02006.11,PF03874.11,PF04104.9,PF04919.7,PF13656.1,TIGR00042,TIGR00240,TIGR00270,TIGR00308,TIGR00389,TIGR00392,TIGR00398,TIGR00432,TIGR00463,TIGR00521,TIGR00549,TIGR00670,TIGR00729,TIGR00936,TIGR00982,TIGR01018,TIGR01028,TIGR01952,TIGR02076,TIG…
Nitrosopumilaceae sp.O23	102	6	0	14	PF00368.13,PF00410.14,PF00466.15,PF00687.16,PF00827.12,PF00900.15,PF01000.21,PF01015.13,PF01090.14,PF01092.14,PF01157.13,PF01191.14,PF01194.12,PF01198.14,PF01200.13,PF01280.15,PF01655.13,PF01798.13,PF01984.15,PF01990.12,PF02006.11,PF02978.14,PF03874.11,PF04104.9,PF04919.7,PF07541.7,PF13656.1,TIGR00021,TIGR00037,TIGR00042,TIGR00064,TIGR00111,TIGR00134,TIGR00240,TIGR00264,TIGR00279,TIGR00283,TIGR00…	PF01269.12,PF01496.14,PF04019.7,PF13685.1,TIGR00324,TIGR00458		PF01282.14,PF01864.12,PF01866.12,PF01868.11,TIGR00270,TIGR00392,TIGR02389,TIGR03627,TIGR03629,TIGR03636,TIGR03672,TIGR03673,TIGR03684,TIGR03722
Nitrosopumilus sp.YT1	79	19	0	24	PF00368.13,PF00410.14,PF00466.15,PF00827.12,PF00900.15,PF01000.21,PF01015.13,PF01157.13,PF01191.14,PF01194.12,PF01198.14,PF01200.13,PF01269.12,PF01798.13,PF01866.12,PF01868.11,PF01990.12,PF02006.11,PF02978.14,PF03874.11,PF04019.7,PF04104.9,PF04919.7,PF13656.1,TIGR00042,TIGR00111,TIGR00134,TIGR00279,TIGR00283,TIGR00291,TIGR00307,TIGR00308,TIGR00335,TIGR00336,TIGR00337,TIGR00373,TIGR00398,TIGR00408…	PF01092.14,PF01496.14,PF13685.1,TIGR00021,TIGR00240,TIGR00264,TIGR00323,TIGR00324,TIGR00392,TIGR00442,TIGR00458,TIGR00670,TIGR00936,TIGR01008,TIGR01025,TIGR01038,TIGR03665,TIGR03674,TIGR03683		PF00687.16,PF01090.14,PF01280.15,PF01282.14,PF01655.13,PF01864.12,PF01984.15,PF07541.7,TIGR00037,TIGR00064,TIGR00270,TIGR00293,TIGR00389,TIGR00405,TIGR00425,TIGR02390,TIGR03627,TIGR03629,TIGR03636,TIGR03653,TIGR03670,TIGR03673,TIGR03684,TIGR03722
Nitrosopelagicus brevis CN25	108	4	0	10	PF00368.13,PF00410.14,PF00466.15,PF00687.16,PF00827.12,PF00900.15,PF01000.21,PF01015.13,PF01090.14,PF01092.14,PF01157.13,PF01191.14,PF01194.12,PF01198.14,PF01200.13,PF01280.15,PF01496.14,PF01655.13,PF01798.13,PF01866.12,PF01868.11,PF01984.15,PF01990.12,PF02006.11,PF02978.14,PF03874.11,PF04019.7,PF04104.9,PF04919.7,PF07541.7,PF13656.1,TIGR00021,TIGR00037,TIGR00042,TIGR00064,TIGR00111,TIGR00134,TIG…	PF01269.12,PF13685.1,TIGR00324,TIGR00458		PF01282.14,PF01864.12,TIGR00270,TIGR02389,TIGR03627,TIGR03629,TIGR03636,TIGR03672,TIGR03673,TIGR03684
Nitrosopelagicus brevis strain U25	108	4	0	10	PF00368.13,PF00410.14,PF00466.15,PF00687.16,PF00827.12,PF00900.15,PF01000.21,PF01015.13,PF01090.14,PF01092.14,PF01157.13,PF01191.14,PF01194.12,PF01198.14,PF01200.13,PF01280.15,PF01496.14,PF01655.13,PF01798.13,PF01866.12,PF01868.11,PF01984.15,PF01990.12,PF02006.11,PF02978.14,PF03874.11,PF04019.7,PF04104.9,PF04919.7,PF07541.7,PF13656.1,TIGR00021,TIGR00037,TIGR00042,TIGR00064,TIGR00111,TIGR00134,TIG…	PF01269.12,PF13685.1,TIGR00324,TIGR00458		PF01282.14,PF01864.12,TIGR00270,TIGR02389,TIGR03627,TIGR03629,TIGR03636,TIGR03672,TIGR03673,TIGR03684
Nitrosopumilus adriaticus strain NF5	106	5	0	11	PF00368.13,PF00410.14,PF00466.15,PF00687.16,PF00827.12,PF00900.15,PF01000.21,PF01015.13,PF01090.14,PF01092.14,PF01157.13,PF01191.14,PF01194.12,PF01198.14,PF01200.13,PF01280.15,PF01496.14,PF01655.13,PF01798.13,PF01866.12,PF01868.11,PF01984.15,PF01990.12,PF02006.11,PF02978.14,PF03874.11,PF04019.7,PF04919.7,PF07541.7,PF13656.1,TIGR00021,TIGR00037,TIGR00042,TIGR00064,TIGR00111,TIGR00134,TIGR00240,TIG…	PF01269.12,PF04104.9,PF13685.1,TIGR00324,TIGR00458		PF01282.14,PF01864.12,TIGR00270,TIGR02389,TIGR03627,TIGR03629,TIGR03636,TIGR03653,TIGR03673,TIGR03684,TIGR03722
Nitrosopumilus coba HCA1	108	3	0	11	PF00368.13,PF00410.14,PF00466.15,PF00687.16,PF00827.12,PF00900.15,PF01000.21,PF01015.13,PF01090.14,PF01092.14,PF01157.13,PF01191.14,PF01194.12,PF01198.14,PF01200.13,PF01269.12,PF01280.15,PF01496.14,PF01655.13,PF01798.13,PF01866.12,PF01868.11,PF01984.15,PF01990.12,PF02006.11,PF02978.14,PF03874.11,PF04019.7,PF04104.9,PF04919.7,PF07541.7,PF13656.1,TIGR00021,TIGR00037,TIGR00042,TIGR00064,TIGR00111,TI…	PF13685.1,TIGR00324,TIGR00458		PF01282.14,PF01864.12,TIGR00270,TIGR02389,TIGR03627,TIGR03629,TIGR03636,TIGR03653,TIGR03673,TIGR03684,TIGR03722
Nitrosopumilus maritimus SCM1	107	5	0	10	PF00368.13,PF00410.14,PF00466.15,PF00687.16,PF00827.12,PF00900.15,PF01000.21,PF01015.13,PF01090.14,PF01092.14,PF01157.13,PF01191.14,PF01194.12,PF01198.14,PF01200.13,PF01280.15,PF01496.14,PF01655.13,PF01798.13,PF01866.12,PF01868.11,PF01990.12,PF02006.11,PF02978.14,PF03874.11,PF04019.7,PF04104.9,PF04919.7,PF07541.7,PF13656.1,TIGR00021,TIGR00037,TIGR00042,TIGR00064,TIGR00111,TIGR00134,TIGR00240,TIGR…	PF01269.12,PF01984.15,PF13685.1,TIGR00324,TIGR00458		PF01282.14,PF01864.12,TIGR00270,TIGR02389,TIGR03627,TIGR03629,TIGR03636,TIGR03673,TIGR03684,TIGR03722
Nitrosopumilus oxycline HCE1	108	3	0	11	PF00368.13,PF00410.14,PF00466.15,PF00687.16,PF00827.12,PF00900.15,PF01000.21,PF01015.13,PF01090.14,PF01092.14,PF01157.13,PF01191.14,PF01194.12,PF01198.14,PF01200.13,PF01269.12,PF01280.15,PF01496.14,PF01655.13,PF01798.13,PF01866.12,PF01868.11,PF01984.15,PF01990.12,PF02006.11,PF02978.14,PF03874.11,PF04019.7,PF04104.9,PF04919.7,PF07541.7,PF13656.1,TIGR00021,TIGR00037,TIGR00042,TIGR00064,TIGR00111,TI…	PF13685.1,TIGR00324,TIGR00458		PF01282.14,PF01864.12,TIGR00270,TIGR02389,TIGR03627,TIGR03629,TIGR03636,TIGR03653,TIGR03673,TIGR03684,TIGR03722
Nitrosopumilus piranensis D3C	107	5	0	10	PF00368.13,PF00410.14,PF00466.15,PF00687.16,PF00827.12,PF00900.15,PF01000.21,PF01015.13,PF01090.14,PF01092.14,PF01157.13,PF01191.14,PF01194.12,PF01198.14,PF01200.13,PF01280.15,PF01496.14,PF01655.13,PF01798.13,PF01866.12,PF01868.11,PF01990.12,PF02006.11,PF02978.14,PF03874.11,PF04019.7,PF04104.9,PF04919.7,PF07541.7,PF13656.1,TIGR00021,TIGR00037,TIGR00042,TIGR00064,TIGR00111,TIGR00134,TIGR00240,TIGR…	PF01269.12,PF01984.15,PF13685.1,TIGR00324,TIGR00458		PF01282.14,PF01864.12,TIGR00270,TIGR02389,TIGR03627,TIGR03629,TIGR03636,TIGR03673,TIGR03684,TIGR03722
Nitrosopumilus sp.HMK28	107	5	0	10	PF00368.13,PF00410.14,PF00466.15,PF00687.16,PF00827.12,PF00900.15,PF01000.21,PF01015.13,PF01090.14,PF01092.14,PF01157.13,PF01191.14,PF01194.12,PF01198.14,PF01200.13,PF01280.15,PF01496.14,PF01655.13,PF01798.13,PF01866.12,PF01868.11,PF01990.12,PF02006.11,PF02978.14,PF03874.11,PF04019.7,PF04104.9,PF04919.7,PF07541.7,PF13656.1,TIGR00021,TIGR00037,TIGR00042,TIGR00064,TIGR00111,TIGR00134,TIGR00240,TIGR…	PF01269.12,PF01984.15,PF13685.1,TIGR00324,TIGR00458		PF01282.14,PF01864.12,TIGR00270,TIGR02389,TIGR03627,TIGR03629,TIGR03636,TIGR03673,TIGR03684,TIGR03722
Nitrosarchaeum koreense MY1	107	3	0	12	PF00368.13,PF00410.14,PF00466.15,PF00687.16,PF00827.12,PF00900.15,PF01000.21,PF01015.13,PF01090.14,PF01092.14,PF01157.13,PF01191.14,PF01194.12,PF01198.14,PF01200.13,PF01269.12,PF01280.15,PF01496.14,PF01655.13,PF01798.13,PF01866.12,PF01868.11,PF01984.15,PF01990.12,PF02006.11,PF02978.14,PF03874.11,PF04019.7,PF04104.9,PF04919.7,PF07541.7,PF13656.1,TIGR00021,TIGR00037,TIGR00042,TIGR00064,TIGR00111,TI…	PF13685.1,TIGR00324,TIGR00458		PF01282.14,PF01864.12,TIGR00270,TIGR02389,TIGR03627,TIGR03629,TIGR03636,TIGR03653,TIGR03672,TIGR03673,TIGR03684,TIGR03722
Nitrosarchaeum limnium BG20	96	10	0	16	PF00410.14,PF00466.15,PF00687.16,PF00827.12,PF00900.15,PF01000.21,PF01015.13,PF01090.14,PF01092.14,PF01157.13,PF01191.14,PF01194.12,PF01198.14,PF01200.13,PF01269.12,PF01280.15,PF01496.14,PF01655.13,PF01798.13,PF01868.11,PF01984.15,PF01990.12,PF02006.11,PF02978.14,PF03874.11,PF04019.7,PF04919.7,PF13656.1,TIGR00021,TIGR00037,TIGR00042,TIGR00064,TIGR00240,TIGR00264,TIGR00279,TIGR00283,TIGR00291,TIGR…	PF00368.13,PF01866.12,PF04104.9,PF07541.7,PF13685.1,TIGR00134,TIGR00324,TIGR00335,TIGR00389,TIGR02153		PF01282.14,PF01864.12,TIGR00111,TIGR00270,TIGR00442,TIGR00521,TIGR02389,TIGR03627,TIGR03629,TIGR03636,TIGR03653,TIGR03672,TIGR03673,TIGR03680,TIGR03684,TIGR03722
Nitrosarchaeum sp.AC2	106	2	0	14	PF00368.13,PF00410.14,PF00466.15,PF00687.16,PF00827.12,PF00900.15,PF01000.21,PF01015.13,PF01090.14,PF01092.14,PF01157.13,PF01191.14,PF01194.12,PF01198.14,PF01200.13,PF01269.12,PF01280.15,PF01496.14,PF01655.13,PF01798.13,PF01866.12,PF01868.11,PF01984.15,PF01990.12,PF02006.11,PF02978.14,PF03874.11,PF04019.7,PF04104.9,PF04919.7,PF07541.7,PF13656.1,TIGR00021,TIGR00037,TIGR00042,TIGR00064,TIGR00111,TI…	PF13685.1,TIGR00324		PF01282.14,PF01864.12,TIGR00270,TIGR02389,TIGR03626,TIGR03627,TIGR03629,TIGR03636,TIGR03653,TIGR03672,TIGR03673,TIGR03674,TIGR03684,TIGR03722
Nitrosoarchaeum limnia SFB1	103	4	0	15	PF00368.13,PF00410.14,PF00466.15,PF00687.16,PF00827.12,PF00900.15,PF01000.21,PF01015.13,PF01090.14,PF01092.14,PF01157.13,PF01191.14,PF01194.12,PF01200.13,PF01269.12,PF01280.15,PF01496.14,PF01655.13,PF01866.12,PF01868.11,PF01984.15,PF01990.12,PF02006.11,PF02978.14,PF03874.11,PF04019.7,PF04104.9,PF04919.7,PF07541.7,PF13656.1,TIGR00021,TIGR00037,TIGR00042,TIGR00064,TIGR00111,TIGR00240,TIGR00264,TIGR…	PF13685.1,TIGR00134,TIGR00324,TIGR00458		PF01198.14,PF01282.14,PF01798.13,PF01864.12,TIGR00270,TIGR02236,TIGR02389,TIGR03627,TIGR03629,TIGR03636,TIGR03653,TIGR03672,TIGR03673,TIGR03684,TIGR03722
Nitrosopumilus koreensis AR1	102	3	0	17	PF00368.13,PF00410.14,PF00466.15,PF00687.16,PF00827.12,PF00900.15,PF01000.21,PF01015.13,PF01090.14,PF01092.14,PF01191.14,PF01194.12,PF01198.14,PF01200.13,PF01269.12,PF01280.15,PF01496.14,PF01655.13,PF01798.13,PF01866.12,PF01868.11,PF01984.15,PF01990.12,PF02006.11,PF02978.14,PF03874.11,PF04019.7,PF04104.9,PF04919.7,PF07541.7,PF13656.1,TIGR00021,TIGR00037,TIGR00042,TIGR00111,TIGR00134,TIGR00240,TIG…	PF13685.1,TIGR00324,TIGR00458		PF01157.13,PF01282.14,PF01864.12,TIGR00064,TIGR00270,TIGR00308,TIGR00373,TIGR00522,TIGR00729,TIGR02236,TIGR02389,TIGR03627,TIGR03629,TIGR03636,TIGR03673,TIGR03684,TIGR03722
Nitrosopumilus sp.AR2	102	5	0	15	PF00368.13,PF00410.14,PF00466.15,PF00687.16,PF00827.12,PF00900.15,PF01000.21,PF01015.13,PF01090.14,PF01092.14,PF01157.13,PF01191.14,PF01194.12,PF01198.14,PF01200.13,PF01280.15,PF01496.14,PF01655.13,PF01798.13,PF01866.12,PF01868.11,PF01984.15,PF01990.12,PF02006.11,PF02978.14,PF03874.11,PF04019.7,PF04104.9,PF04919.7,PF07541.7,PF13656.1,TIGR00021,TIGR00037,TIGR00042,TIGR00064,TIGR00240,TIGR00264,TIG…	PF13685.1,TIGR00134,TIGR00324,TIGR00458,TIGR00658		PF01269.12,PF01282.14,PF01864.12,TIGR00111,TIGR00270,TIGR00308,TIGR00729,TIGR02389,TIGR03627,TIGR03629,TIGR03636,TIGR03653,TIGR03673,TIGR03684,TIGR03722
Nitrosopumilus sp.SJ	106	3	0	13	PF00368.13,PF00410.14,PF00466.15,PF00687.16,PF00827.12,PF00900.15,PF01000.21,PF01015.13,PF01090.14,PF01092.14,PF01157.13,PF01191.14,PF01194.12,PF01198.14,PF01200.13,PF01269.12,PF01280.15,PF01496.14,PF01655.13,PF01798.13,PF01866.12,PF01868.11,PF01984.15,PF01990.12,PF02006.11,PF02978.14,PF03874.11,PF04019.7,PF04104.9,PF04919.7,PF07541.7,PF13656.1,TIGR00021,TIGR00037,TIGR00042,TIGR00064,TIGR00111,TI…	PF13685.1,TIGR00324,TIGR00458		PF01282.14,PF01864.12,TIGR00270,TIGR00308,TIGR00522,TIGR00729,TIGR02389,TIGR03627,TIGR03629,TIGR03636,TIGR03673,TIGR03684,TIGR03722
Nitrosopumilus ureiphilus PS0 sequence	107	4	0	11	PF00368.13,PF00410.14,PF00466.15,PF00687.16,PF00827.12,PF00900.15,PF01000.21,PF01015.13,PF01090.14,PF01092.14,PF01157.13,PF01191.14,PF01194.12,PF01198.14,PF01200.13,PF01280.15,PF01496.14,PF01655.13,PF01798.13,PF01866.12,PF01868.11,PF01984.15,PF01990.12,PF02006.11,PF02978.14,PF03874.11,PF04019.7,PF04104.9,PF04919.7,PF07541.7,PF13656.1,TIGR00021,TIGR00037,TIGR00042,TIGR00064,TIGR00111,TIGR00134,TIG…	PF01269.12,PF13685.1,TIGR00324,TIGR00458		PF01282.14,PF01864.12,TIGR00270,TIGR02389,TIGR03627,TIGR03629,TIGR03636,TIGR03653,TIGR03673,TIGR03684,TIGR03722
Candidatus Aigarchaeota JZ bin_28	109	4	0	9	PF00368.13,PF00410.14,PF00466.15,PF00687.16,PF00827.12,PF00900.15,PF01000.21,PF01015.13,PF01090.14,PF01092.14,PF01157.13,PF01191.14,PF01194.12,PF01198.14,PF01200.13,PF01280.15,PF01282.14,PF01496.14,PF01655.13,PF01798.13,PF01864.12,PF01866.12,PF01984.15,PF01990.12,PF02978.14,PF03874.11,PF04019.7,PF04104.9,PF04919.7,PF07541.7,PF13656.1,PF13685.1,TIGR00021,TIGR00037,TIGR00042,TIGR00064,TIGR00111,TIG…	PF01269.12,TIGR00324,TIGR00658,TIGR02236		PF01868.11,PF02006.11,TIGR00336,TIGR00521,TIGR02389,TIGR03627,TIGR03628,TIGR03673,TIGR03684
Candidatus Caldiarchaeum subterraneum	108	6	0	8	PF00368.13,PF00410.14,PF00466.15,PF00687.16,PF00827.12,PF00900.15,PF01000.21,PF01015.13,PF01090.14,PF01092.14,PF01157.13,PF01191.14,PF01194.12,PF01198.14,PF01200.13,PF01280.15,PF01282.14,PF01496.14,PF01655.13,PF01798.13,PF01864.12,PF01866.12,PF01868.11,PF01984.15,PF01990.12,PF02978.14,PF03874.11,PF04019.7,PF04919.7,PF07541.7,PF13656.1,PF13685.1,TIGR00021,TIGR00037,TIGR00042,TIGR00064,TIGR00111,TI…	PF01269.12,PF04104.9,TIGR00324,TIGR00658,TIGR01060,TIGR02236		PF02006.11,TIGR00307,TIGR00336,TIGR00521,TIGR02389,TIGR03627,TIGR03628,TIGR03673

## Sheet: table s6
Table S6	Region sources		color scale bar
ANI between all Thaumarchaeota	Deep-sea sponge		100
	Shallow-water sponge		90
	Deep sea		80
	Shallow water		70
	Sediment/Soil
Table S6. The ANI of Thaumarchaeota genomes between each other. The color of the genome indicates its region sources. The genomes reported in this study were show in bold text.
60 Genomes	bin.1.permissive.fa	bin.2.permissive.fa	bin.4.permissive.fa	Nitrosopumilus sp D6.fa	Nitrosopumilus sp H8.fa	Nitrosopumilus sp H13.fa	Nitrosopumilus sp. ESC.fa	Nitrosopumilus sp. LS AOA.fa	Nitrosopumilus sp.UBA526.fa	Nitrosopumilus sp.UBA527.fa	Nitrosopumilus sp.Nsub.fa	Cenarchaeum sp.bin74.fa	Cenarchaeum sp.bin90.fa	Cenarchaeum sp.bin143.fa	Cenarchaeum symbiosum A.fa	Nitrosopumilus sp B06.fa	Nitrosopumilus sp. Pfa.fa	Nitrosopumilus sp.bin36.fa	Nitrosopumilus sp.bin101.fa	Nitrosopumilus sp.bin131.fa	Thaumarchaeon TS.fa	Thaumarchaeota archaeon S13.fa	Thaumarchaeota archaeon S14.fa	Thaumarchaeota archaeon S15.fa	Alpha AOA ma7.fa	Alpha AOA ma1.fa	Alpha AOA ma2.fa	Alpha AOA ma3.fa	Alpha AOA ma4.fa	Alpha AOA ma5.fa	Alpha AOA ma6.fa	Alpha AOA ma8.fa	Alpha AOA oa1.fa	Delta AOA md1.fa	Gamma AOA mg1.fa	Gamma AOA mg2.fa	Gamma AOA mg3.fa	Gamma AOA mg4.fa	Gamma AOA mg5.fa	Gamma AOA og1.fa	Gamma AOA og2.fa	Gamma AOA og3.fa	Nitrosopumilaceae sp.O23.fa	Nitrosopumilus sp.YT1.fa	Nitrosopelagicus brevis CN25.fa	Nitrosopelagicus brevis strain U25.fa	Nitrosopumilus adriaticus strain NF5.fa	Nitrosopumilus coba HCA1.fa	Nitrosopumilus maritimus SCM1.fa
bin.1.permissive.fa	100	75.9461	83.4321	76.8534	76.7722	77.136	84.2319	83.2101	77.3697	77.5102	80.777	75.6879	75.4297	75.3095	77.9043	76.8143	81.3333	79.8137	80.8799	81.7486	77.4165	78.8579	79.836	80.7334	83.6556	83.5009	83.6078	83.7746	83.8215	83.5469	83.4472	83.4876	83.6426	76.2339	76.1375	76.4986	76.588	76.4513	76.4439	76.7818	76.6603	78.0464	76.5691	83.3158	77.4316	77.3622	81.5226	82.0638	80.9653
bin.2.permissive.fa	75.9461	100	76.4359	76.0066	75.5102	76.1758	76.2572	76.0498	75.7864	75.8646	76.2393	76.2118	75.0483	76.1046	77.2764	75.6807	75.9319	76.1641	76.1558	75.7028	76.0417	76.3926	76.5358	77.422	77.0865	76.5242	76.7482	76.8912	76.1756	76.419	76.2415	76.3205	76.4362	83.623	95.1822	97.5143	98.44	98.0093	97.9275	86.6938	90.3656	95.0886	88.941	85.6616	76.2144	76.1866	76.4418	76.2524	76.3915
bin.4.permissive.fa	83.4321	76.4359	100	76.9225	77.4377	77.6344	87.8654	82.0403	77.4846	77.4867	79.9173	75.9095	75.4203	75.3118	77.7587	77.183	81.21	79.0704	79.9635	80.6444	78.2413	78.9104	79.2351	81.7722	95.0351	95.0716	95.1569	95.1467	95.1826	95.0914	95.0418	95.0954	94.8055	76.4221	76.0498	76.1948	76.881	76.3748	76.2211	76.5088	76.4576	80.3632	76.4691	94.8872	76.7243	76.6837	81.1958	81.3631	80.9279
Nitrosopumilus sp D6.fa	76.8534	76.0066	76.9225	100	85.5584	85.6828	77.2596	77.3027	77.192	77.3601	77.537	75.9355	76.1711	75.9713	76.6688	98.9129	76.876	75.9031	76.3544	80.2926	77.0206	76.6507	76.6654	76.7521	77.5192	77.3776	77.1893	77.0472	77.7016	77.8664	77.6489	77.6167	77.9979	76.7304	76.7682	76.8202	77.9846	76.5914	76.416	77.9946	77.2736	78.9571	78.2546	76.8247	78.6023	78.6032	77.6271	77.3598	77.4757
Nitrosopumilus sp H8.fa	76.7722	75.5102	77.4377	85.5584	100	98.3606	78.3286	77.6713	77.0517	77.1925	78.9173	75.8743	76.6298	76.0236	76.8588	85.3217	77.0347	76.136	76.7698	80.6279	76.8509	77.0256	77.0262	77.4835	78.1845	77.8644	77.5644	77.6048	78.6183	78.6695	78.2009	78.3284	78.6964	77.7538	76.5251	76.5743	78.4335	76.8564	76.5396	79.388	78.0673	79.9564	79.3548	77.3891	79.517	79.5136	78.6408	77.7441	78.1616
Nitrosopumilus sp H13.fa	77.136	76.1758	77.6344	85.6828	98.3606	100	78.246	77.628	77.0528	77.1872	79.3509	76.2852	76.5022	76.0581	76.7661	85.5258	77.2442	75.9246	76.6517	79.9189	76.7362	77.0479	77.0844	77.3914	78.4446	77.9384	77.6533	77.6751	78.3343	78.6094	78.226	78.3999	78.9532	77.407	76.784	76.6279	78.5035	77.0535	76.4846	79.1954	78.2762	79.8609	79.4616	77.6425	79.3517	79.1799	78.6404	77.9989	78.3248
Nitrosopumilus sp. ESC.fa	84.2319	76.2572	87.8654	77.2596	78.3286	78.246	100	82.6243	77.5646	77.8904	80.2437	75.5266	75.6565	75.6369	79.4647	77.4925	81.6258	79.7525	80.9089	81.3017	79.9114	82.0752	85.258	83.3395	87.9764	87.8303	87.8231	88.0532	88.1255	87.7958	87.7676	87.7778	87.6432	76.4781	75.764	75.8027	76.5095	75.9601	76.0924	76.852	76.4374	78.4893	76.6175	87.6046	77.037	76.9618	81.6508	81.8854	81.4066
Nitrosopumilus sp. LS AOA.fa	83.2101	76.0498	82.0403	77.3027	77.6713	77.628	82.6243	100	77.7521	77.9952	80.8966	75.7844	75.768	75.5921	79.9263	77.2928	81.5256	79.8463	80.474	81.7547	81.6062	81.0255	82.7228	83.6646	82.1255	81.9507	82.1658	82.2932	82.3494	82.1002	82.0513	82.0708	82.0028	76.0523	75.9833	76.1469	76.7084	76.2281	76.1251	76.7456	76.3028	77.852	76.5452	81.9119	77.3185	77.285	81.265	81.9313	80.9457
Nitrosopumilus sp.UBA526.fa	77.3697	75.7864	77.4846	77.192	77.0517	77.0528	77.5646	77.7521	100	99.7156	77.4609	76.0058	75.4361	75.6218	77.2144	77.0798	77.71	76.5094	77.3574	78.3871	78.2379	78.0645	78.7053	79.3293	77.5731	77.6035	77.3908	77.4583	77.6963	77.6782	77.5868	77.6268	77.6793	76.5945	76.0753	76.3234	76.7572	76.2042	76.0231	76.7225	76.8519	77.9789	76.9072	77.4448	76.5279	76.5788	77.891	78.4177	77.8304
Nitrosopumilus sp.UBA527.fa	77.5102	75.8646	77.4867	77.3601	77.1925	77.1872	77.8904	77.9952	99.7156	100	77.9012	75.9956	75.5804	75.4601	77.7424	77.3832	77.7498	76.7121	77.3804	78.1839	78.6087	78.2615	79.1728	80.9709	77.7436	77.7027	77.5134	77.5151	77.8411	77.8489	77.8128	77.7341	77.9049	76.6601	76.0271	76.2752	77.0072	76.2505	76.194	76.8855	76.9571	77.9556	77.1477	77.4524	76.5978	76.5937	78.1241	78.7052	78.1031
Nitrosopumilus sp.Nsub.fa	80.777	76.2393	79.9173	77.537	78.9173	79.3509	80.2437	80.8966	77.4609	77.9012	100	76.2505	75.6807	75.4985	79.6077	77.6823	80.4445	83.041	79.7239	86.4501	80.4785	83.8703	85.9235	87.1426	80.0183	79.8624	79.8098	79.9892	80.0188	79.901	79.9086	79.9833	80.0575	76.5318	76.4625	76.5592	76.865	76.3693	76.4598	76.9964	76.6837	77.6798	76.602	79.6698	78.0051	78.0291	80.3845	81.3498	80.462
Cenarchaeum sp.bin74.fa	75.6879	76.2118	75.9095	75.9355	75.8743	76.2852	75.5266	75.7844	76.0058	75.9956	76.2505	100	87.0583	86.3108	76.5955	75.7866	76.1341	75.6567	75.2659	77.1131	76.5333	76.487	76.7062	76.879	76.1678	76.306	76.2185	76.209	76.2845	76.0654	76.0622	76.1587	75.7052	75.6505	75.9087	75.8192	75.8698	75.7322	75.5777	76.12	75.8675	75.8688	75.823	75.9838	75.6274	75.6549	76.0644	75.5462	76.1014
Cenarchaeum sp.bin90.fa	75.4297	75.0483	75.4203	76.1711	76.6298	76.5022	75.6565	75.768	75.4361	75.5804	75.6807	87.0583	100	92.3584	76.3555	75.9388	75.7236	74.9689	75.0193	75.6663	76.5909	76.4413	76.629	76.9919	75.4172	75.4804	75.3778	75.5551	75.5372	75.4144	75.3613	75.4873	75.4996	76.2027	75.8294	75.7094	75.6966	75.7365	75.278	75.4002	75.6106	75.7404	76.1548	75.3212	75.4263	75.3944	76.1336	75.7594	75.7556
Cenarchaeum sp.bin143.fa	75.3095	76.1046	75.3118	75.9713	76.0236	76.0581	75.6369	75.5921	75.6218	75.4601	75.4985	86.3108	92.3584	100	76.9273	75.8297	75.3652	74.6271	75.0983	75.2688	76.1304	77.106	77.4502	77.6816	75.6209	75.6034	75.664	75.5643	75.7133	75.7187	75.6587	75.6859	75.3224	75.8543	76.4862	76.0089	76.301	75.856	76.0804	75.2885	75.6772	76.2366	75.8503	75.7441	75.4179	75.3695	75.8636	75.6751	75.5865
Cenarchaeum symbiosum A.fa	77.9043	77.2764	77.7587	76.6688	76.8588	76.7661	79.4647	79.9263	77.2144	77.7424	79.6077	76.5955	76.3555	76.9273	100	76.7954	76.4751	74.7402	76.0058	81.4864	76.597	77.0419	77.1898	77.1246	78.1907	77.4868	77.0164	77.1566	78.3176	78.6237	78.2425	78.701	79.6607	77.3187	76.5265	76.9807	79.6532	77.2909	76.5907	78.7449	78.8515	79.6196	79.2931	76.582	80.5753	80.1067	79.7406	79.8276	80.0476
Nitrosopumilus sp B06.fa	76.8143	75.6807	77.183	98.9129	85.3217	85.5258	77.4925	77.2928	77.0798	77.3832	77.6823	75.7866	75.9388	75.8297	76.7954	100	76.7605	76.2143	76.495	79.3773	77.1572	76.8055	76.8449	76.549	77.7134	77.5445	77.3616	77.2375	78.0472	77.9963	78.0263	77.9689	78.062	76.0535	76.5136	76.8813	77.7809	76.4852	76.2684	77.6122	77.2457	78.5217	77.6606	77.2608	78.3492	78.0539	77.6833	77.4047	77.4136
Nitrosopumilus sp. Pfa.fa	81.3333	75.9319	81.21	76.876	77.0347	77.2442	81.6258	81.5256	77.71	77.7498	80.4445	76.1341	75.7236	75.3652	76.4751	76.7605	100	79.0225	80.6433	80.5381	77.2418	76.9109	77.6252	77.3167	81.4091	81.3136	81.4624	81.5025	81.4675	81.2612	81.2425	81.3705	81.2046	76.4014	75.8925	76.2486	76.1636	75.9982	75.9866	76.5459	76.3896	77.2644	76.5061	81.3314	77.284	77.3233	81.334	82.1347	87.1637
Nitrosopumilus sp.bin36.fa	79.8137	76.1641	79.0704	75.9031	76.136	75.9246	79.7525	79.8463	76.5094	76.7121	83.041	75.6567	74.9689	74.6271	74.7402	76.2143	79.0225	100	79.0682	86.3738	75.8082	74.8721	74.5686	74.7899	79.1385	78.9232	79.2071	78.9868	79.1178	78.8887	78.9584	78.8967	78.6635	75.7587	75.7567	75.9062	76.1216	75.9224	76.3959	75.843	75.5741	76.4105	75.6733	78.9027	77.0266	76.9456	79.349	80.0111	78.8743
Nitrosopumilus sp.bin101.fa	80.8799	76.1558	79.9635	76.3544	76.7698	76.6517	80.9089	80.474	77.3574	77.3804	79.7239	75.2659	75.0193	75.0983	76.0058	76.495	80.6433	79.0682	100	80.0058	77.2682	74.5759	74.5422	74.7051	79.9969	79.988	80.0793	80.134	80.1425	80.0365	79.9627	79.9475	79.9474	75.7475	75.9792	76.2755	76.2804	76.1147	76.2417	76.2186	75.9433	76.7329	75.8755	79.7978	76.4385	76.5134	80.4162	86.3826	80.2668
Nitrosopumilus sp.bin131.fa	81.7486	75.7028	80.6444	80.2926	80.6279	79.9189	81.3017	81.7547	78.3871	78.1839	86.4501	77.1131	75.6663	75.2688	81.4864	79.3773	80.5381	86.3738	80.0058	100	82.8739	86.8421	87.8694	88.8854	80.5359	80.6984	80.5959	80.54	80.7908	80.7638	80.752	80.7532	80.6745	76.4814	75.8675	76.3385	77.241	76.0602	75.8688	77.9726	77.4965	77.6852	77.9632	80.4184	79.4183	79.3395	80.9603	82.0747	80.3276
Thaumarchaeon TS.fa	77.4165	76.0417	78.2413	77.0206	76.8509	76.7362	79.9114	81.6062	78.2379	78.6087	80.4785	76.5333	76.5909	76.1304	76.597	77.1572	77.2418	75.8082	77.2682	82.8739	100	76.9164	77.0019	77.0881	79.3501	77.6603	76.766	77.4846	79.1988	80.0142	79.0353	78.9587	79.8944	77.8048	76.37	76.2836	79.4942	76.9366	75.2902	81.6763	80.0964	80.8012	79.6929	77.2686	81.2889	80.7487	79.2492	80.4712	80.9074
Thaumarchaeota archaeon S13.fa	78.8579	76.3926	78.9104	76.6507	77.0256	77.0479	82.0752	81.0255	78.0645	78.2615	83.8703	76.487	76.4413	77.106	77.0419	76.8055	76.9109	74.8721	74.5759	86.8421	76.9164	100	98.6219	99.0043	81.3402	79.6088	78.6518	78.9037	82.0645	83.106	82.1135	82.567	84.8188	78.5516	75.5884	76.7299	80.4977	76.5306	75.8606	80.6278	81.4985	81.348	80.884	77.7849	82.2958	82.383	82.4418	80.9651	82.4286
Thaumarchaeota archaeon S14.fa	79.836	76.5358	79.2351	76.6654	77.0262	77.0844	85.258	82.7228	78.7053	79.1728	85.9235	76.7062	76.629	77.4502	77.1898	76.8449	77.6252	74.5686	74.5422	87.8694	77.0019	98.6219	100	98.2376	81.2777	79.4604	78.5907	78.8383	81.9203	83.418	82.0189	81.7047	84.1055	78.1837	75.4704	76.5356	80.1735	76.4002	75.7485	81.1123	81.4576	82.5914	80.9938	77.691	83.5558	83.2285	83.3289	82.41	82.8821
Thaumarchaeota archaeon S15.fa	80.7334	77.422	81.7722	76.7521	77.4835	77.3914	83.3395	83.6646	79.3293	80.9709	87.1426	76.879	76.9919	77.6816	77.1246	76.549	77.3167	74.7899	74.7051	88.8854	77.0881	99.0043	98.2376	100	85.0493	81.0525	80.3847	80.33	84.9764	86.2794	85.2701	85.5477	86.7815	79.3877	75.7975	77.4883	82.6966	76.9801	76.2406	81.5021	81.9572	82.1543	80.789	78.6786	83.8212	84.2098	86.0829	85.5132	84.6749
Alpha AOA ma7.fa	83.6556	77.0865	95.0351	77.5192	78.1845	78.4446	87.9764	82.1255	77.5731	77.7436	80.0183	76.1678	75.4172	75.6209	78.1907	77.7134	81.4091	79.1385	79.9969	80.5359	79.3501	81.3402	81.2777	85.0493	100	99.5854	99.6075	99.6314	99.7472	99.7352	99.748	99.7461	98.7601	76.8212	76.8493	77.2135	78.0163	77.2542	77.5833	77.7483	77.4637	81.4464	77.1798	99.5607	76.8328	76.7591	81.3744	81.429	80.887
Alpha AOA ma1.fa	83.5009	76.5242	95.0716	77.3776	77.8644	77.9384	87.8303	81.9507	77.6035	77.7027	79.8624	76.306	75.4804	75.6034	77.4868	77.5445	81.3136	78.9232	79.988	80.6984	77.6603	79.6088	79.4604	81.0525	99.5854	100	99.5563	99.6009	99.6765	99.6253	99.6758	99.6896	98.8618	76.4757	76.2592	76.6119	77.1585	76.4891	76.629	77.0206	76.7744	80.3284	76.5874	99.5123	76.8586	76.8102	81.2635	81.3121	80.729
Alpha AOA ma2.fa	83.6078	76.7482	95.1569	77.1893	77.5644	77.6533	87.8231	82.1658	77.3908	77.5134	79.8098	76.2185	75.3778	75.664	77.0164	77.3616	81.4624	79.2071	80.0793	80.5959	76.766	78.6518	78.5907	80.3847	99.6075	99.5563	100	99.5887	99.6745	99.6418	99.613	99.6564	98.6074	76.8423	76.6827	77.4175	77.4577	77.044	77.2117	76.9674	76.8996	81.3221	76.5508	99.3974	76.7802	76.7202	81.3375	81.3627	80.8546
Alpha AOA ma3.fa	83.7746	76.8912	95.1467	77.0472	77.6048	77.6751	88.0532	82.2932	77.4583	77.5151	79.9892	76.209	75.5551	75.5643	77.1566	77.2375	81.5025	78.9868	80.134	80.54	77.4846	78.9037	78.8383	80.33	99.6314	99.6009	99.5887	100	99.7075	99.7395	99.6819	99.7219	98.7205	78.0412	76.7202	77.0787	77.4945	77.018	77.0011	77.0973	77.0563	80.2547	76.8232	99.3766	76.8404	76.7842	81.4359	81.4492	80.7587
Alpha AOA ma4.fa	83.8215	76.1756	95.1826	77.7016	78.6183	78.3343	88.1255	82.3494	77.6963	77.8411	80.0188	76.2845	75.5372	75.7133	78.3176	78.0472	81.4675	79.1178	80.1425	80.7908	79.1988	82.0645	81.9203	84.9764	99.7472	99.6765	99.6745	99.7075	100	99.8151	99.8189	99.8055	98.886	76.6603	76.1688	76.3641	77.2465	76.4366	76.4923	77.122	76.8633	80.5368	76.6587	99.5325	76.902	76.8213	81.5164	81.4736	81.0081
Alpha AOA ma5.fa	83.5469	76.419	95.0914	77.8664	78.6695	78.6094	87.7958	82.1002	77.6782	77.8489	79.901	76.0654	75.4144	75.7187	78.6237	77.9963	81.2612	78.8887	80.0365	80.7638	80.0142	83.106	83.418	86.2794	99.7352	99.6253	99.6418	99.7395	99.8151	100	99.7897	99.8119	98.7979	76.7291	76.2713	76.5769	77.5169	76.7169	76.8945	77.3273	77.1022	80.6515	76.7912	99.538	77.002	76.9478	81.3652	81.3282	80.8786
Alpha AOA ma6.fa	83.4472	76.2415	95.0418	77.6489	78.2009	78.226	87.7676	82.0513	77.5868	77.8128	79.9086	76.0622	75.3613	75.6587	78.2425	78.0263	81.2425	78.9584	79.9627	80.752	79.0353	82.1135	82.0189	85.2701	99.748	99.6758	99.613	99.6819	99.8189	99.7897	100	99.7783	98.6818	76.5919	76.9133	78.0604	77.1296	76.6928	76.5265	77.0371	76.813	80.5972	76.5413	99.5765	76.8685	76.8437	81.2334	81.2933	80.7633
Alpha AOA ma8.fa	83.4876	76.3205	95.0954	77.6167	78.3284	78.3999	87.7778	82.0708	77.6268	77.7341	79.9833	76.1587	75.4873	75.6859	78.701	77.9689	81.3705	78.8967	79.9475	80.7532	78.9587	82.567	81.7047	85.5477	99.7461	99.6896	99.6564	99.7219	99.8055	99.8119	99.7783	100	98.8024	76.6471	76.055	76.2765	77.2165	76.3643	76.56	77.1208	76.9028	80.4459	76.6881	99.6499	76.9024	76.8937	81.2698	81.3145	80.8074
Alpha AOA oa1.fa	83.6426	76.4362	94.8055	77.9979	78.6964	78.9532	87.6432	82.0028	77.6793	77.9049	80.0575	75.7052	75.4996	75.3224	79.6607	78.062	81.2046	78.6635	79.9474	80.6745	79.8944	84.8188	84.1055	86.7815	98.7601	98.8618	98.6074	98.7205	98.886	98.7979	98.6818	98.8024	100	76.5592	76.1122	76.0033	77.9262	76.3283	76.4765	77.4704	77.1676	82.145	76.8335	98.5107	76.7432	76.7978	81.3135	81.3791	80.8788
Delta AOA md1.fa	76.2339	83.623	76.4221	76.7304	77.7538	77.407	76.4781	76.0523	76.5945	76.6601	76.5318	75.6505	76.2027	75.8543	77.3187	76.0535	76.4014	75.7587	75.7475	76.4814	77.8048	78.5516	78.1837	79.3877	76.8212	76.4757	76.8423	78.0412	76.6603	76.7291	76.5919	76.6471	76.5592	100	82.7451	83.0532	83.2797	83.2421	83.2064	81.819	82.9376	82.5894	82.2187	79.5011	76.7107	76.6594	76.4706	76.4089	76.4118
Gamma AOA mg1.fa	76.1375	95.1822	76.0498	76.7682	76.5251	76.784	75.764	75.9833	76.0753	76.0271	76.4625	75.9087	75.8294	76.4862	76.5265	76.5136	75.8925	75.7567	75.9792	75.8675	76.37	75.5884	75.4704	75.7975	76.8493	76.2592	76.6827	76.7202	76.1688	76.2713	76.9133	76.055	76.1122	82.7451	100	95.4439	95.8949	95.5664	95.6701	85.9973	89.198	97.3847	88.7681	88.1228	76.5008	76.6029	76.202	76.0597	76.4472
Gamma AOA mg2.fa	76.4986	97.5143	76.1948	76.8202	76.5743	76.6279	75.8027	76.1469	76.3234	76.2752	76.5592	75.8192	75.7094	76.0089	76.9807	76.8813	76.2486	75.9062	76.2755	76.3385	76.2836	76.7299	76.5356	77.4883	77.2135	76.6119	77.4175	77.0787	76.3641	76.5769	78.0604	76.2765	76.0033	83.0532	95.4439	100	98.3973	98.1758	98.2105	86.3786	89.8328	94.1088	88.8753	86.7832	76.2974	76.3139	76.0938	76.3971	76.2947
Gamma AOA mg3.fa	76.588	98.44	76.881	77.9846	78.4335	78.5035	76.5095	76.7084	76.7572	77.0072	76.865	75.8698	75.6966	76.301	79.6532	77.7809	76.1636	76.1216	76.2804	77.241	79.4942	80.4977	80.1735	82.6966	78.0163	77.1585	77.4577	77.4945	77.2465	77.5169	77.1296	77.2165	77.9262	83.2797	95.8949	98.3973	100	98.4874	98.4799	86.8408	90.3454	94.8663	89.3148	85.6914	76.8291	76.8155	76.5469	76.7334	76.6676
Gamma AOA mg4.fa	76.4513	98.0093	76.3748	76.5914	76.8564	77.0535	75.9601	76.2281	76.2042	76.2505	76.3693	75.7322	75.7365	75.856	77.2909	76.4852	75.9982	75.9224	76.1147	76.0602	76.9366	76.5306	76.4002	76.9801	77.2542	76.4891	77.044	77.018	76.4366	76.7169	76.6928	76.3643	76.3283	83.2421	95.5664	98.1758	98.4874	100	98.2503	86.6428	89.8828	94.3002	88.7789	85.8165	76.3905	76.3721	76.1855	76.2691	76.3353
Gamma AOA mg5.fa	76.4439	97.9275	76.2211	76.416	76.5396	76.4846	76.0924	76.1251	76.0231	76.194	76.4598	75.5777	75.278	76.0804	76.5907	76.2684	75.9866	76.3959	76.2417	75.8688	75.2902	75.8606	75.7485	76.2406	77.5833	76.629	77.2117	77.0011	76.4923	76.8945	76.5265	76.56	76.4765	83.2064	95.6701	98.2105	98.4799	98.2503	100	86.4865	90.2356	94.0259	89.0846	85.5133	76.3713	76.3763	76.3143	76.3552	76.2756
Gamma AOA og1.fa	76.7818	86.6938	76.5088	77.9946	79.388	79.1954	76.852	76.7456	76.7225	76.8855	76.9964	76.12	75.4002	75.2885	78.7449	77.6122	76.5459	75.843	76.2186	77.9726	81.6763	80.6278	81.1123	81.5021	77.7483	77.0206	76.9674	77.0973	77.122	77.3273	77.0371	77.1208	77.4704	81.819	85.9973	86.3786	86.8408	86.6428	86.4865	100	87.6416	86.0385	88.2149	81.0144	77.4648	77.3704	76.855	76.9232	76.6952
Gamma AOA og2.fa	76.6603	90.3656	76.4576	77.2736	78.0673	78.2762	76.4374	76.3028	76.8519	76.9571	76.6837	75.8675	75.6106	75.6772	78.8515	77.2457	76.3896	75.5741	75.9433	77.4965	80.0964	81.4985	81.4576	81.9572	77.4637	76.7744	76.8996	77.0563	76.8633	77.1022	76.813	76.9028	77.1676	82.9376	89.198	89.8328	90.3454	89.8828	90.2356	87.6416	100	88.5082	94.8014	82.2069	77.1497	77.1794	76.6639	76.5881	76.4943
Gamma AOA og3.fa	78.0464	95.0886	80.3632	78.9571	79.9564	79.8609	78.4893	77.852	77.9789	77.9556	77.6798	75.8688	75.7404	76.2366	79.6196	78.5217	77.2644	76.4105	76.7329	77.6852	80.8012	81.348	82.5914	82.1543	81.4464	80.3284	81.3221	80.2547	80.5368	80.6515	80.5972	80.4459	82.145	82.5894	97.3847	94.1088	94.8663	94.3002	94.0259	86.0385	88.5082	100	87.8861	87.8964	76.7887	76.859	77.6861	77.5622	77.3901
Nitrosopumilaceae sp.O23.fa	76.5691	88.941	76.4691	78.2546	79.3548	79.4616	76.6175	76.5452	76.9072	77.1477	76.602	75.823	76.1548	75.8503	79.2931	77.6606	76.5061	75.6733	75.8755	77.9632	79.6929	80.884	80.9938	80.789	77.1798	76.5874	76.5508	76.8232	76.6587	76.7912	76.5413	76.6881	76.8335	82.2187	88.7681	88.8753	89.3148	88.7789	89.0846	88.2149	94.8014	87.8861	100	81.7288	77.0938	77.156	76.6513	76.8661	76.6919
Nitrosopumilus sp.YT1.fa	83.3158	85.6616	94.8872	76.8247	77.3891	77.6425	87.6046	81.9119	77.4448	77.4524	79.6698	75.9838	75.3212	75.7441	76.582	77.2608	81.3314	78.9027	79.7978	80.4184	77.2686	77.7849	77.691	78.6786	99.5607	99.5123	99.3974	99.3766	99.5325	99.538	99.5765	99.6499	98.5107	79.5011	88.1228	86.7832	85.6914	85.8165	85.5133	81.0144	82.2069	87.8964	81.7288	100	76.68	76.6357	81.2364	81.246	80.662
Nitrosopelagicus brevis CN25.fa	77.4316	76.2144	76.7243	78.6023	79.517	79.3517	77.037	77.3185	76.5279	76.5978	78.0051	75.6274	75.4263	75.4179	80.5753	78.3492	77.284	77.0266	76.4385	79.4183	81.2889	82.2958	83.5558	83.8212	76.8328	76.8586	76.7802	76.8404	76.902	77.002	76.8685	76.9024	76.7432	76.7107	76.5008	76.2974	76.8291	76.3905	76.3713	77.4648	77.1497	76.7887	77.0938	76.68	100	99.989	77.3073	77.6387	77.5367
Nitrosopelagicus brevis strain U25.fa	77.3622	76.1866	76.6837	78.6032	79.5136	79.1799	76.9618	77.285	76.5788	76.5937	78.0291	75.6549	75.3944	75.3695	80.1067	78.0539	77.3233	76.9456	76.5134	79.3395	80.7487	82.383	83.2285	84.2098	76.7591	76.8102	76.7202	76.7842	76.8213	76.9478	76.8437	76.8937	76.7978	76.6594	76.6029	76.3139	76.8155	76.3721	76.3763	77.3704	77.1794	76.859	77.156	76.6357	99.989	100	77.2193	77.6615	77.4952
Nitrosopumilus adriaticus strain NF5.fa	81.5226	76.4418	81.1958	77.6271	78.6408	78.6404	81.6508	81.265	77.891	78.1241	80.3845	76.0644	76.1336	75.8636	79.7406	77.6833	81.334	79.349	80.4162	80.9603	79.2492	82.4418	83.3289	86.0829	81.3744	81.2635	81.3375	81.4359	81.5164	81.3652	81.2334	81.2698	81.3135	76.4706	76.202	76.0938	76.5469	76.1855	76.3143	76.855	76.6639	77.6861	76.6513	81.2364	77.3073	77.2193	100	81.9145	81.2593
Nitrosopumilus coba HCA1.fa	82.0638	76.2524	81.3631	77.3598	77.7441	77.9989	81.8854	81.9313	78.4177	78.7052	81.3498	75.5462	75.7594	75.6751	79.8276	77.4047	82.1347	80.0111	86.3826	82.0747	80.4712	80.9651	82.41	85.5132	81.429	81.3121	81.3627	81.4492	81.4736	81.3282	81.2933	81.3145	81.3791	76.4089	76.0597	76.3971	76.7334	76.2691	76.3552	76.9232	76.5881	77.5622	76.8661	81.246	77.6387	77.6615	81.9145	100	81.6902
Nitrosopumilus maritimus SCM1.fa	80.9653	76.3915	80.9279	77.4757	78.1616	78.3248	81.4066	80.9457	77.8304	78.1031	80.462	76.1014	75.7556	75.5865	80.0476	77.4136	87.1637	78.8743	80.2668	80.3276	80.9074	82.4286	82.8821	84.6749	80.887	80.729	80.8546	80.7587	81.0081	80.8786	80.7633	80.8074	80.8788	76.4118	76.4472	76.2947	76.6676	76.3353	76.2756	76.6952	76.4943	77.3901	76.6919	80.662	77.5367	77.4952	81.2593	81.6902	100
Nitrosopumilus oxycline HCE1.fa	81.9551	75.8837	80.9982	77.3597	78.0237	77.9163	81.6694	81.9621	78.3968	78.5663	81.0571	76.0193	75.2987	75.6982	79.1508	77.3858	81.3996	80.2997	83.9499	82.0691	79.1822	82.1225	81.7553	84.4921	81.2613	81.1428	81.2007	81.2864	81.2707	81.1471	81.1208	81.1638	81.265	76.4328	75.9432	76.0263	76.3677	75.9691	75.9825	76.7882	76.3483	77.3666	76.6223	81.0856	77.1979	77.162	81.8112	85.253	81.2678
Nitrosopumilus piranensis D3C.fa	81.0545	75.8537	80.6613	77.703	78.1453	78.3244	81.5139	81.1083	77.9825	78.0922	80.1933	76.0964	75.8901	75.4797	78.861	77.4582	86.8991	78.6258	79.8263	80.3923	80.3627	81.5755	82.8041	84.4955	80.8932	80.7149	80.8621	80.9411	80.9654	80.868	80.7433	80.7749	80.9065	76.5778	76.3185	76.1502	76.5771	76.1428	75.985	76.9235	76.8951	77.6727	77.0206	80.6917	77.2481	77.2446	81.2062	81.5632	85.4856
Nitrosopumilus sp.HMK28.fa	81.1097	75.8846	80.8482	77.6288	78.2739	78.4035	81.542	81.0992	78.0487	78.2303	80.1715	76.1158	75.8568	75.5823	79.0527	77.3995	86.862	78.8042	79.9111	80.5382	80.734	81.2968	82.4614	83.2347	80.9575	80.76	80.9587	80.9367	81.0246	80.903	80.8078	80.8298	80.9711	76.472	76.267	76.1118	76.5331	76.1529	75.9882	76.9831	76.8912	77.5208	77.048	80.7942	77.32	77.2823	81.2677	81.5659	85.5393
Nitrosarchaeum koreense MY1.fa	79.4639	76.1651	78.8051	77.6214	78.2885	78.3217	79.602	79.4379	77.1142	77.3125	79.1592	76.2767	75.7403	75.4844	78.7372	77.8125	79.3447	78.0688	78.0895	79.5339	79.3114	80.3841	81.175	82.0669	78.9889	78.8209	78.8377	78.9003	79.017	78.9872	78.8946	78.9804	79.0021	75.9972	76.0808	76.2492	76.8086	76.2548	76.2894	76.7753	76.7106	76.8242	76.9145	78.7658	77.0761	77.0908	79.2837	79.5719	79.2285
Nitrosarchaeum limnium BG20.fa	79.1491	76.1446	78.9626	77.3976	77.944	78.1326	79.3892	79.3783	77.4077	77.467	78.9391	75.8216	76.3278	75.5514	77.9932	77.4068	79.3702	77.9832	78.1059	79.3089	79.9377	81.704	82.4149	84.4166	79.0555	78.9808	79.0208	79.0802	79.0967	79.0175	79.0816	79.0503	79.0884	76.4575	76.2321	76.1877	76.5915	75.9314	76.0514	76.6638	76.6162	77.1957	76.7467	78.918	76.9198	76.9328	79.3821	79.5058	79.4107
Nitrosarchaeum sp.AC2.fa	79.477	76.1216	78.9584	77.7191	78.5962	78.5768	79.5295	79.4931	77.3738	77.6099	79.1739	76.329	75.9247	75.4592	79.1192	77.5442	79.3599	78.0717	78.2339	79.3417	79.4729	80.4308	81.5979	82.1711	79.1718	78.9902	79.057	79.1363	79.198	79.0239	79.0817	79.148	78.9861	76.2268	75.7958	76.2751	76.7487	76.3385	76.201	76.9007	76.4821	77.0816	76.8383	78.8488	77.123	77.1752	79.3852	79.4788	79.3798
Nitrosoarchaeum limnia SFB1.fa	79.32	76.3232	79.016	77.3382	78.217	78.4352	79.2492	79.3536	77.4002	77.5811	78.8746	76.1391	76.0632	75.7126	78.1933	77.4859	79.2811	77.9495	77.9605	79.1643	79.3846	80.9362	80.8643	83.8414	79.2293	79.058	79.0909	79.1294	79.3039	79.1215	79.1126	79.0584	79.164	76.2357	76.295	76.1152	76.6311	76.218	76.1714	76.5836	76.4745	76.9556	76.7965	78.8912	76.9767	76.9441	79.294	79.2995	79.2277
Nitrosopumilus koreensis AR1.fa	81.1315	76.283	80.7668	77.7214	78.5945	78.433	81.3204	80.9136	78.0702	78.1525	79.9638	75.791	75.9241	75.5007	78.8781	77.5163	86.5061	78.7067	79.7866	80.7185	80.6886	81.1628	82.0027	82.3649	80.8956	80.8331	80.7917	80.8989	80.9995	80.9011	80.8844	80.7562	80.6439	75.9366	76.0987	76.1863	76.6469	76.1541	75.9713	76.7961	76.7748	77.3285	76.5323	80.8165	77.3388	77.3317	80.9668	81.3527	85.5533
Nitrosopumilus sp.AR2.fa	81.6252	76.0419	81.0191	77.4353	78.3131	78.0809	81.6658	81.6673	78.4053	78.4492	80.7591	75.485	75.2736	75.6036	79.032	77.5009	81.2936	79.3828	83.2597	81.3409	79.6952	82.0536	82.6868	85.252	81.1845	80.9593	81.0589	81.1405	81.1557	81.044	81.013	81.1006	80.9492	76.5218	76.0931	76.1188	76.3996	75.9993	76.2525	76.9499	76.3749	77.5623	76.4252	80.9374	76.9629	76.983	81.9823	84.9103	81.2183
Nitrosopumilus sp.SJ.fa	81.1047	76.3535	80.838	77.6452	78.4367	78.4727	81.4163	80.9346	78.061	78.2082	80.0274	75.824	75.7787	75.447	79.1293	77.6732	86.6053	78.6052	79.8937	80.7015	79.6796	80.881	81.4442	83.0461	81.1066	80.8681	80.8614	80.9303	81.0509	80.9122	80.8638	80.8951	80.8508	75.9897	76.0448	76.2583	76.6746	76.1831	76.04	76.809	76.8249	77.3096	76.6592	80.8305	77.3162	77.309	81.079	81.4259	85.5593
Nitrosopumilus_ureiphilus_PS0_sequence.fa	81.6937	76.3814	82.072	77.8268	78.3576	78.2462	82.4875	81.4551	78.1487	78.4346	80.2301	76.1062	75.9187	75.6648	79.0969	77.6081	81.2271	79.2442	80.6594	81.2567	79.7197	80.9879	80.997	81.2183	82.2547	82.0225	82.2056	82.1857	82.255	82.1426	81.9406	82.1322	82.1137	76.3774	76.0068	76.1394	76.3545	76.0355	75.869	76.8139	76.4084	77.5746	76.8517	82.1504	77.023	76.9871	86.6367	81.9956	81.1331
[truncated: 11 more columns]

## Sheet: table s7
Table S7	Region sources
Genome composition of Thaumarchaeota with > 95% completeness	Deep-sea sponge
	Shallow-water sponge
	Deep sea
	Shallow water
Table S7. The genomic composition of Thaumarchaeota with > 95% completeness. The color of the genome indicates its region sources. The genomes reported in this study were show in bold text.
Bin_Id	# predicted genes	Completeness %	Contamination %	GC %	Coding density %	Genome size (Mbp)	CDS (Mbp)	non-CDS (Mbp)
*bin.1.permissive	2317	88.83	0	31.6	88.2	1.8384	1.62146	0.216931
*bin.2.permissive	881	53.87	0	36.4	92.52	0.670425	0.620277	0.0501478
bin.4.permissive	1687	97.82	0.97	33.1	88.12	1.30711	1.15182	0.155285
Nitrosopumilus sp. LS AOA	2269	100	0	31.6	88.8	1.92518	1.70956	0.21562
Nitrosopumilus sp.Nsub	1736	100	0	31.4	88.46	1.38362	1.22395	0.15967
Nitrosopumilus sp. ESC	2245	97.57	0	33.3	86.05	1.70984	1.47132	0.238523
Cenarchaeum symbiosum A	1924	99.03	0	57.4	88.72	2.04509	1.8144	0.230686
Nitrosopumilus sp. Pfa	2398	98.06	0	33.6	88.97	1.79157	1.59396	0.19761
Thaumarchaeon TS	2028	95.63	0	61.2	82.99	1.85971	1.54337	0.316337
Alpha AOA ma6	1967	100	0.97	33.3	90.07	1.52269	1.37149	0.151203
Alpha AOA ma7	1492	100	0	33.3	90.2	1.20287	1.08499	0.117882
Alpha AOA ma8	1567	100	0	33.2	89.55	1.25613	1.12486	0.131265
Gamma AOA mg3	1309	99.76	2.91	36.1	92.19	1.05049	0.968445	0.0820431
Alpha AOA ma1	1591	99.03	0.97	33.2	89.9	1.27334	1.14473	0.128607
Alpha AOA ma2	1477	98.06	0	33.2	90.21	1.19623	1.07912	0.117111
Alpha AOA ma5	1585	98.06	0	33.2	89.58	1.26801	1.13588	0.132126
Nitrosopumilaceae sp.O23	1354	97.33	2.09	35.7	92.6	1.1045	1.02277	0.0817331
Alpha AOA ma3	1445	96.12	5.83	33.2	90.39	1.13495	1.02588	0.109068
Alpha AOA ma4	1445	96.12	0.97	33.3	90.36	1.1764	1.063	0.113405
Nitrosopumilus adriaticus strain NF5	2210	100	0	33.4	90.19	1.80309	1.62621	0.176883
Nitrosopumilus maritimus SCM1	1947	100	0.97	34.2	91.96	1.64526	1.51298	0.132279
Nitrosopumilus piranensis D3C	2145	100	0.97	33.8	89.91	1.71308	1.54023	0.17285
Nitrosopumilus sp.HMK28	2026	100	0.97	33.8	90.37	1.61721	1.46147	0.155737
Nitrosopelagicus brevis CN25	1470	99.51	0	33.2	93.85	1.23213	1.15635	0.0757759
Nitrosopelagicus brevis strain U25	1490	99.51	0	33.2	93.87	1.24554	1.16919	0.0763518
Nitrosopumilus oxycline HCE1	1890	99.51	0	33.1	91.32	1.58511	1.44752	0.137588
Nitrosopumilus coba HCA1	1906	98.54	0	33	91.47	1.56336	1.43	0.133354

## Sheet: table s8
Table S8	Region sources
COG annotation of all Thaumarchaeota	Deep-sea sponge
	Shallow-water sponge
	Deep sea
	Shallow water
Table S8. The COG annotation results of all Thaumarchaeota genomes in three COG levels. The color of the genome indicates its region sources. The genomes reported in this study were show in bold text.
level 1	level 2	level 2 name	level 3 COG	gene name	bin.1.permissive	bin.2.permissive	bin.4.permissive	Nitrosopumilus sp D6	Nitrosopumilus sp H13	Nitrosopumilus sp H8	Nitrosopumilus sp. ESC	Nitrosopumilus sp. LS AOA	Nitrosopumilus sp.Nsub	Nitrosopumilus sp.UBA526	Nitrosopumilus sp.UBA527	Cenarchaeum sp.bin143	Cenarchaeum sp.bin74	Cenarchaeum sp.bin90	Cenarchaeum symbiosum A	Nitrosopumilus sp B06	Nitrosopumilus sp. Pfa	Nitrosopumilus sp.bin101	Nitrosopumilus sp.bin131	Nitrosopumilus sp.bin36	Thaumarchaeon TS	Thaumarchaeota archaeon S13	Thaumarchaeota archaeon S14	Thaumarchaeota archaeon S15	Alpha AOA ma1	Alpha AOA ma2	Alpha AOA ma3	Alpha AOA ma4	Alpha AOA ma5	Alpha AOA ma6	Alpha AOA ma7	Alpha AOA ma8	Alpha AOA oa1	Delta AOA md1	Gamma AOA mg1	Gamma AOA mg2	Gamma AOA mg3	Gamma AOA mg4	Gamma AOA mg5	Gamma AOA og1	Gamma AOA og2	Gamma AOA og3	Nitrosopumilaceae sp.O23	Nitrosopumilus sp.YT1	Nitrosopelagicus brevis CN25
METABOLISM	H	Coenzyme transport and metabolism	COG0001	Glutamate-1-semialdehyde aminotransferase	1	2	1	1	1	1	1	2	2	2	2	2	1	2	2	1	2	0	0	0	1	2	1	1	1	1	1	1	1	1	1	1	0	2	1	1	2	1	2	2	1	1	2	0	2
METABOLISM	E	Amino acid transport and metabolism	COG0002	N-acetyl-gamma-glutamylphosphate reductase	1	0	1	1	1	1	1	1	1	1	1	1	1	1	1	1	1	0	1	1	1	1	1	0	1	1	1	1	1	1	1	1	1	0	0	1	1	1	1	1	1	1	1	1	1
METABOLISM	F	Nucleotide transport and metabolism	COG0005	Purine nucleoside phosphorylase	1	1	1	1	1	1	1	1	1	1	1	1	1	0	1	1	1	0	1	0	1	0	1	1	1	1	1	1	1	1	1	1	0	1	1	1	1	1	2	1	1	0	1	2	1
METABOLISM	E	Amino acid transport and metabolism	COG0006	Xaa-Pro aminopeptidase	1	0	1	1	1	1	1	1	1	1	0	0	0	0	1	1	1	0	0	1	1	1	0	0	1	1	1	1	1	1	1	1	0	1	2	0	1	1	0	1	1	0	1	1	1
METABOLISM	H	Coenzyme transport and metabolism	COG0007	Uroporphyrinogen-III methylase (siroheme synthase)	1	2	1	2	1	1	1	2	2	1	1	1	0	0	2	2	3	2	0	0	1	1	1	0	1	1	2	1	1	1	1	1	0	2	0	1	2	2	2	2	2	1	2	0	2
INFORMATION STORAGE AND PROCESSING	J	Translation, ribosomal structure and biogenesis	COG0008	Glutamyl- or glutaminyl-tRNA synthetase	1	0	1	1	0	1	1	1	1	1	1	0	1	1	1	1	1	1	1	0	1	1	1	1	1	1	1	1	1	1	1	1	0	1	0	0	1	1	1	1	1	0	1	1	1
INFORMATION STORAGE AND PROCESSING	J	Translation, ribosomal structure and biogenesis	COG0009	tRNA A37 threonylcarbamoyladenosine synthetase subunit TsaC/SUA5/YrdC	1	0	1	1	1	1	1	1	1	1	1	1	0	1	1	1	1	1	1	0	1	0	1	1	1	1	1	1	1	1	1	1	0	1	0	1	1	1	1	0	1	1	2	1	1
METABOLISM	E	Amino acid transport and metabolism	COG0010	Arginase family enzyme	2	2	2	0	1	1	1	2	1	1	1	0	1	0	1	1	3	1	0	0	2	0	0	0	3	3	1	3	3	4	3	3	2	1	3	1	2	2	1	0	1	1	1	2	1
INFORMATION STORAGE AND PROCESSING	J	Translation, ribosomal structure and biogenesis	COG0012	Ribosome-binding ATPase YchF, GTP1/OBG family	1	1	2	1	1	1	2	2	1	1	1	0	0	0	2	0	2	1	0	0	1	1	1	0	2	2	2	2	2	2	2	2	2	4	3	2	3	2	1	2	2	1	2	2	2
INFORMATION STORAGE AND PROCESSING	J	Translation, ribosomal structure and biogenesis	COG0013	Alanyl-tRNA synthetase	1	0	1	1	1	1	0	1	1	1	0	1	1	0	1	1	1	0	1	1	1	1	0	0	1	1	1	0	0	2	1	1	1	0	0	0	0	0	0	0	0	0	0	0	1
METABOLISM	F	Nucleotide transport and metabolism	COG0015	Adenylosuccinate lyase	1	0	0	0	0	0	0	0	0	0	0	0	0	0	0	0	0	0	0	0	0	1	1	0	0	0	0	0	0	0	0	0	0	2	0	0	1	1	0	0	1	1	0	0	1
INFORMATION STORAGE AND PROCESSING	J	Translation, ribosomal structure and biogenesis	COG0016	Phenylalanyl-tRNA synthetase alpha subunit	1	1	1	1	1	1	1	1	1	1	1	1	0	0	1	1	1	0	1	1	1	1	0	0	1	1	1	1	1	1	1	1	0	0	2	1	2	1	1	1	1	1	1	1	1
INFORMATION STORAGE AND PROCESSING	J	Translation, ribosomal structure and biogenesis	COG0017	Aspartyl/asparaginyl-tRNA synthetase	2	1	2	2	2	2	2	2	2	2	1	1	1	1	2	2	2	2	0	2	2	2	2	2	2	1	1	1	2	2	1	2	1	3	3	2	2	2	2	1	2	2	2	4	2
INFORMATION STORAGE AND PROCESSING	J	Translation, ribosomal structure and biogenesis	COG0018	Arginyl-tRNA synthetase	1	1	0	1	1	1	1	1	1	1	0	1	0	1	1	1	1	1	0	1	1	1	0	0	1	1	1	1	1	1	1	1	0	1	0	0	1	1	1	1	1	1	1	0	1
METABOLISM	I	Lipid transport and metabolism	COG0020	Undecaprenyl pyrophosphate synthase	1	1	1	1	1	1	1	1	1	1	0	0	1	0	1	1	1	1	1	0	1	0	1	0	1	1	1	1	1	1	1	1	0	1	0	0	1	0	1	0	1	1	1	1	1
METABOLISM	G	Carbohydrate transport and metabolism	COG0021	Transketolase	0	0	0	0	0	0	0	0	1	0	0	0	0	0	0	0	0	0	0	0	0	0	0	0	0	0	0	0	0	0	0	0	0	0	0	0	0	0	0	0	0	0	0	0	0
INFORMATION STORAGE AND PROCESSING	J	Translation, ribosomal structure and biogenesis	COG0023	Translation initiation factor 1 (eIF-1/SUI1)	1	0	1	1	1	1	1	0	1	1	1	0	0	0	1	1	1	1	0	0	1	1	1	0	0	0	0	0	0	0	0	0	0	1	1	0	1	1	1	1	1	1	1	0	1
INFORMATION STORAGE AND PROCESSING	J	Translation, ribosomal structure and biogenesis	COG0024	Methionine aminopeptidase	1	1	1	1	1	1	1	1	1	1	1	0	0	1	1	1	1	0	0	0	1	1	1	0	1	1	0	1	1	1	1	1	1	1	1	1	1	1	1	1	1	1	1	1	1
METABOLISM	F	Nucleotide transport and metabolism	COG0026	Phosphoribosylaminoimidazole carboxylase (NCAIR synthetase)	0	0	0	0	1	1	1	0	0	0	0	0	0	0	0	0	1	1	0	0	0	0	0	0	0	0	0	0	0	0	0	0	0	1	2	1	1	1	1	1	1	1	1	0	0
	EH		COG0028	Acetolactate synthase large subunit or other thiamine pyrophosphate-requiring enzyme	1	1	1	1	1	1	1	1	1	1	0	0	0	0	1	2	1	1	0	0	1	1	1	1	1	1	1	1	1	1	1	1	2	1	1	0	1	1	1	1	1	0	1	0	1
INFORMATION STORAGE AND PROCESSING	J	Translation, ribosomal structure and biogenesis	COG0030	16S rRNA A1518 and A1519 N6-dimethyltransferase RsmA/KsgA/DIM1 (may also have DNA glycosylase/AP lyase activity)	1	0	1	1	1	1	1	1	1	1	0	0	0	1	0	1	1	1	0	0	0	0	0	0	1	1	1	1	1	1	1	1	0	1	2	0	1	2	1	1	1	0	1	1	0
METABOLISM	E	Amino acid transport and metabolism	COG0031	Cysteine synthase	1	0	1	0	1	1	1	0	1	1	1	0	0	1	1	0	1	1	1	0	1	1	1	1	1	1	1	0	1	1	1	1	0	0	0	0	0	0	0	0	0	0	0	1	1
METABOLISM	F	Nucleotide transport and metabolism	COG0034	Glutamine phosphoribosylpyrophosphate amidotransferase	1	1	1	1	1	1	1	1	1	0	0	1	1	0	1	1	1	0	0	1	1	0	1	1	1	1	2	1	1	1	1	1	0	2	0	1	1	2	1	1	1	1	1	1	1
METABOLISM	G	Carbohydrate transport and metabolism	COG0036	Pentose-5-phosphate-3-epimerase	1	0	0	0	0	0	1	1	0	0	0	0	0	0	0	0	1	0	0	0	0	0	0	0	1	1	1	1	1	1	1	1	0	0	1	0	1	1	1	0	0	1	1	1	1
INFORMATION STORAGE AND PROCESSING	J	Translation, ribosomal structure and biogenesis	COG0037	tRNA(Ile)-lysidine synthase TilS/MesJ	1	1	1	1	0	0	1	1	1	1	1	1	0	0	1	1	1	0	0	0	1	1	1	1	1	1	2	1	1	1	1	1	1	0	1	1	1	1	1	1	1	1	1	1	1
METABOLISM	C	Energy production and conversion	COG0039	Malate/lactate dehydrogenase	0	1	1	1	1	1	1	2	0	1	1	0	1	0	1	1	2	1	0	0	1	0	0	0	1	1	1	1	1	1	1	1	1	1	0	0	0	0	0	0	0	0	0	1	1
METABOLISM	E	Amino acid transport and metabolism	COG0040	ATP phosphoribosyltransferase	1	0	1	1	1	1	1	1	1	1	1	0	0	0	1	1	1	1	0	0	1	1	1	0	1	1	1	1	1	1	1	1	1	0	2	1	1	1	0	0	1	0	1	1	1
METABOLISM	F	Nucleotide transport and metabolism	COG0041	Phosphoribosylcarboxyaminoimidazole (NCAIR) mutase	1	1	1	1	1	1	1	1	1	1	1	0	1	1	1	1	1	1	0	0	1	1	0	1	1	0	0	0	1	1	0	1	0	1	0	1	1	3	1	1	1	1	1	1	1
INFORMATION STORAGE AND PROCESSING	J	Translation, ribosomal structure and biogenesis	COG0042	tRNA-dihydrouridine synthase	0	0	1	1	1	1	1	1	1	1	1	1	0	0	0	1	1	0	0	0	1	0	0	0	1	1	1	1	1	1	1	1	1	0	0	0	0	0	0	0	0	0	0	1	1
METABOLISM	H	Coenzyme transport and metabolism	COG0043	3-polyprenyl-4-hydroxybenzoate decarboxylase	2	2	2	2	2	2	2	2	2	2	1	0	0	0	2	2	2	1	0	0	2	2	2	2	2	2	2	2	2	2	2	2	2	3	2	2	2	2	2	2	1	2	2	3	2
METABOLISM	F	Nucleotide transport and metabolism	COG0044	Dihydroorotase or related cyclic amidohydrolase	1	0	0	0	0	0	0	0	0	0	0	0	0	0	1	0	0	0	0	0	0	0	1	1	0	0	0	0	0	0	0	0	0	0	0	1	0	0	0	0	0	0	0	0	0
METABOLISM	C	Energy production and conversion	COG0045	Succinyl-CoA synthetase, beta subunit	1	1	1	1	1	1	1	1	1	1	0	2	0	0	1	1	1	0	0	1	1	1	1	1	1	1	1	1	1	1	1	1	1	0	1	1	1	1	1	1	1	0	1	1	1
METABOLISM	F	Nucleotide transport and metabolism	COG0046	Phosphoribosylformylglycinamidine (FGAM) synthase, synthetase domain	1	1	1	1	1	1	1	1	1	1	1	0	1	1	1	1	1	1	0	1	1	1	1	0	1	1	1	1	1	1	1	1	0	2	0	1	1	2	1	1	1	1	2	1	1
METABOLISM	F	Nucleotide transport and metabolism	COG0047	Phosphoribosylformylglycinamidine (FGAM) synthase, glutamine amidotransferase domain	1	0	1	1	1	1	1	1	1	1	1	0	0	1	1	1	1	1	1	0	1	1	0	0	1	1	0	1	1	1	1	1	0	2	0	1	1	3	1	1	1	1	1	2	1
INFORMATION STORAGE AND PROCESSING	J	Translation, ribosomal structure and biogenesis	COG0048	Ribosomal protein S12	1	1	1	1	1	1	1	1	1	1	1	0	1	0	1	1	1	1	1	0	1	1	1	1	1	1	1	1	1	1	1	1	1	1	1	1	1	1	1	1	1	0	1	1	1
INFORMATION STORAGE AND PROCESSING	J	Translation, ribosomal structure and biogenesis	COG0049	Ribosomal protein S7	0	0	0	0	0	0	0	0	0	0	0	0	0	0	0	0	0	0	0	0	0	0	0	0	0	0	0	0	0	0	0	0	0	0	0	0	0	0	0	0	0	0	0	0	1
INFORMATION STORAGE AND PROCESSING	J	Translation, ribosomal structure and biogenesis	COG0050	Translation elongation factor EF-Tu, a GTPase	1	0	0	0	0	0	1	0	0	0	0	0	0	0	1	0	0	0	0	0	0	0	0	0	0	0	0	0	0	0	0	0	0	0	1	1	0	0	0	0	0	0	0	0	1
INFORMATION STORAGE AND PROCESSING	J	Translation, ribosomal structure and biogenesis	COG0051	Ribosomal protein S10	0	0	0	0	0	0	0	0	0	0	0	0	0	1	1	0	0	0	0	0	1	0	0	0	0	0	0	0	0	0	0	0	0	1	0	1	1	1	1	0	1	1	1	0	1
INFORMATION STORAGE AND PROCESSING	J	Translation, ribosomal structure and biogenesis	COG0052	Ribosomal protein S2	1	1	1	1	1	1	1	1	1	1	1	0	1	1	1	1	1	0	1	1	1	0	0	0	2	1	1	1	1	1	1	1	0	1	2	1	1	1	1	1	1	1	1	1	1
METABOLISM	P	Inorganic ion transport and metabolism	COG0053	Divalent metal cation (Fe/Co/Zn/Cd) transporter	1	0	1	0	0	0	1	1	1	1	1	0	0	0	0	0	1	0	0	0	0	0	0	0	1	1	1	1	1	1	1	1	1	0	0	0	0	0	0	0	0	0	0	1	0
METABOLISM	H	Coenzyme transport and metabolism	COG0054	6,7-dimethyl-8-ribityllumazine synthase (Riboflavin synthase beta chain)	1	1	1	1	1	1	1	1	0	1	1	1	1	1	1	1	0	1	0	0	1	1	1	0	1	1	1	1	1	1	1	1	0	0	1	1	0	0	0	0	0	1	0	1	0
	EH		COG0059	Ketol-acid reductoisomerase	0	0	0	0	0	0	0	0	0	0	0	0	0	0	0	0	0	0	0	0	1	0	0	0	0	0	1	0	0	0	0	0	0	0	0	0	0	0	0	0	0	0	0	0	0
INFORMATION STORAGE AND PROCESSING	J	Translation, ribosomal structure and biogenesis	COG0060	Isoleucyl-tRNA synthetase	1	0	1	1	1	1	1	1	1	1	2	2	1	0	1	1	1	0	1	0	1	1	0	0	1	1	1	1	1	1	1	1	1	2	1	1	1	1	1	0	1	0	0	1	1
METABOLISM	F	Nucleotide transport and metabolism	COG0061	NAD kinase	2	0	2	1	2	2	2	2	2	2	2	1	0	1	2	1	2	2	0	2	2	2	2	2	2	2	1	2	2	2	2	2	2	3	2	2	2	2	2	0	2	2	2	1	2
METABOLISM	F	Nucleotide transport and metabolism	COG0062	NAD(P)H-hydrate repair enzyme Nnr, NAD(P)H-hydrate epimerase domain	2	1	2	2	1	2	2	2	2	2	1	2	2	0	2	2	2	1	0	0	2	1	1	1	2	2	2	2	2	2	2	2	0	2	1	1	2	2	2	2	2	2	2	1	2
METABOLISM	F	Nucleotide transport and metabolism	COG0063	NAD(P)H-hydrate repair enzyme Nnr, NAD(P)H-hydrate dehydratase domain	0	0	0	0	0	0	0	0	0	0	0	0	0	0	0	0	0	0	0	1	0	0	0	0	0	0	0	0	0	0	0	0	0	0	0	0	0	0	0	0	0	0	0	0	0
INFORMATION STORAGE AND PROCESSING	J	Translation, ribosomal structure and biogenesis	COG0064	Asp-tRNAAsn/Glu-tRNAGln amidotransferase B subunit	2	2	2	2	2	1	2	1	2	2	2	2	1	1	2	2	2	2	1	0	2	2	0	0	2	1	2	1	2	2	1	2	1	2	3	1	2	2	2	1	2	2	2	3	2
METABOLISM	E	Amino acid transport and metabolism	COG0065	Homoaconitase/3-isopropylmalate dehydratase large subunit	1	0	1	1	1	1	1	1	1	1	1	0	0	0	1	1	1	1	1	0	1	1	1	1	1	1	1	1	1	1	1	1	1	0	0	0	0	0	0	0	0	0	0	0	1
METABOLISM	E	Amino acid transport and metabolism	COG0066	3-isopropylmalate dehydratase small subunit	1	0	1	1	1	1	1	1	1	1	1	0	0	1	1	1	1	1	0	0	1	1	1	1	1	1	1	1	1	1	1	1	1	0	0	0	0	0	0	0	0	0	0	1	1
METABOLISM	E	Amino acid transport and metabolism	COG0067	Glutamate synthase domain 1	2	0	0	0	0	0	0	0	0	0	0	0	0	0	0	0	0	0	0	0	0	0	0	0	0	0	0	0	0	0	0	0	0	1	0	0	0	0	0	0	0	0	0	0	0
CELLULAR PROCESSES AND SIGNALING	O	Posttranslational modification, protein turnover, chaperones	COG0071	Molecular chaperone IbpA, HSP20 family	0	0	1	0	0	0	0	0	1	0	0	0	0	0	0	0	1	0	0	0	1	0	0	0	0	0	0	0	0	2	0	0	0	0	1	1	0	0	0	0	0	0	0	0	0
INFORMATION STORAGE AND PROCESSING	J	Translation, ribosomal structure and biogenesis	COG0072	Phenylalanyl-tRNA synthetase beta subunit	1	1	0	0	0	0	1	1	1	1	1	1	0	0	1	0	1	0	0	0	1	1	0	0	0	0	0	0	0	0	0	0	0	0	0	1	1	1	1	1	1	1	1	0	0
INFORMATION STORAGE AND PROCESSING	J	Translation, ribosomal structure and biogenesis	COG0073	tRNA-binding EMAP/Myf domain	2	2	2	2	2	2	2	2	2	1	1	1	0	0	1	2	2	1	0	0	2	1	2	2	2	2	2	2	2	2	2	2	2	3	4	0	2	1	2	2	2	1	2	2	2
METABOLISM	C	Energy production and conversion	COG0074	Succinyl-CoA synthetase, alpha subunit	1	1	1	1	1	1	1	1	1	1	0	0	0	0	1	1	1	0	0	1	1	0	0	0	1	1	1	1	1	1	1	1	1	0	1	1	0	1	2	1	1	0	1	1	1
	EF		COG0075	Archaeal aspartate aminotransferase or a related aminotransferase, includes purine catabolism protein PucG	1	0	1	1	1	1	1	1	1	1	1	1	1	1	1	1	1	0	1	0	1	1	1	0	1	1	1	1	1	1	1	1	0	1	0	1	1	1	0	1	1	0	1	1	1
METABOLISM	E	Amino acid transport and metabolism	COG0077	Prephenate dehydratase	1	1	1	1	1	1	1	1	1	1	1	1	0	1	1	1	1	0	0	0	2	4	2	2	1	1	1	1	1	1	1	1	1	1	1	0	1	1	1	1	1	0	0	1	1
METABOLISM	E	Amino acid transport and metabolism	COG0078	Ornithine carbamoyltransferase	1	1	1	0	1	1	1	1	1	1	0	1	1	1	1	0	1	1	1	1	1	1	1	0	1	1	1	1	1	1	1	1	1	0	1	0	1	1	1	1	0	1	1	1	1
METABOLISM	E	Amino acid transport and metabolism	COG0079	Histidinol-phosphate/aromatic aminotransferase or cobyric acid decarboxylase	2	1	2	2	2	2	2	2	2	2	2	1	1	1	2	2	2	2	2	0	2	1	2	1	2	2	2	2	2	2	2	2	2	1	2	2	2	2	2	1	2	0	1	2	2
INFORMATION STORAGE AND PROCESSING	J	Translation, ribosomal structure and biogenesis	COG0080	Ribosomal protein L11	0	0	1	1	1	0	1	1	1	1	1	1	0	0	1	1	1	1	1	1	1	1	1	1	1	1	1	1	1	1	1	1	1	1	1	1	1	1	1	1	1	1	1	0	1
INFORMATION STORAGE AND PROCESSING	J	Translation, ribosomal structure and biogenesis	COG0081	Ribosomal protein L1	1	0	1	1	1	0	1	1	1	1	1	0	0	0	1	1	1	0	1	1	1	0	1	0	1	1	1	1	1	1	1	1	0	1	1	1	1	1	1	1	1	1	1	0	1
METABOLISM	E	Amino acid transport and metabolism	COG0082	Chorismate synthase	1	0	1	1	1	1	1	1	1	1	1	0	0	1	1	1	1	1	1	1	1	1	1	1	1	1	1	1	1	1	1	1	1	0	3	1	1	1	1	1	1	1	1	2	1
METABOLISM	E	Amino acid transport and metabolism	COG0083	Homoserine kinase	0	0	1	1	1	1	1	1	1	0	0	0	0	1	1	1	1	1	0	1	1	0	1	0	1	1	0	1	1	1	1	1	0	1	0	0	1	0	1	0	1	1	1	1	1
CELLULAR PROCESSES AND SIGNALING	N	Cell motility	COG0084	Tat protein secretion system quality control protein TatD (DNase activity)	1	1	1	1	1	1	1	0	1	1	1	0	0	1	0	0	1	1	0	0	0	0	1	0	1	1	1	1	1	1	1	1	0	0	0	1	1	1	1	1	0	1	0	1	0
INFORMATION STORAGE AND PROCESSING	K	Transcription	COG0085	DNA-directed RNA polymerase, beta subunit/140 kD subunit	1	0	1	1	1	1	1	1	1	1	1	1	0	0	1	1	1	0	0	0	0	0	0	0	1	1	1	1	1	1	1	1	1	0	0	2	0	1	0	0	0	0	0	2	1
INFORMATION STORAGE AND PROCESSING	K	Transcription	COG0086	DNA-directed RNA polymerase, beta' subunit/160 kD subunit	1	0	1	1	1	1	1	1	1	1	1	1	1	0	1	1	1	0	0	0	1	1	1	1	1	1	1	1	1	1	1	1	0	1	0	0	1	2	1	1	1	0	1	1	1
INFORMATION STORAGE AND PROCESSING	J	Translation, ribosomal structure and biogenesis	COG0087	Ribosomal protein L3	1	1	1	1	1	1	1	1	1	1	1	0	0	1	1	1	1	0	1	1	1	1	0	1	1	1	1	1	1	1	1	1	0	1	0	1	1	1	0	1	1	1	1	1	1
INFORMATION STORAGE AND PROCESSING	J	Translation, ribosomal structure and biogenesis	COG0089	Ribosomal protein L23	1	0	1	0	0	0	1	1	1	0	0	0	0	1	1	0	1	0	0	1	0	0	0	0	1	1	1	1	1	1	1	1	0	0	0	0	0	0	0	0	0	0	0	1	1
INFORMATION STORAGE AND PROCESSING	J	Translation, ribosomal structure and biogenesis	COG0090	Ribosomal protein L2	1	1	1	1	1	0	1	1	1	1	1	0	0	0	1	1	1	0	1	0	1	1	1	0	1	1	1	1	1	1	1	1	1	1	1	1	1	1	1	1	1	1	1	1	0
INFORMATION STORAGE AND PROCESSING	J	Translation, ribosomal structure and biogenesis	COG0091	Ribosomal protein L22	1	0	1	1	0	0	1	1	1	0	0	1	1	1	1	1	1	0	1	1	0	1	1	1	1	1	1	1	1	1	1	1	0	1	1	0	1	0	0	1	1	1	1	2	0
INFORMATION STORAGE AND PROCESSING	J	Translation, ribosomal structure and biogenesis	COG0092	Ribosomal protein S3	1	0	0	1	1	1	1	1	1	0	0	0	0	1	1	1	1	0	0	1	1	1	1	1	1	1	1	1	1	1	1	1	0	0	1	1	1	1	1	1	1	1	1	2	1
INFORMATION STORAGE AND PROCESSING	J	Translation, ribosomal structure and biogenesis	COG0093	Ribosomal protein L14	1	0	1	1	1	1	1	1	1	1	1	0	1	1	0	1	1	0	0	0	0	0	0	0	1	0	1	1	1	1	1	1	0	1	1	1	1	1	0	0	1	1	0	1	1
INFORMATION STORAGE AND PROCESSING	J	Translation, ribosomal structure and biogenesis	COG0094	Ribosomal protein L5	1	0	1	1	1	1	1	1	1	1	1	1	0	1	1	1	1	0	0	1	1	1	1	1	1	1	1	1	1	1	1	1	0	1	1	2	1	1	1	1	1	1	1	1	1
METABOLISM	H	Coenzyme transport and metabolism	COG0095	Lipoate-protein ligase A	1	0	0	0	0	0	1	0	0	0	0	0	0	0	0	0	0	0	0	0	1	0	0	0	1	1	0	1	0	1	1	0	1	0	1	0	0	0	0	0	0	0	0	1	0
INFORMATION STORAGE AND PROCESSING	J	Translation, ribosomal structure and biogenesis	COG0097	Ribosomal protein L6P/L9E	0	0	0	0	0	0	0	0	1	1	1	0	1	0	0	0	0	0	0	1	1	1	1	1	0	0	0	0	0	0	0	0	0	0	1	2	1	1	1	1	1	1	1	0	1
INFORMATION STORAGE AND PROCESSING	J	Translation, ribosomal structure and biogenesis	COG0098	Ribosomal protein S5	0	1	0	0	0	0	0	0	0	0	0	0	0	0	0	0	0	0	0	0	0	1	0	1	0	0	0	0	0	0	0	0	0	0	1	0	1	1	1	0	1	1	1	0	1
INFORMATION STORAGE AND PROCESSING	J	Translation, ribosomal structure and biogenesis	COG0099	Ribosomal protein S13	1	0	1	1	1	1	1	1	1	1	1	0	1	0	1	1	1	1	0	1	1	1	0	0	1	1	1	1	1	1	1	1	0	0	1	1	1	1	0	1	1	1	0	1	1
INFORMATION STORAGE AND PROCESSING	J	Translation, ribosomal structure and biogenesis	COG0100	Ribosomal protein S11	1	1	1	1	1	1	1	1	1	1	1	1	0	1	1	1	1	1	1	1	1	1	1	0	1	1	1	1	1	1	1	1	0	1	2	1	1	1	1	1	1	1	1	1	1
INFORMATION STORAGE AND PROCESSING	J	Translation, ribosomal structure and biogenesis	COG0102	Ribosomal protein L13	1	0	1	1	1	1	1	1	1	1	1	0	0	0	1	1	1	0	0	0	1	1	1	1	1	1	1	1	1	1	1	1	1	0	0	1	1	1	1	1	0	1	1	1	1
INFORMATION STORAGE AND PROCESSING	J	Translation, ribosomal structure and biogenesis	COG0103	Ribosomal protein S9	1	1	1	1	1	1	1	1	1	1	1	0	0	1	1	1	1	0	1	0	1	1	1	1	1	1	1	1	1	1	1	1	1	1	0	1	1	1	1	1	1	1	1	1	1
METABOLISM	F	Nucleotide transport and metabolism	COG0104	Adenylosuccinate synthase	1	0	1	1	1	1	1	0	1	0	0	0	1	1	1	1	1	0	0	0	1	1	1	0	1	1	1	1	1	1	1	1	0	0	1	0	1	1	1	0	1	1	1	1	1
METABOLISM	F	Nucleotide transport and metabolism	COG0105	Nucleoside diphosphate kinase	1	0	1	1	0	1	0	1	1	0	0	1	2	1	1	1	1	0	1	0	1	1	0	1	1	1	1	1	1	1	1	1	0	1	0	1	1	1	1	1	0	1	1	1	1
METABOLISM	E	Amino acid transport and metabolism	COG0106	Phosphoribosylformimino-5-aminoimidazole carboxamide ribonucleotide (ProFAR) isomerase	0	1	1	1	1	1	1	1	1	1	1	0	0	1	1	1	1	1	0	0	1	0	0	0	1	1	1	1	2	1	1	1	1	1	2	0	1	2	1	1	1	0	1	2	1
METABOLISM	E	Amino acid transport and metabolism	COG0107	Imidazole glycerol phosphate synthase subunit HisF	0	1	1	1	1	1	1	1	1	1	1	0	1	0	1	1	1	1	0	0	1	1	1	0	1	1	1	1	2	1	1	1	1	1	2	0	1	2	1	1	1	0	1	2	1
METABOLISM	H	Coenzyme transport and metabolism	COG0108	3,4-dihydroxy-2-butanone 4-phosphate synthase	1	0	1	1	1	1	1	1	2	1	1	1	1	1	1	1	1	1	1	1	1	1	1	0	1	1	1	1	1	1	1	1	0	1	1	2	1	1	1	0	1	1	1	1	1
	HI		COG0109	Polyprenyltransferase (heme O synthase)	2	2	1	2	1	2	2	2	2	2	2	1	1	2	2	2	2	1	0	0	2	1	2	2	2	2	2	2	2	2	2	2	2	2	5	2	2	2	1	2	2	2	2	3	2
POORLY CHARACTERIZED	R	General function prediction only	COG0110	Acetyltransferase (isoleucine patch superfamily)	0	0	0	0	0	0	0	0	0	0	0	0	0	0	0	0	0	1	0	0	0	0	0	0	0	0	0	0	0	0	0	0	0	2	0	1	0	0	0	0	0	1	0	0	0
	HR		COG0111	Phosphoglycerate dehydrogenase or related dehydrogenase	1	0	1	1	1	1	1	1	1	1	1	1	0	1	1	1	1	1	0	0	1	1	1	1	1	1	1	1	1	1	1	1	1	1	2	0	1	1	1	1	1	1	1	1	1
METABOLISM	E	Amino acid transport and metabolism	COG0112	Glycine/serine hydroxymethyltransferase	1	0	1	1	1	1	1	1	1	1	0	1	1	0	1	1	1	0	0	0	1	1	1	0	1	1	1	1	1	1	1	1	1	1	1	1	1	0	1	1	1	0	1	1	1
METABOLISM	H	Coenzyme transport and metabolism	COG0113	Delta-aminolevulinic acid dehydratase, porphobilinogen synthase	0	0	0	0	0	1	0	0	0	0	0	0	0	0	0	0	0	0	0	0	0	0	0	0	0	0	0	0	0	0	0	0	0	0	0	0	0	0	0	0	0	0	0	0	0
METABOLISM	C	Energy production and conversion	COG0114	Fumarate hydratase class II	0	0	0	0	0	0	0	0	0	0	0	0	1	0	0	0	0	1	0	1	0	1	1	1	0	0	0	0	0	0	0	0	0	0	0	0	0	1	0	0	0	0	0	0	0
	EH		COG0115	Branched-chain amino acid aminotransferase/4-amino-4-deoxychorismate lyase	2	1	2	2	1	2	3	2	2	2	1	2	0	1	2	2	2	2	2	1	1	1	1	2	1	2	2	2	2	2	2	2	1	2	4	1	2	2	2	1	0	2	2	4	2
INFORMATION STORAGE AND PROCESSING	J	Translation, ribosomal structure and biogenesis	COG0116	23S rRNA G2445 N2-methylase RlmL	1	0	1	0	0	0	1	0	1	0	0	0	0	0	0	0	1	1	2	0	0	0	0	0	1	1	1	1	1	1	1	1	1	0	0	0	0	0	0	0	0	0	0	1	0
METABOLISM	H	Coenzyme transport and metabolism	COG0117	Pyrimidine deaminase domain of riboflavin biosynthesis protein RibD	0	0	0	0	0	0	0	0	0	0	0	0	0	0	0	0	0	0	0	0	0	0	1	0	0	0	0	0	0	0	0	0	0	0	0	0	0	0	0	0	0	0	0	0	0
METABOLISM	E	Amino acid transport and metabolism	COG0118	Imidazoleglycerol phosphate synthase glutamine amidotransferase subunit HisH	0	1	1	1	1	1	1	1	1	1	1	0	1	0	0	1	1	1	0	0	1	1	1	1	1	1	1	1	1	1	1	1	1	2	1	0	1	2	1	0	1	0	1	2	1
METABOLISM	E	Amino acid transport and metabolism	COG0119	Isopropylmalate/homocitrate/citramalate synthases	2	1	2	2	2	2	1	2	0	1	1	0	1	0	1	2	1	0	0	1	0	1	1	1	2	1	2	2	2	2	2	2	1	4	1	2	1	1	1	1	1	1	1	1	1
METABOLISM	G	Carbohydrate transport and metabolism	COG0120	Ribose 5-phosphate isomerase	1	1	1	0	0	0	1	1	1	1	1	1	0	1	1	1	1	1	1	0	0	0	1	1	1	1	1	1	1	1	1	1	0	0	0	1	1	1	1	1	0	1	1	2	1
INFORMATION STORAGE AND PROCESSING	L	Replication, recombination and repair	COG0122	3-methyladenine DNA glycosylase/8-oxoguanine DNA glycosylase	1	0	1	1	1	1	1	1	1	1	1	1	0	1	1	1	1	0	0	2	1	1	1	1	1	1	1	1	1	1	1	1	1	1	2	1	1	1	1	1	1	0	1	1	2
INFORMATION STORAGE AND PROCESSING	J	Translation, ribosomal structure and biogenesis	COG0124	Histidyl-tRNA synthetase	1	1	1	0	0	0	1	0	1	1	1	1	1	0	1	0	1	1	0	0	1	1	1	0	0	0	0	0	0	0	0	0	0	1	0	1	1	1	1	1	0	1	1	1	1
METABOLISM	F	Nucleotide transport and metabolism	COG0125	Thymidylate kinase	1	1	1	1	1	1	1	1	1	1	1	0	1	1	1	1	1	1	1	0	3	1	1	1	1	1	1	1	1	1	1	1	1	1	1	1	1	1	1	1	1	0	0	2	1
METABOLISM	G	Carbohydrate transport and metabolism	COG0126	3-phosphoglycerate kinase	1	1	0	1	1	1	1	1	1	1	1	0	1	1	1	1	1	1	0	1	1	1	1	1	0	0	0	0	0	0	0	0	0	1	1	1	1	1	1	1	0	1	1	0	1
METABOLISM	F	Nucleotide transport and metabolism	COG0127	Inosine/xanthosine triphosphate pyrophosphatase, all-alpha NTP-PPase family	0	0	1	1	1	1	0	1	1	1	1	0	1	0	1	0	1	0	0	0	1	1	1	1	1	1	1	1	1	1	1	1	1	3	1	1	1	1	1	1	1	0	1	1	1
METABOLISM	E	Amino acid transport and metabolism	COG0128	5-enolpyruvylshikimate-3-phosphate synthase	1	0	1	0	1	1	1	1	1	1	1	0	0	0	1	1	1	1	1	1	1	1	0	0	1	1	1	1	1	1	1	1	1	2	2	1	1	1	1	1	1	1	1	2	1
	EG		COG0129	Dihydroxyacid dehydratase/phosphogluconate dehydratase	1	0	1	1	1	0	1	1	1	1	1	2	0	1	1	1	1	1	0	0	1	1	1	1	1	0	0	0	1	1	0	1	1	1	2	1	1	1	1	1	1	1	1	1	1
INFORMATION STORAGE AND PROCESSING	J	Translation, ribosomal structure and biogenesis	COG0130	tRNA U55 pseudouridine synthase TruB, may also work on U342 of tmRNA	1	1	1	1	1	1	1	1	1	1	0	1	0	0	1	1	1	1	0	2	1	1	1	1	1	1	1	1	1	1	1	1	1	0	0	1	1	1	1	1	1	0	1	0	1
METABOLISM	E	Amino acid transport and metabolism	COG0131	Imidazoleglycerol phosphate dehydratase HisB	1	1	1	1	1	1	1	1	1	1	1	0	2	1	1	1	1	1	0	0	1	1	1	1	1	1	1	1	1	1	1	1	1	2	3	0	1	2	1	0	1	0	1	2	1
METABOLISM	H	Coenzyme transport and metabolism	COG0132	Dethiobiotin synthetase	1	0	1	1	1	1	1	1	1	1	1	1	0	1	1	1	1	1	0	1	1	1	1	0	1	1	0	1	1	1	1	1	0	1	1	1	1	0	0	1	1	1	1	1	1
METABOLISM	E	Amino acid transport and metabolism	COG0133	Tryptophan synthase beta chain	1	0	1	1	1	1	1	1	1	1	1	1	0	0	1	1	1	1	0	1	1	0	0	0	1	1	0	1	1	1	1	1	1	1	0	0	1	1	1	1	1	1	1	1	1
METABOLISM	E	Amino acid transport and metabolism	COG0134	Indole-3-glycerol phosphate synthase	0	0	0	1	1	1	0	1	0	1	1	0	0	0	0	1	0	0	0	0	0	0	0	0	0	0	0	0	0	0	0	0	0	1	1	1	1	1	0	1	1	1	1	0	1
METABOLISM	E	Amino acid transport and metabolism	COG0136	Aspartate-semialdehyde dehydrogenase	1	1	1	1	1	1	1	1	1	1	1	0	0	1	1	1	1	1	0	1	1	0	1	1	1	1	1	1	1	1	1	1	1	1	1	1	1	1	1	1	1	0	1	2	1
METABOLISM	F	Nucleotide transport and metabolism	COG0138	AICAR transformylase/IMP cyclohydrolase PurH	0	0	0	0	0	0	0	0	0	0	0	0	0	0	0	0	0	0	0	0	0	0	0	0	0	0	0	0	0	0	0	0	0	1	0	0	0	0	0	0	0	0	0	0	0
METABOLISM	E	Amino acid transport and metabolism	COG0139	Phosphoribosyl-AMP cyclohydrolase	0	1	1	1	1	1	1	1	1	1	1	0	2	0	1	1	1	1	0	0	1	1	1	0	1	1	1	1	1	1	1	1	1	1	1	0	1	2	1	1	1	0	1	2	1
METABOLISM	E	Amino acid transport and metabolism	COG0141	Histidinol dehydrogenase	0	0	0	0	0	0	0	0	0	0	0	0	0	0	0	0	0	1	0	0	0	0	0	1	0	0	0	0	0	0	0	0	0	0	2	1	1	1	1	0	1	0	1	0	0
METABOLISM	H	Coenzyme transport and metabolism	COG0142	Geranylgeranyl pyrophosphate synthase	1	1	1	1	1	1	1	1	1	1	1	0	1	1	1	1	1	0	3	0	1	2	1	0	1	1	1	1	1	1	1	1	0	0	0	2	2	2	1	1	2	2	2	1	1
	EQ		COG0145	N-methylhydantoinase A/oxoprolinase/acetone carboxylase, beta subunit	0	0	0	0	0	0	0	0	1	1	1	0	0	0	0	0	0	0	0	0	1	1	1	1	0	0	0	0	0	0	0	0	0	0	0	0	0	0	0	0	0	0	0	0	1
	EQ		COG0146	N-methylhydantoinase B/oxoprolinase/acetone carboxylase, alpha subunit	0	0	0	0	0	0	0	0	0	0	0	0	0	0	0	0	0	0	0	0	0	0	0	0	0	0	0	0	0	0	0	0	0	2	0	0	0	0	0	0	0	0	0	0	0
	EH		COG0147	Anthranilate/para-aminobenzoate synthases component I	1	0	1	1	1	1	1	1	1	1	1	0	0	0	1	1	1	0	1	0	1	1	1	1	1	1	0	1	1	1	1	1	1	1	2	1	1	1	0	1	1	1	1	1	1
METABOLISM	G	Carbohydrate transport and metabolism	COG0148	Enolase	1	0	1	1	1	1	1	1	1	1	1	0	1	1	1	1	1	0	0	1	1	0	0	0	1	1	1	1	1	1	1	1	0	1	1	1	1	0	1	1	1	1	1	1	1
METABOLISM	G	Carbohydrate transport and metabolism	COG0149	Triosephosphate isomerase	0	0	0	0	0	0	0	0	0	0	0	0	0	0	0	0	0	0	0	0	0	0	0	0	0	0	0	0	0	0	0	0	0	0	0	0	0	0	0	0	0	0	0	0	0
METABOLISM	F	Nucleotide transport and metabolism	COG0150	Phosphoribosylaminoimidazole (AIR) synthetase	1	0	1	1	1	1	1	1	1	1	1	0	0	0	1	1	1	0	0	0	1	1	0	1	1	1	1	1	1	1	1	1	1	1	1	1	1	2	0	1	1	1	1	1	1
METABOLISM	F	Nucleotide transport and metabolism	COG0151	Phosphoribosylamine-glycine ligase	1	1	2	0	0	0	1	1	1	0	0	2	2	0	1	0	1	1	0	1	1	1	1	1	1	1	1	1	1	1	1	1	1	0	1	1	1	2	1	0	1	0	1	1	1
METABOLISM	F	Nucleotide transport and metabolism	COG0152	Phosphoribosylaminoimidazole-succinocarboxamide synthase	1	0	0	1	1	1	1	1	1	1	0	1	1	1	1	1	1	1	0	1	1	1	0	1	1	1	1	1	1	1	1	1	0	2	2	2	1	1	1	1	1	1	1	3	1
METABOLISM	G	Carbohydrate transport and metabolism	COG0153	Galactokinase	0	1	0	0	0	0	0	1	1	1	1	0	0	0	0	0	0	0	0	0	0	0	0	0	0	0	0	0	0	0	0	0	0	0	1	1	1	1	1	0	0	0	0	0	1
INFORMATION STORAGE AND PROCESSING	J	Translation, ribosomal structure and biogenesis	COG0154	Asp-tRNAAsn/Glu-tRNAGln amidotransferase A subunit or related amidase	1	0	1	1	1	1	1	1	1	1	1	1	1	1	1	1	1	1	0	1	1	1	1	1	1	0	1	0	1	1	0	1	0	1	2	1	1	1	1	1	1	1	1	2	1
METABOLISM	P	Inorganic ion transport and metabolism	COG0155	Sulfite reductase, beta subunit (hemoprotein)	1	0	1	1	1	1	1	1	1	1	1	1	1	1	2	1	1	1	0	0	1	1	1	1	1	1	1	0	1	1	1	1	0	0	1	1	1	1	1	1	1	1	1	1	1
METABOLISM	H	Coenzyme transport and metabolism	COG0156	7-keto-8-aminopelargonate synthetase or related enzyme	0	0	0	1	0	0	0	0	1	0	0	0	0	0	0	1	0	0	0	0	0	0	0	0	0	0	0	0	0	0	0	0	0	0	2	1	1	0	0	0	1	1	1	0	1
METABOLISM	H	Coenzyme transport and metabolism	COG0157	Nicotinate-nucleotide pyrophosphorylase	1	0	1	1	1	1	1	1	1	1	1	1	0	1	1	1	1	1	0	1	1	1	1	2	1	1	1	1	1	1	1	1	1	1	1	1	1	1	1	1	1	1	1	1	1
METABOLISM	E	Amino acid transport and metabolism	COG0159	Tryptophan synthase alpha chain	1	0	1	1	1	1	1	1	1	1	1	1	0	0	1	0	1	1	0	1	1	0	0	0	1	1	0	1	1	1	1	1	1	1	0	0	1	1	1	0	1	1	1	1	1
METABOLISM	E	Amino acid transport and metabolism	COG0160	4-aminobutyrate aminotransferase or related aminotransferase	0	1	0	0	0	0	0	0	0	0	0	0	0	0	0	0	0	0	0	0	0	0	0	0	0	0	0	0	0	0	0	0	0	0	0	0	0	0	0	0	0	0	0	0	0
METABOLISM	H	Coenzyme transport and metabolism	COG0161	Adenosylmethionine-8-amino-7-oxononanoate aminotransferase	1	0	1	1	1	1	1	1	1	1	1	1	1	1	1	1	1	1	0	0	0	0	1	1	1	1	1	1	1	1	1	1	0	0	1	1	1	0	0	1	1	2	1	0	1
INFORMATION STORAGE AND PROCESSING	J	Translation, ribosomal structure and biogenesis	COG0162	Tyrosyl-tRNA synthetase	0	0	0	0	0	0	0	1	0	0	0	0	0	0	0	0	0	1	0	0	0	0	0	0	0	0	0	0	0	0	0	0	0	0	0	0	0	0	0	0	0	0	0	0	0
METABOLISM	H	Coenzyme transport and metabolism	COG0163	3-polyprenyl-4-hydroxybenzoate decarboxylase	1	0	1	1	2	1	1	1	1	1	1	1	1	1	1	1	1	1	0	1	1	1	1	1	1	1	1	1	1	1	1	1	0	1	2	1	1	1	1	0	1	1	1	1	1
INFORMATION STORAGE AND PROCESSING	L	Replication, recombination and repair	COG0164	Ribonuclease HII	1	1	1	0	1	1	1	1	1	1	0	0	0	0	1	1	1	0	1	1	1	0	0	0	1	1	2	1	1	1	1	1	0	1	0	1	1	1	1	0	1	0	1	1	1
METABOLISM	E	Amino acid transport and metabolism	COG0165	Argininosuccinate lyase	1	0	1	1	1	1	1	1	1	1	2	0	1	0	1	1	1	1	1	1	1	0	0	0	1	1	1	1	1	1	1	1	1	0	3	1	1	1	1	1	0	1	1	1	1
METABOLISM	F	Nucleotide transport and metabolism	COG0167	Dihydroorotate dehydrogenase	1	1	1	1	1	1	1	1	1	1	1	1	1	1	1	1	1	1	0	1	1	1	1	0	1	1	2	1	1	1	1	1	0	0	0	1	1	1	1	0	1	0	1	1	1
METABOLISM	P	Inorganic ion transport and metabolism	COG0168	Trk-type K+ transport system, membrane component	1	0	1	0	1	0	1	1	1	0	0	1	0	1	1	1	1	1	0	1	1	1	1	1	1	1	1	1	1	1	1	1	0	0	0	0	0	0	0	0	0	0	0	1	0
METABOLISM	E	Amino acid transport and metabolism	COG0169	Shikimate 5-dehydrogenase	1	1	1	0	1	1	1	1	1	1	1	0	0	0	1	1	1	1	0	0	1	0	0	0	1	1	1	1	1	1	1	1	0	1	2	1	1	1	1	1	1	1	2	2	1
METABOLISM	H	Coenzyme transport and metabolism	COG0171	NH3-dependent NAD+ synthetase	1	1	1	1	1	1	1	1	1	1	1	0	0	0	1	1	1	0	1	1	1	1	1	1	1	1	1	1	1	1	1	1	1	2	1	1	1	1	1	1	1	1	1	2	1
INFORMATION STORAGE AND PROCESSING	J	Translation, ribosomal structure and biogenesis	COG0172	Seryl-tRNA synthetase	0	1	1	1	1	0	1	1	0	1	1	1	0	1	1	1	1	0	0	0	1	0	0	1	1	1	2	1	1	1	1	1	1	1	1	1	1	1	1	1	1	0	1	1	1
INFORMATION STORAGE AND PROCESSING	J	Translation, ribosomal structure and biogenesis	COG0173	Aspartyl-tRNA synthetase	0	0	0	0	0	0	0	0	0	0	0	0	0	0	0	0	0	0	0	0	0	0	0	0	0	0	1	0	0	0	0	0	0	0	0	0	0	0	0	0	0	0	0	0	0
METABOLISM	E	Amino acid transport and metabolism	COG0174	Glutamine synthetase	2	0	0	2	1	1	1	2	2	1	0	1	0	0	2	2	2	1	0	0	1	2	2	2	0	0	0	0	0	0	0	0	1	3	1	0	0	2	0	1	1	1	1	0	1
METABOLISM	G	Carbohydrate transport and metabolism	COG0176	Transaldolase	1	1	1	1	1	1	1	1	1	1	1	1	0	0	1	1	1	0	0	0	1	0	1	1	1	1	1	1	1	1	1	1	0	1	0	1	1	1	1	1	1	0	1	1	1
INFORMATION STORAGE AND PROCESSING	L	Replication, recombination and repair	COG0177	Endonuclease III	0	1	1	0	1	1	1	0	1	1	0	1	1	1	0	0	1	0	0	1	1	1	1	0	1	1	1	1	1	1	1	1	1	0	1	0	1	1	0	1	1	1	1	1	1
INFORMATION STORAGE AND PROCESSING	L	Replication, recombination and repair	COG0178	Excinuclease UvrABC ATPase subunit	0	0	0	0	0	1	0	0	0	0	1	0	1	0	1	0	0	0	1	1	1	0	0	0	0	0	0	0	0	0	0	0	0	0	0	0	0	0	0	0	0	0	0	0	0
METABOLISM	Q	Secondary metabolites biosynthesis, transport and catabolism	COG0179	2-keto-4-pentenoate hydratase/2-oxohepta-3-ene-1,7-dioic acid hydratase (catechol pathway)	1	1	1	1	0	1	1	1	1	1	1	0	1	1	1	1	1	1	1	0	0	1	1	1	1	1	1	1	1	1	2	1	0	0	2	1	1	1	1	1	1	0	1	1	1
INFORMATION STORAGE AND PROCESSING	J	Translation, ribosomal structure and biogenesis	COG0180	Tryptophanyl-tRNA synthetase	1	2	1	2	1	1	1	1	2	1	1	1	2	0	2	2	2	0	0	2	2	1	1	0	1	1	2	1	1	1	1	1	0	1	3	1	2	2	3	2	2	1	2	2	2
METABOLISM	H	Coenzyme transport and metabolism	COG0181	Porphobilinogen deaminase	0	0	0	0	0	0	0	0	0	1	1	1	0	0	1	0	0	0	1	0	0	0	0	0	0	0	0	0	0	0	0	0	0	0	0	0	0	0	0	0	0	0	0	0	0
METABOLISM	E	Amino acid transport and metabolism	COG0182	Methylthioribose-1-phosphate isomerase (methionine salvage pathway), a paralog of eIF-2B alpha subunit	1	0	0	0	0	0	1	1	1	1	1	1	2	1	1	0	1	1	0	0	1	1	1	1	0	1	1	0	0	1	0	1	1	1	2	0	0	1	0	1	0	1	1	0	1
METABOLISM	I	Lipid transport and metabolism	COG0183	Acetyl-CoA acetyltransferase	0	1	0	0	0	0	1	1	0	0	0	0	0	0	0	0	0	0	0	0	1	0	0	0	1	1	1	1	1	1	1	1	0	0	0	0	1	1	1	1	0	0	2	0	2
INFORMATION STORAGE AND PROCESSING	J	Translation, ribosomal structure and biogenesis	COG0185	Ribosomal protein S19	1	1	1	1	1	1	1	1	1	0	1	1	1	1	1	1	0	0	1	1	1	1	1	1	1	1	1	1	1	1	1	1	0	1	1	1	1	1	1	1	1	1	1	2	1
	HJ		COG0189	Glutathione synthase/RimK-type ligase, ATP-grasp superfamily	2	2	2	2	2	2	2	2	2	2	1	3	2	2	2	2	2	0	1	2	2	2	2	1	2	2	2	2	2	4	2	2	1	1	2	2	2	3	2	2	2	2	2	2	2
METABOLISM	H	Coenzyme transport and metabolism	COG0190	5,10-methylene-tetrahydrofolate dehydrogenase/Methenyl tetrahydrofolate cyclohydrolase	1	1	1	1	1	1	1	1	1	1	1	1	2	0	1	1	1	1	0	1	1	1	1	1	1	1	1	1	1	1	1	1	1	1	1	1	1	1	1	0	1	0	1	1	1
METABOLISM	H	Coenzyme transport and metabolism	COG0192	S-adenosylmethionine synthetase	1	1	1	1	1	1	1	1	1	1	1	0	1	0	1	0	1	1	1	0	1	1	1	0	1	1	1	1	1	1	1	1	1	0	0	1	1	1	1	1	1	1	1	1	1
METABOLISM	F	Nucleotide transport and metabolism	COG0194	Guanylate kinase	0	0	0	0	0	0	0	0	0	0	0	0	0	0	0	0	0	0	0	0	0	0	0	0	0	0	0	0	0	0	0	0	0	1	0	0	0	0	0	0	0	0	0	0	0
INFORMATION STORAGE AND PROCESSING	K	Transcription	COG0195	Transcription antitermination factor NusA, contains S1 and KH domains	0	0	0	0	1	1	0	0	0	0	0	0	0	0	0	0	0	0	0	0	0	1	1	1	0	0	0	0	0	0	0	0	0	0	0	0	0	0	0	0	0	0	0	0	0
CELLULAR PROCESSES AND SIGNALING	U	Intracellular trafficking, secretion, and vesicular transport	COG0201	Preprotein translocase subunit SecY	1	0	1	1	1	1	1	1	1	1	0	0	0	0	0	1	1	0	0	0	1	1	1	1	1	1	1	1	1	1	1	1	1	0	0	0	0	0	0	0	0	0	0	1	1
INFORMATION STORAGE AND PROCESSING	J	Translation, ribosomal structure and biogenesis	COG0203	Ribosomal protein L17	0	0	0	0	0	0	0	0	0	0	0	0	1	0	0	0	0	0	0	0	0	0	0	0	0	0	0	0	0	0	0	0	0	0	0	0	0	0	0	0	0	0	0	0	0
METABOLISM	F	Nucleotide transport and metabolism	COG0207	Thymidylate synthase	0	0	0	0	0	0	0	0	0	0	0	0	0	0	0	1	0	0	0	0	0	0	0	0	0	0	0	0	0	0	0	0	0	0	0	0	0	0	0	0	0	0	0	0	0
METABOLISM	F	Nucleotide transport and metabolism	COG0209	Ribonucleotide reductase alpha subunit	0	0	0	0	0	0	0	0	0	0	0	0	0	0	0	0	0	0	0	0	0	0	0	0	0	0	0	0	0	0	0	0	0	0	0	0	1	0	0	0	0	0	1	0	0
INFORMATION STORAGE AND PROCESSING	L	Replication, recombination and repair	COG0210	Superfamily I DNA or RNA helicase	0	0	0	0	0	0	0	0	0	0	0	0	0	0	1	0	0	0	0	0	1	0	0	0	0	0	0	0	0	1	0	0	1	0	0	0	0	1	0	1	1	1	0	0	0
METABOLISM	H	Coenzyme transport and metabolism	COG0212	5-formyltetrahydrofolate cyclo-ligase	1	1	1	1	1	1	1	1	1	1	1	2	2	0	1	1	1	1	0	1	1	1	1	1	1	1	1	1	1	1	1	1	1	1	1	1	1	1	1	0	1	0	1	1	1
METABOLISM	H	Coenzyme transport and metabolism	COG0214	Pyridoxal biosynthesis lyase PdxS	1	0	1	1	1	1	1	1	1	1	0	0	0	0	1	1	1	1	0	1	1	1	1	0	1	1	1	1	1	1	1	1	0	0	0	1	1	1	1	1	1	0	1	0	1
INFORMATION STORAGE AND PROCESSING	J	Translation, ribosomal structure and biogenesis	COG0215	Cysteinyl-tRNA synthetase	1	0	1	1	1	1	1	1	1	1	1	0	0	0	1	1	1	1	0	2	1	1	1	1	1	1	1	1	1	1	1	1	0	1	1	1	1	1	1	1	1	1	1	1	1
INFORMATION STORAGE AND PROCESSING	J	Translation, ribosomal structure and biogenesis	COG0220	tRNA G46 methylase TrmB	0	0	0	0	0	0	0	0	0	0	0	0	0	0	0	0	0	0	0	0	0	0	0	0	0	0	0	0	0	0	0	0	0	1	0	0	0	0	0	0	0	0	0	0	0
INFORMATION STORAGE AND PROCESSING	J	Translation, ribosomal structure and biogenesis	COG0223	Methionyl-tRNA formyltransferase	0	0	0	0	0	0	0	0	0	1	0	0	0	0	0	0	0	0	0	0	0	0	0	0	0	0	0	0	0	0	0	0	0	0	0	0	0	0	0	0	0	0	0	0	1
CELLULAR PROCESSES AND SIGNALING	O	Posttranslational modification, protein turnover, chaperones	COG0225	Peptide methionine sulfoxide reductase MsrA	1	1	1	1	1	1	1	1	1	1	1	2	1	1	1	1	1	1	1	1	1	1	1	1	1	1	1	1	1	1	1	1	1	2	1	1	1	1	1	1	1	1	1	2	1
METABOLISM	P	Inorganic ion transport and metabolism	COG0226	ABC-type phosphate transport system, periplasmic component	0	0	0	0	0	1	0	0	1	0	0	0	0	1	1	1	1	0	0	0	2	1	0	1	0	0	0	0	0	0	0	0	0	0	0	0	0	0	0	0	0	0	0	0	0
CELLULAR PROCESSES AND SIGNALING	O	Posttranslational modification, protein turnover, chaperones	COG0229	Peptide methionine sulfoxide reductase MsrB	1	0	1	1	0	1	1	1	1	1	0	0	0	0	1	1	1	1	0	1	0	0	0	0	1	1	1	1	1	1	1	1	0	0	1	1	1	1	0	1	1	1	1	1	0
INFORMATION STORAGE AND PROCESSING	J	Translation, ribosomal structure and biogenesis	COG0233	Ribosome recycling factor	0	0	0	0	0	0	0	0	0	0	0	0	0	0	0	0	0	0	0	0	0	0	0	0	0	0	0	0	0	0	0	0	0	1	0	0	0	0	0	0	0	0	0	0	0
	DP		COG0239	Fluoride ion exporter CrcB/FEX, affects chromosome condensation	1	0	0	1	1	1	0	1	1	1	1	0	0	0	0	1	1	1	0	0	0	0	0	0	0	0	0	0	0	0	0	0	0	0	0	0	0	0	0	0	0	0	0	0	0
METABOLISM	E	Amino acid transport and metabolism	COG0241	Histidinol phosphatase or a related phosphatase	0	0	0	0	0	0	0	0	0	0	0	0	0	0	0	0	0	0	0	0	0	0	0	0	0	0	0	0	0	0	0	0	0	0	0	0	0	0	0	0	0	0	1	0	1
INFORMATION STORAGE AND PROCESSING	J	Translation, ribosomal structure and biogenesis	COG0242	Peptide deformylase	0	0	0	0	0	0	0	0	0	0	0	0	0	0	0	0	0	0	0	0	0	0	0	0	0	0	0	0	0	1	0	0	0	0	1	0	0	1	0	0	0	0	0	0	0
METABOLISM	C	Energy production and conversion	COG0247	Fe-S oxidoreductase	1	0	1	0	0	0	2	1	1	0	1	0	0	0	1	0	1	1	0	0	2	0	0	0	1	1	1	1	1	1	0	1	0	0	0	0	0	0	0	0	0	0	0	1	0
CELLULAR PROCESSES AND SIGNALING	V	Defense mechanisms	COG0251	Enamine deaminase RidA, house cleaning of reactive enamine intermediates, YjgF/YER057c/UK114 family	0	0	0	0	0	0	1	0	0	1	0	0	0	0	0	0	1	1	0	0	0	1	0	1	0	0	0	0	0	0	0	0	0	0	0	0	0	0	0	0	0	0	0	0	0
	JU		COG0252	L-asparaginase/archaeal Glu-tRNAGln amidotransferase subunit D	1	1	1	1	1	0	1	1	1	1	1	1	1	1	1	1	1	1	0	0	1	1	1	0	1	1	1	1	1	1	1	1	1	1	2	1	1	1	1	1	1	1	1	1	1
INFORMATION STORAGE AND PROCESSING	J	Translation, ribosomal structure and biogenesis	COG0255	Ribosomal protein L29	0	0	0	0	0	0	0	0	0	0	0	0	0	0	0	0	0	0	0	0	0	1	1	1	0	0	0	0	0	0	0	0	0	0	0	0	0	0	0	0	0	0	0	0	0
METABOLISM	E	Amino acid transport and metabolism	COG0260	Leucyl aminopeptidase	1	0	0	1	1	1	2	1	1	1	1	0	0	0	1	1	1	0	0	0	1	1	1	0	1	1	1	1	1	1	1	1	0	0	0	0	0	0	0	0	0	0	0	1	1
METABOLISM	H	Coenzyme transport and metabolism	COG0262	Dihydrofolate reductase	0	0	0	0	0	0	0	0	0	0	0	0	0	0	0	0	0	0	0	0	0	0	0	0	0	0	0	0	0	0	0	0	0	0	0	0	0	0	0	0	0	0	0	0	0
CELLULAR PROCESSES AND SIGNALING	O	Posttranslational modification, protein turnover, chaperones	COG0265	Periplasmic serine protease, S1-C subfamily, contain C-terminal PDZ domain	0	0	0	0	1	0	0	0	0	0	0	1	0	0	0	0	0	0	0	0	2	0	0	0	0	0	0	0	0	1	0	0	0	1	0	0	0	1	0	1	1	0	1	0	0
INFORMATION STORAGE AND PROCESSING	L	Replication, recombination and repair	COG0270	Site-specific DNA-cytosine methylase	0	0	0	0	0	0	0	0	0	0	0	1	1	0	1	0	0	0	0	0	0	2	2	1	0	0	0	0	0	0	0	0	0	0	0	0	0	0	0	0	0	0	0	0	0
METABOLISM	C	Energy production and conversion	COG0277	FAD/FMN-containing dehydrogenase	0	0	0	0	0	0	0	0	0	0	0	0	0	0	0	0	0	1	0	0	0	0	0	0	0	0	0	0	0	0	0	0	0	0	0	0	0	0	0	1	0	1	0	0	0
METABOLISM	G	Carbohydrate transport and metabolism	COG0279	Phosphoheptose isomerase	0	0	0	0	0	0	1	1	0	0	0	0	0	0	0	0	0	0	0	0	0	0	0	0	0	0	0	0	0	0	0	0	0	0	0	0	0	0	0	0	0	0	1	0	2
METABOLISM	C	Energy production and conversion	COG0280	Phosphotransacetylase	0	0	0	0	0	0	0	0	0	0	0	0	0	0	0	0	0	0	0	0	0	0	0	0	0	0	0	0	0	0	0	0	0	0	0	0	0	1	0	0	0	0	0	0	0
METABOLISM	F	Nucleotide transport and metabolism	COG0284	Orotidine-5'-phosphate decarboxylase	0	0	1	1	0	0	1	1	1	1	0	1	0	1	1	1	1	0	1	0	1	0	1	0	1	1	1	1	1	2	1	1	0	1	0	0	1	0	1	0	1	1	1	1	0
CELLULAR PROCESSES AND SIGNALING	V	Defense mechanisms	COG0286	Type I restriction-modification system, DNA methylase subunit	3	0	0	0	0	0	0	1	0	1	1	3	0	0	0	0	1	1	0	0	0	0	0	0	0	0	0	1	0	1	0	0	0	0	0	0	0	0	0	0	0	0	0	0	0
METABOLISM	E	Amino acid transport and metabolism	COG0287	Prephenate dehydrogenase	0	0	1	1	1	1	1	1	1	1	1	0	0	1	1	1	1	0	0	0	1	1	1	1	1	1	1	1	1	1	1	1	1	0	1	0	1	1	1	1	1	1	1	1	1
INFORMATION STORAGE AND PROCESSING	J	Translation, ribosomal structure and biogenesis	COG0293	23S rRNA U2552 (ribose-2'-O)-methylase RlmE/FtsJ	1	0	1	1	1	1	1	1	1	1	0	0	0	1	1	1	1	0	0	0	1	1	1	1	1	1	1	1	1	1	1	1	0	1	0	1	1	1	1	1	1	0	1	1	1
METABOLISM	H	Coenzyme transport and metabolism	COG0294	Dihydropteroate synthase	0	1	0	1	1	1	0	0	0	0	0	0	1	0	1	1	0	0	0	0	0	1	1	0	0	0	0	0	0	0	0	0	0	0	0	1	1	1	1	1	0	0	0	0	1
METABOLISM	F	Nucleotide transport and metabolism	COG0295	Cytidine deaminase	0	0	0	0	0	0	1	0	0	0	0	0	0	0	0	0	0	0	0	0	0	0	0	0	0	0	0	0	0	0	0	0	0	0	0	0	0	0	0	0	0	0	0	0	0
METABOLISM	F	Nucleotide transport and metabolism	COG0299	Folate-dependent phosphoribosylglycinamide formyltransferase PurN	1	0	1	1	1	1	1	1	1	1	1	1	1	1	1	1	1	1	0	1	1	1	0	2	1	1	1	1	1	1	1	1	1	0	0	1	1	1	1	0	1	1	1	1	1
METABOLISM	H	Coenzyme transport and metabolism	COG0302	GTP cyclohydrolase I	0	1	1	1	1	1	1	1	1	1	1	1	0	1	1	1	1	1	0	0	1	1	0	0	1	1	1	1	1	1	1	1	1	0	1	1	1	1	1	1	1	1	1	0	1
	IQ		COG0304	3-oxoacyl-(acyl-carrier-protein) synthase	0	0	0	0	0	0	0	0	0	0	0	0	0	0	0	0	0	0	1	0	0	0	0	0	0	0	0	0	0	0	0	0	0	0	0	0	0	0	0	0	0	0	0	0	0
INFORMATION STORAGE AND PROCESSING	L	Replication, recombination and repair	COG0305	Replicative DNA helicase	0	0	0	0	0	0	0	0	0	0	0	0	0	0	0	0	0	0	0	0	0	0	0	0	0	0	0	0	0	1	0	0	0	0	0	0	0	0	0	0	0	0	0	0	0
METABOLISM	P	Inorganic ion transport and metabolism	COG0306	Phosphate/sulfate permease	1	1	1	0	0	0	1	1	0	1	1	0	0	0	0	0	0	0	1	0	0	0	0	0	1	1	1	1	1	1	1	1	0	0	1	0	1	1	1	1	1	0	1	1	1
METABOLISM	H	Coenzyme transport and metabolism	COG0307	Riboflavin synthase alpha chain	1	0	1	0	0	1	1	1	1	1	1	1	0	1	1	0	1	1	1	0	1	1	1	0	1	1	1	1	1	1	1	1	0	1	1	3	1	1	1	1	1	1	1	1	1
METABOLISM	E	Amino acid transport and metabolism	COG0308	Aminopeptidase N	0	0	1	1	0	0	1	1	1	0	1	0	1	1	1	0	1	1	0	0	0	0	0	0	1	1	1	1	1	1	1	1	1	1	2	0	1	1	1	1	1	1	1	1	1
METABOLISM	H	Coenzyme transport and metabolism	COG0311	Glutamine amidotransferase PdxT (pyridoxal biosynthesis)	1	0	1	1	1	1	1	0	1	1	0	0	0	0	1	1	1	1	1	1	1	1	1	1	1	1	1	1	1	1	1	1	0	0	0	1	1	1	1	1	1	0	1	1	1
POORLY CHARACTERIZED	R	General function prediction only	COG0312	Predicted Zn-dependent protease or its inactivated homolog	2	0	2	2	0	0	2	2	2	0	0	0	0	0	0	2	2	0	1	2	0	0	0	0	2	2	2	2	2	2	2	2	1	0	0	0	0	0	0	0	0	0	0	2	0
CELLULAR PROCESSES AND SIGNALING	O	Posttranslational modification, protein turnover, chaperones	COG0316	Fe-S cluster assembly iron-binding protein IscA	1	1	1	1	1	1	1	1	1	1	1	1	0	1	1	1	1	0	0	0	1	1	1	1	1	1	1	1	1	3	1	1	1	0	0	1	1	1	1	1	1	1	1	1	1
	TK		COG0317	(p)ppGpp synthase/hydrolase, HD superfamily	1	0	1	0	0	0	0	0	1	0	0	0	0	0	0	0	0	0	0	1	1	0	0	0	1	1	1	0	1	1	1	1	1	1	0	0	0	0	0	0	0	0	0	0	0
	IQ		COG0318	Acyl-CoA synthetase (AMP-forming)/AMP-acid ligase II	0	0	0	0	0	0	0	0	0	0	0	0	0	0	0	0	0	0	0	0	0	0	0	0	0	0	0	0	0	0	0	0	0	2	0	0	0	0	0	0	0	0	0	0	0
METABOLISM	H	Coenzyme transport and metabolism	COG0320	Lipoate synthase	0	0	0	0	0	0	0	0	0	0	0	0	0	0	0	0	0	0	0	0	1	0	0	0	0	0	0	0	0	0	0	0	0	0	0	0	0	0	0	0	0	0	0	0	0
INFORMATION STORAGE AND PROCESSING	L	Replication, recombination and repair	COG0322	Excinuclease UvrABC, nuclease subunit	1	0	0	0	1	1	1	1	1	1	0	0	0	0	1	1	1	0	0	1	1	1	0	1	0	0	0	0	0	0	0	0	0	0	0	0	0	0	0	0	0	0	0	0	1
INFORMATION STORAGE AND PROCESSING	L	Replication, recombination and repair	COG0328	Ribonuclease HI	1	1	1	1	1	1	1	1	1	0	1	0	0	0	0	1	1	0	0	1	0	0	0	0	1	1	1	1	1	1	1	1	0	2	3	1	1	1	1	0	0	1	1	2	0
	EM		COG0329	Dihydrodipicolinate synthase/N-acetylneuraminate lyase	0	0	0	0	0	0	0	0	0	0	0	0	0	0	0	0	0	0	0	0	0	0	0	0	0	0	0	0	0	1	0	0	0	0	0	0	0	0	0	0	0	0	0	0	0
CELLULAR PROCESSES AND SIGNALING	O	Posttranslational modification, protein turnover, chaperones	COG0330	Regulator of protease activity HflC, stomatin/prohibitin superfamily	0	0	0	0	0	0	1	0	0	0	0	0	0	0	0	0	0	0	0	0	0	0	0	0	0	0	0	0	0	0	0	0	0	0	0	0	0	0	0	0	0	0	0	0	0
METABOLISM	E	Amino acid transport and metabolism	COG0334	Glutamate dehydrogenase/leucine dehydrogenase	1	0	1	0	1	1	0	0	0	0	1	1	1	1	1	1	1	0	0	0	0	0	0	0	0	0	0	0	0	0	0	0	1	0	0	1	1	2	1	1	1	1	1	1	1
INFORMATION STORAGE AND PROCESSING	L	Replication, recombination and repair	COG0338	Site-specific DNA-adenine methylase	0	0	0	0	0	0	0	0	0	0	0	0	0	0	0	0	0	0	0	0	0	1	1	1	0	0	0	0	0	0	0	0	0	0	0	0	0	0	0	0	0	0	0	0	0
METABOLISM	H	Coenzyme transport and metabolism	COG0340	Biotin-(acetyl-CoA carboxylase) ligase	1	0	1	1	1	1	1	1	1	1	0	0	0	0	1	1	1	0	0	0	1	1	1	0	1	1	1	1	1	1	1	1	1	1	2	1	1	1	1	1	1	1	1	2	1
INFORMATION STORAGE AND PROCESSING	J	Translation, ribosomal structure and biogenesis	COG0343	Queuine/archaeosine tRNA-ribosyltransferase	0	0	0	0	0	0	0	0	0	0	0	0	0	0	1	0	0	0	0	0	0	0	0	0	0	0	0	0	0	0	0	0	0	0	0	0	0	0	0	0	0	0	0	0	0
METABOLISM	Q	Secondary metabolites biosynthesis, transport and catabolism	COG0346	Catechol 2,3-dioxygenase or other lactoylglutathione lyase family enzyme	1	0	0	0	0	0	0	1	0	0	0	0	0	0	0	0	0	0	0	0	0	0	0	0	0	0	0	0	0	0	0	0	0	0	1	1	1	1	0	0	0	1	1	0	0
	TE		COG0347	Nitrogen regulatory protein PII	2	0	0	1	1	1	2	3	2	1	1	0	0	0	1	1	3	1	0	1	1	0	0	0	0	0	0	0	0	0	0	0	0	0	0	0	0	0	0	0	0	0	0	0	1
INFORMATION STORAGE AND PROCESSING	L	Replication, recombination and repair	COG0350	O6-methylguanine-DNA--protein-cysteine methyltransferase	1	0	1	1	1	0	1	1	1	1	1	1	0	0	1	1	1	1	0	0	1	1	1	1	1	1	1	1	1	1	1	1	1	1	1	1	1	1	1	1	1	1	1	0	1
METABOLISM	H	Coenzyme transport and metabolism	COG0351	Hydroxymethylpyrimidine/phosphomethylpyrimidine kinase	1	1	1	1	1	1	1	1	1	1	1	1	2	0	1	1	0	1	0	1	1	1	0	0	1	1	1	1	1	1	1	1	1	1	1	0	1	0	1	1	1	1	1	1	1
METABOLISM	I	Lipid transport and metabolism	COG0365	Acyl-coenzyme A synthetase/AMP-(fatty) acid ligase	1	0	2	2	1	2	2	2	2	2	2	0	0	0	0	3	2	1	0	2	1	0	0	0	2	1	1	1	2	2	1	2	0	2	2	1	1	1	1	1	1	1	1	2	1
METABOLISM	E	Amino acid transport and metabolism	COG0367	Asparagine synthetase B (glutamine-hydrolyzing)	2	1	2	2	1	1	2	3	2	2	2	0	1	1	2	2	3	2	1	1	2	2	2	0	2	2	2	2	2	2	3	2	2	0	0	1	2	2	2	2	3	1	3	3	2
METABOLISM	H	Coenzyme transport and metabolism	COG0368	Cobalamin synthase	1	1	1	1	1	1	1	1	1	1	0	0	1	1	1	1	0	0	0	0	1	0	0	0	1	1	1	1	1	1	1	1	1	1	0	1	1	1	1	1	1	0	1	1	1
METABOLISM	P	Inorganic ion transport and metabolism	COG0370	Fe2+ transport system protein B	0	0	0	0	0	0	0	0	0	0	0	0	0	0	0	0	0	0	0	0	0	0	0	0	0	0	0	0	0	0	0	0	0	0	0	0	0	1	0	0	0	0	0	0	1
METABOLISM	C	Energy production and conversion	COG0371	Glycerol dehydrogenase or related enzyme, iron-containing ADH family	1	0	1	1	1	1	1	1	1	1	1	0	0	0	1	1	1	1	0	0	1	1	1	0	1	1	1	1	1	1	1	1	0	1	0	1	1	1	1	1	1	0	1	0	1
METABOLISM	C	Energy production and conversion	COG0372	Citrate synthase	1	1	1	0	1	1	1	1	1	1	0	0	1	1	1	1	1	1	1	1	1	1	1	0	1	1	1	1	1	1	1	1	1	2	1	0	1	1	0	0	1	0	1	2	1
METABOLISM	H	Coenzyme transport and metabolism	COG0373	Glutamyl-tRNA reductase	1	2	2	2	1	2	2	2	2	2	1	0	1	0	2	2	2	2	1	2	1	1	1	1	2	2	2	2	2	2	2	2	1	1	2	2	2	2	2	2	1	2	2	2	2
METABOLISM	C	Energy production and conversion	COG0377	NADH:ubiquinone oxidoreductase 20 kD subunit (chhain B) or related Fe-S oxidoreductase	1	1	1	1	1	1	1	1	1	1	1	0	1	1	1	1	1	0	1	0	1	1	1	1	1	1	1	1	1	1	1	1	1	1	1	1	1	1	1	0	1	1	1	0	1
CELLULAR PROCESSES AND SIGNALING	O	Posttranslational modification, protein turnover, chaperones	COG0378	Ni2+-binding GTPase involved in regulation of expression and maturation of urease and hydrogenase	0	0	0	0	0	0	1	0	0	0	0	0	0	0	0	0	1	0	0	0	1	0	0	0	0	0	0	0	0	0	0	0	0	0	1	0	0	0	0	1	0	1	0	0	0
METABOLISM	H	Coenzyme transport and metabolism	COG0379	Quinolinate synthase	1	0	1	1	2	1	1	1	1	1	1	1	1	1	1	1	1	1	0	1	1	1	1	1	1	1	1	1	1	1	1	1	1	1	1	1	1	1	1	1	1	1	1	1	1
CELLULAR PROCESSES AND SIGNALING	M	Cell wall/membrane/envelope biogenesis	COG0381	UDP-N-acetylglucosamine 2-epimerase	0	0	0	0	0	0	1	0	0	0	0	0	0	0	1	0	0	0	0	0	0	0	0	0	0	0	0	0	0	0	0	0	0	0	0	0	0	0	0	0	0	0	0	0	0
POORLY CHARACTERIZED	R	General function prediction only	COG0388	Predicted amidohydrolase	0	0	0	0	0	0	0	0	0	0	1	0	0	0	0	0	0	0	0	0	0	0	0	0	0	0	0	0	0	0	0	0	0	1	0	0	0	0	0	0	0	0	0	0	0
INFORMATION STORAGE AND PROCESSING	L	Replication, recombination and repair	COG0389	Nucleotidyltransferase/DNA polymerase involved in DNA repair	1	1	1	1	1	1	1	1	1	1	1	0	0	0	1	1	1	1	0	1	1	1	1	1	1	1	1	1	1	1	1	1	0	1	1	2	1	1	1	0	0	1	1	0	1
METABOLISM	P	Inorganic ion transport and metabolism	COG0390	ABC-type iron transport system FetAB, permease component	0	0	0	0	0	0	0	0	0	0	0	0	0	0	0	0	0	0	0	0	0	0	0	0	0	0	0	0	0	0	0	0	0	0	1	0	0	0	0	0	0	0	0	0	0
	HG		COG0391	Archaeal 2-phospho-L-lactate transferase/Bacterial gluconeogenesis factor, CofD/UPF0052 family	1	1	1	1	1	1	1	1	1	1	1	0	1	1	1	1	1	1	1	0	1	1	1	1	1	1	1	1	1	1	1	1	1	1	2	1	1	1	1	1	1	1	1	0	1
CELLULAR PROCESSES AND SIGNALING	T	Signal transduction mechanisms	COG0394	Protein-tyrosine-phosphatase	1	0	0	0	0	0	1	1	1	0	0	0	0	0	0	0	1	1	1	1	1	0	0	0	1	1	1	1	1	1	1	1	0	1	0	0	0	0	0	0	0	0	0	1	1
METABOLISM	G	Carbohydrate transport and metabolism	COG0395	ABC-type glycerol-3-phosphate transport system, permease component	0	0	0	0	0	0	0	0	0	0	0	0	0	0	0	0	0	0	0	0	0	0	0	0	0	0	0	0	0	0	0	0	0	3	0	0	0	0	0	0	0	0	0	0	0
CELLULAR PROCESSES AND SIGNALING	O	Posttranslational modification, protein turnover, chaperones	COG0396	Fe-S cluster assembly ATPase SufC	0	0	0	1	1	1	0	1	1	1	1	1	0	1	0	1	1	0	1	1	1	0	1	1	0	0	0	0	0	0	0	0	0	1	1	1	1	1	1	1	1	1	1	0	0
CELLULAR PROCESSES AND SIGNALING	M	Cell wall/membrane/envelope biogenesis	COG0399	dTDP-4-amino-4,6-dideoxygalactose transaminase	0	0	0	0	0	0	1	1	1	1	0	1	0	0	1	0	0	0	0	0	1	0	0	0	0	0	0	0	0	1	0	0	2	1	2	0	0	0	0	2	5	4	0	0	3
	FR		COG0402	Cytosine/adenosine deaminase or related metal-dependent hydrolase	0	0	0	0	1	1	0	0	0	0	0	0	0	0	0	1	0	0	0	0	0	0	0	0	0	0	0	0	0	0	0	0	0	0	0	0	0	0	0	0	1	0	0	0	1
METABOLISM	E	Amino acid transport and metabolism	COG0403	Glycine cleavage system protein P (pyridoxal-binding), N-terminal domain	1	0	0	0	0	0	0	0	0	0	0	0	0	0	0	0	0	0	0	0	0	0	0	0	1	1	0	1	0	1	1	0	1	0	0	0	0	0	0	0	0	0	0	1	0
METABOLISM	E	Amino acid transport and metabolism	COG0404	Glycine cleavage system T protein (aminomethyltransferase)	1	0	0	0	0	0	1	0	0	0	0	0	0	0	0	0	0	0	0	0	1	0	0	0	1	1	0	1	0	1	1	0	1	0	1	0	0	0	0	0	0	0	0	1	0
METABOLISM	E	Amino acid transport and metabolism	COG0405	Gamma-glutamyltranspeptidase	0	0	0	0	0	0	0	0	0	0	0	0	0	0	0	0	1	0	0	0	1	0	0	0	0	0	0	0	0	0	0	0	0	0	0	0	0	0	0	0	0	0	0	0	0
METABOLISM	G	Carbohydrate transport and metabolism	COG0406	Broad specificity phosphatase PhoE	1	0	1	0	0	1	1	1	1	1	1	1	1	1	1	1	1	0	0	0	1	1	2	1	0	1	1	1	1	1	1	1	0	0	1	1	1	1	1	1	0	1	1	1	1
METABOLISM	E	Amino acid transport and metabolism	COG0410	ABC-type branched-chain amino acid transport system, ATPase component	1	0	1	1	1	1	0	2	0	1	0	1	2	2	1	1	1	0	0	0	1	1	1	1	0	0	0	0	0	0	0	0	0	0	0	0	0	0	0	0	0	0	0	0	0
METABOLISM	H	Coenzyme transport and metabolism	COG0413	Ketopantoate hydroxymethyltransferase	0	0	0	0	0	0	1	0	0	1	0	1	1	0	1	0	1	0	1	0	1	0	1	0	1	1	1	1	1	1	1	1	0	0	0	0	0	0	0	0	0	0	0	1	0
INFORMATION STORAGE AND PROCESSING	L	Replication, recombination and repair	COG0415	Deoxyribodipyrimidine photolyase	0	0	0	0	0	0	0	0	0	0	0	0	0	0	0	0	0	0	0	0	0	0	0	0	0	0	0	0	0	0	0	0	0	0	0	0	0	0	0	0	0	0	0	0	1
INFORMATION STORAGE AND PROCESSING	L	Replication, recombination and repair	COG0417	DNA polymerase elongation subunit (family B)	1	1	1	1	1	1	1	1	1	1	1	0	0	0	1	1	1	0	0	0	0	1	1	1	1	1	1	1	1	5	1	1	1	1	0	2	1	2	1	1	1	0	1	1	1
INFORMATION STORAGE AND PROCESSING	L	Replication, recombination and repair	COG0419	DNA repair exonuclease SbcCD ATPase subunit	1	0	1	0	0	0	1	1	1	1	1	0	0	1	1	0	1	0	0	1	0	0	0	0	0	2	0	0	0	2	0	0	1	0	2	1	1	2	1	1	1	1	1	2	1
INFORMATION STORAGE AND PROCESSING	L	Replication, recombination and repair	COG0420	DNA repair exonuclease SbcCD nuclease subunit	1	1	1	0	0	0	1	1	1	1	1	1	0	1	1	0	1	1	0	1	1	1	2	2	1	2	0	1	1	1	1	1	1	0	2	1	1	1	1	1	1	1	1	4	1
METABOLISM	E	Amino acid transport and metabolism	COG0421	Spermidine synthase	1	0	0	0	0	0	0	0	0	0	0	0	0	0	0	0	0	0	0	0	0	0	0	0	0	0	0	0	0	0	0	0	0	0	0	0	0	0	0	0	0	0	0	0	0
METABOLISM	H	Coenzyme transport and metabolism	COG0422	Thiamine biosynthesis protein ThiC	1	1	1	0	1	0	1	1	1	1	1	0	3	1	1	1	1	0	0	0	1	1	1	1	1	1	1	1	1	1	1	1	1	1	0	0	1	0	1	1	1	0	1	1	1
CELLULAR PROCESSES AND SIGNALING	O	Posttranslational modification, protein turnover, chaperones	COG0425	TusA-related sulfurtransferase	1	1	1	1	1	1	1	1	1	1	1	0	0	1	1	1	1	0	0	1	1	1	1	1	1	1	1	0	1	1	1	1	0	1	1	1	1	1	1	1	1	1	1	1	1
INFORMATION STORAGE AND PROCESSING	A	RNA processing and modification	COG0430	RNA 3'-terminal phosphate cyclase	1	0	2	1	1	1	1	1	1	0	0	0	0	0	1	1	1	0	1	0	1	0	0	0	1	1	1	1	1	1	1	1	0	0	0	0	0	0	0	0	0	0	0	1	0
METABOLISM	C	Energy production and conversion	COG0431	NAD(P)H-dependent FMN reductase	2	0	1	1	1	1	1	2	0	1	1	1	0	1	1	1	1	0	1	0	1	1	0	1	1	1	1	1	1	1	1	1	0	2	2	1	1	1	1	0	1	1	1	0	1
METABOLISM	E	Amino acid transport and metabolism	COG0436	Aspartate/methionine/tyrosine aminotransferase	2	0	2	1	1	2	3	2	2	2	2	1	2	2	2	2	2	2	1	2	2	2	2	2	1	2	2	2	2	2	2	2	2	0	4	2	2	2	2	2	1	2	2	2	2
CELLULAR PROCESSES AND SIGNALING	M	Cell wall/membrane/envelope biogenesis	COG0438	Glycosyltransferase involved in cell wall bisynthesis	0	0	0	2	0	0	2	1	0	1	1	0	0	0	5	1	0	2	0	0	0	1	1	1	0	0	0	0	0	1	0	0	0	3	1	2	1	1	0	4	2	4	3	0	2
METABOLISM	I	Lipid transport and metabolism	COG0439	Biotin carboxylase	1	1	1	1	2	1	1	1	2	1	1	0	1	0	1	1	1	1	1	0	1	1	1	0	1	1	1	1	1	1	1	1	1	0	0	1	1	1	1	0	1	1	1	2	1
METABOLISM	E	Amino acid transport and metabolism	COG0440	Acetolactate synthase, small subunit	1	1	1	1	1	1	1	1	1	1	0	0	0	0	1	1	1	1	0	0	1	1	1	1	1	1	1	1	1	1	1	1	1	2	0	0	1	1	1	1	1	0	1	0	1
INFORMATION STORAGE AND PROCESSING	J	Translation, ribosomal structure and biogenesis	COG0441	Threonyl-tRNA synthetase	1	0	1	0	1	1	1	1	1	1	1	1	1	0	1	1	1	1	0	0	1	1	1	0	1	1	0	1	1	1	1	1	1	0	0	1	1	0	0	0	0	0	1	0	0
INFORMATION STORAGE AND PROCESSING	J	Translation, ribosomal structure and biogenesis	COG0442	Prolyl-tRNA synthetase	1	0	1	1	1	1	1	1	1	1	1	1	0	1	1	1	1	1	0	1	1	1	1	1	1	1	1	0	1	1	1	1	0	1	1	1	1	1	1	1	1	1	1	1	1
CELLULAR PROCESSES AND SIGNALING	O	Posttranslational modification, protein turnover, chaperones	COG0443	Molecular chaperone DnaK (HSP70)	1	1	1	1	1	1	1	1	1	0	0	0	1	0	1	1	0	0	0	0	1	1	1	1	1	1	1	1	1	1	1	1	1	1	1	1	1	1	0	1	1	1	1	0	1
	EP		COG0444	ABC-type dipeptide/oligopeptide/nickel transport system, ATPase component	1	1	1	1	1	1	2	1	1	1	1	0	0	1	1	1	1	1	0	1	1	0	0	0	1	1	2	1	1	1	1	1	0	3	2	1	1	1	0	0	1	1	1	3	1
METABOLISM	I	Lipid transport and metabolism	COG0446	NADPH-dependent 2,4-dienoyl-CoA reductase, sulfur reductase, or a related oxidoreductase	1	0	1	0	0	0	0	1	1	0	1	0	0	0	0	0	1	1	0	0	1	0	0	0	1	1	1	1	1	1	1	1	1	0	0	0	0	0	0	0	0	0	0	1	0
CELLULAR PROCESSES AND SIGNALING	M	Cell wall/membrane/envelope biogenesis	COG0449	Glucosamine 6-phosphate synthetase, contains amidotransferase and phosphosugar isomerase domains	1	0	1	1	1	1	1	1	1	1	1	0	1	0	1	1	1	1	0	0	2	1	1	1	1	1	1	1	1	1	1	1	1	1	1	0	1	0	0	1	1	1	1	2	1
CELLULAR PROCESSES AND SIGNALING	V	Defense mechanisms	COG0450	Alkyl hydroperoxide reductase subunit AhpC (peroxiredoxin)	0	0	0	0	0	0	0	0	0	0	0	0	0	0	0	0	0	0	0	0	0	0	0	0	0	0	0	0	0	0	0	0	0	0	1	0	0	0	0	0	0	0	0	0	0
CELLULAR PROCESSES AND SIGNALING	M	Cell wall/membrane/envelope biogenesis	COG0451	Nucleoside-diphosphate-sugar epimerase	0	0	1	0	1	1	0	0	0	0	0	0	0	0	0	0	2	1	0	1	2	0	0	0	0	0	0	0	0	1	0	0	1	0	0	0	0	0	0	1	0	2	1	1	1
METABOLISM	H	Coenzyme transport and metabolism	COG0452	Phosphopantothenoylcysteine synthetase/decarboxylase	1	1	1	1	1	1	1	1	1	1	0	0	1	0	1	1	1	1	0	0	1	1	0	0	1	1	1	1	1	1	1	1	0	1	0	0	1	1	1	1	1	0	1	1	1
	KR		COG0454	N-acetyltransferase, GNAT superfamily (includes histone acetyltransferase HPA2)	2	2	2	2	2	1	2	3	2	1	2	2	1	1	2	2	2	0	2	0	2	2	2	1	2	2	2	2	2	2	2	2	0	0	3	1	2	2	2	1	2	2	2	2	2
INFORMATION STORAGE AND PROCESSING	J	Translation, ribosomal structure and biogenesis	COG0456	Ribosomal protein S18 acetylase RimI and related acetyltransferases	1	1	1	1	1	1	1	1	1	1	1	0	0	1	1	1	1	1	0	0	1	1	1	0	1	1	1	1	1	1	1	1	0	0	1	1	1	1	1	0	1	1	1	1	1
POORLY CHARACTERIZED	R	General function prediction only	COG0457	Tetratricopeptide (TPR) repeat	0	0	0	0	0	0	0	0	0	0	0	0	0	0	0	0	0	0	0	0	0	0	0	0	0	0	0	0	0	0	0	0	0	0	0	0	0	0	0	0	0	0	0	0	0
	EF		COG0458	Carbamoylphosphate synthase large subunit	0	0	0	0	0	0	0	0	0	0	0	0	0	0	1	0	0	0	0	0	0	0	0	0	0	0	0	0	0	0	0	0	0	0	0	0	0	0	0	0	0	0	0	0	0
CELLULAR PROCESSES AND SIGNALING	O	Posttranslational modification, protein turnover, chaperones	COG0459	Chaperonin GroEL (HSP60 family)	2	1	1	2	2	0	2	2	2	1	1	0	0	1	2	2	3	0	0	0	2	2	2	1	2	2	2	2	2	2	2	2	2	0	2	3	3	3	3	2	1	0	2	3	1
METABOLISM	E	Amino acid transport and metabolism	COG0460	Homoserine dehydrogenase	2	2	3	3	1	3	2	3	3	3	2	2	1	3	3	3	3	1	0	1	3	3	3	0	2	2	2	2	2	2	2	2	0	2	2	1	2	2	2	2	2	1	3	2	2
METABOLISM	F	Nucleotide transport and metabolism	COG0461	Orotate phosphoribosyltransferase	1	1	2	1	1	1	1	1	1	1	1	0	2	0	1	1	1	0	1	0	1	1	0	0	1	1	1	1	1	1	1	1	0	0	2	0	1	1	1	0	1	1	1	1	1
	FE		COG0462	Phosphoribosylpyrophosphate synthetase	1	1	1	1	1	1	1	1	1	0	0	1	1	1	1	1	1	1	2	1	1	1	0	0	1	1	1	1	1	1	1	1	1	0	1	0	1	1	1	1	1	0	1	0	1
CELLULAR PROCESSES AND SIGNALING	M	Cell wall/membrane/envelope biogenesis	COG0463	Glycosyltransferase involved in cell wall bisynthesis	1	1	0	0	1	0	0	0	0	0	0	0	0	0	0	0	1	0	0	0	0	0	0	0	0	0	0	0	0	0	0	0	0	0	0	0	0	0	0	0	2	1	0	0	0
	MDT		COG0464	AAA+-type ATPase, SpoVK/Ycf46/Vps4 family	1	0	0	0	1	1	1	1	1	1	0	0	1	0	1	0	1	1	0	1	1	0	0	0	0	0	0	0	0	0	0	0	0	0	0	0	0	0	0	1	0	0	0	0	1
CELLULAR PROCESSES AND SIGNALING	O	Posttranslational modification, protein turnover, chaperones	COG0465	ATP-dependent Zn proteases	2	1	1	3	2	1	3	3	1	0	0	2	0	1	3	3	2	1	0	0	2	2	1	1	1	1	1	1	1	1	1	1	1	0	1	0	1	1	2	1	0	1	1	1	2
CELLULAR PROCESSES AND SIGNALING	O	Posttranslational modification, protein turnover, chaperones	COG0466	ATP-dependent Lon protease, bacterial type	1	0	0	0	0	0	0	1	1	0	0	0	0	0	0	0	0	0	0	0	0	0	0	0	0	0	0	0	0	0	0	0	0	0	0	0	0	0	0	0	0	0	0	0	0
CELLULAR PROCESSES AND SIGNALING	T	Signal transduction mechanisms	COG0467	RecA-superfamily ATPase, KaiC/GvpD/RAD55 family	0	0	0	0	0	0	3	0	0	0	0	0	0	0	0	0	1	1	0	0	0	0	0	0	0	0	0	0	0	0	0	0	0	0	0	0	0	0	0	0	0	0	0	0	0
INFORMATION STORAGE AND PROCESSING	L	Replication, recombination and repair	COG0468	RecA/RadA recombinase	0	0	2	0	1	0	1	1	1	0	0	0	0	0	0	0	0	0	1	0	0	0	0	0	2	2	2	2	2	4	2	2	1	0	0	2	1	0	2	1	1	0	1	2	1
METABOLISM	G	Carbohydrate transport and metabolism	COG0471	Di- and tricarboxylate transporter	0	0	0	0	0	0	0	1	0	0	0	0	0	0	0	0	1	0	0	0	0	0	0	0	0	0	0	0	0	0	0	0	0	0	0	0	0	0	0	0	0	0	0	0	0
CELLULAR PROCESSES AND SIGNALING	M	Cell wall/membrane/envelope biogenesis	COG0472	UDP-N-acetylmuramyl pentapeptide phosphotransferase/UDP-N-acetylglucosamine-1-phosphate transferase	1	0	1	0	0	1	1	1	1	1	1	0	0	0	1	1	1	1	0	0	1	1	1	1	1	1	1	1	1	1	1	1	1	1	1	0	1	1	1	1	0	1	1	3	1
	CE		COG0473	Isocitrate/isopropylmalate dehydrogenase	2	2	2	2	2	2	2	2	2	1	0	1	1	1	2	2	2	2	0	1	2	2	2	1	2	2	2	2	2	2	2	2	1	3	3	2	2	3	1	1	2	1	2	2	2
METABOLISM	P	Inorganic ion transport and metabolism	COG0475	Kef-type K+ transport system, membrane component KefB	2	1	1	1	1	1	1	2	2	2	2	0	1	0	2	1	2	1	0	0	2	2	2	2	1	1	1	1	1	1	1	1	1	1	0	1	1	1	1	1	1	1	1	1	2
METABOLISM	H	Coenzyme transport and metabolism	COG0476	Molybdopterin or thiamine biosynthesis adenylyltransferase	1	0	0	1	1	1	1	2	0	2	2	1	0	0	1	1	1	0	0	1	1	1	0	1	1	1	1	1	1	1	1	1	1	1	2	0	2	2	1	1	1	1	1	0	1
METABOLISM	C	Energy production and conversion	COG0479	Succinate dehydrogenase/fumarate reductase, Fe-S protein subunit	1	0	1	1	2	1	1	1	1	1	1	1	1	0	1	1	1	1	1	1	1	1	1	1	1	1	1	1	1	1	1	1	1	0	2	1	1	1	1	1	0	1	1	1	1
INFORMATION STORAGE AND PROCESSING	J	Translation, ribosomal structure and biogenesis	COG0480	Translation elongation factor EF-G, a GTPase	1	1	1	1	1	0	1	1	1	1	1	1	0	1	1	1	1	0	0	0	1	1	1	1	1	1	0	1	1	1	1	1	0	1	2	1	1	1	0	0	1	1	1	3	1
METABOLISM	G	Carbohydrate transport and metabolism	COG0483	Archaeal fructose-1,6-bisphosphatase or related enzyme of inositol monophosphatase family	1	1	1	1	1	1	0	1	1	1	0	0	1	0	1	1	1	0	0	1	0	0	0	1	2	2	2	2	2	2	2	2	2	2	1	0	1	0	1	0	2	1	1	2	1
CELLULAR PROCESSES AND SIGNALING	O	Posttranslational modification, protein turnover, chaperones	COG0484	DnaJ-class molecular chaperone with C-terminal Zn finger domain	3	2	3	3	4	4	2	3	2	3	2	3	3	1	3	2	2	2	0	1	2	3	2	1	2	2	2	2	2	2	1	2	2	4	4	2	2	3	1	1	3	1	2	2	2
INFORMATION STORAGE AND PROCESSING	J	Translation, ribosomal structure and biogenesis	COG0486	tRNA U34 5-carboxymethylaminomethyl modifying GTPase MnmE/TrmE	0	0	0	0	0	0	0	0	0	0	0	0	0	0	0	0	0	0	0	0	0	0	0	0	0	0	0	0	0	0	0	0	0	0	1	0	0	0	0	0	0	0	0	0	0
POORLY CHARACTERIZED	R	General function prediction only	COG0488	ATPase components of ABC transporters with duplicated ATPase domains	1	1	1	1	1	0	1	1	0	0	0	0	0	1	0	1	0	0	0	0	1	1	1	1	0	0	0	0	0	0	0	0	0	0	1	0	1	1	0	0	1	1	1	0	1
CELLULAR PROCESSES AND SIGNALING	D	Cell cycle control, cell division, chromosome partitioning	COG0489	Chromosome partitioning ATPase, Mrp family, contains Fe-S cluster	1	0	1	1	1	1	1	1	1	1	1	1	1	1	1	1	1	0	0	0	1	1	1	1	1	1	1	1	1	1	1	1	1	1	1	1	1	1	0	1	1	2	1	1	1
POORLY CHARACTERIZED	R	General function prediction only	COG0491	Glyoxylase or a related metal-dependent hydrolase, beta-lactamase superfamily II	2	0	1	1	1	1	1	1	1	1	1	0	1	0	1	1	1	0	1	0	1	1	2	2	1	1	1	1	1	1	1	1	1	2	1	0	1	0	0	1	1	1	1	2	1
CELLULAR PROCESSES AND SIGNALING	O	Posttranslational modification, protein turnover, chaperones	COG0492	Thioredoxin reductase	1	1	1	1	1	1	1	1	1	1	1	0	1	0	1	1	1	1	0	1	2	1	1	1	1	1	1	0	1	1	1	1	0	1	1	1	1	1	1	2	1	1	2	1	2
	ER		COG0493	NADPH-dependent glutamate synthase beta chain or related oxidoreductase	0	0	0	0	0	0	0	0	0	0	0	0	0	0	0	0	0	0	0	0	0	0	0	0	0	0	0	0	0	0	0	0	0	1	0	0	0	0	0	0	0	0	0	0	0
CELLULAR PROCESSES AND SIGNALING	V	Defense mechanisms	COG0494	8-oxo-dGTP pyrophosphatase MutT and related house-cleaning NTP pyrophosphohydrolases, NUDIX family	2	0	1	1	2	2	2	2	1	1	0	1	2	1	0	1	2	2	1	1	2	1	1	1	1	1	1	1	1	1	1	1	1	1	0	0	1	1	0	1	1	1	0	1	2
INFORMATION STORAGE AND PROCESSING	J	Translation, ribosomal structure and biogenesis	COG0495	Leucyl-tRNA synthetase	0	0	0	0	0	0	0	0	0	0	0	0	0	0	0	0	0	0	0	0	0	0	1	1	0	0	0	0	0	0	0	0	0	0	0	0	0	0	0	0	0	0	0	0	0
INFORMATION STORAGE AND PROCESSING	L	Replication, recombination and repair	COG0497	DNA repair ATPase RecN	0	0	0	0	0	0	0	0	0	0	0	0	0	0	0	0	0	0	0	0	0	0	0	0	0	0	0	0	0	0	0	0	0	1	0	0	0	0	0	0	0	0	0	0	0
METABOLISM	E	Amino acid transport and metabolism	COG0498	Threonine synthase	2	1	1	2	2	2	2	2	1	2	2	0	1	1	2	2	2	0	0	1	3	2	2	2	2	1	1	1	2	2	1	2	1	1	3	1	2	3	2	2	2	1	2	2	2
METABOLISM	H	Coenzyme transport and metabolism	COG0499	S-adenosylhomocysteine hydrolase	1	0	1	1	1	1	1	1	1	1	0	1	2	0	1	1	1	0	1	1	3	2	1	1	1	1	1	1	1	1	1	1	1	1	1	0	1	1	1	1	1	0	1	1	1
	QR		COG0500	SAM-dependent methyltransferase	2	0	1	0	0	2	0	1	1	1	1	0	0	0	1	0	1	0	1	0	0	0	0	0	0	1	1	1	1	2	1	1	1	1	0	0	0	0	0	0	0	0	0	1	0
CELLULAR PROCESSES AND SIGNALING	O	Posttranslational modification, protein turnover, chaperones	COG0501	Zn-dependent protease with chaperone function	0	0	0	0	0	0	0	0	0	0	0	0	0	0	0	0	0	0	0	0	0	0	0	0	0	0	0	0	0	0	0	0	0	0	0	0	0	0	0	0	0	0	0	0	0
METABOLISM	H	Coenzyme transport and metabolism	COG0502	Biotin synthase or related enzyme	1	0	1	1	1	1	1	1	1	1	1	1	0	1	1	1	1	1	0	1	1	1	0	0	1	1	1	1	1	1	1	1	0	2	2	0	1	0	0	1	1	1	1	0	1
METABOLISM	F	Nucleotide transport and metabolism	COG0503	Adenine/guanine phosphoribosyltransferase or related PRPP-binding protein	2	0	1	1	1	1	1	1	1	1	1	1	0	0	1	1	1	0	0	0	1	0	1	1	1	1	1	1	1	1	1	1	0	0	0	0	0	0	0	1	1	0	0	1	1
	EF		COG0505	Carbamoylphosphate synthase small subunit	0	0	0	0	0	0	0	0	0	0	0	0	0	0	0	0	0	0	0	0	0	1	1	1	0	0	0	0	0	0	0	0	0	1	0	0	0	0	0	0	0	0	0	0	0
METABOLISM	E	Amino acid transport and metabolism	COG0506	Proline dehydrogenase	1	0	0	0	0	0	0	1	0	0	0	0	0	0	0	0	1	0	0	0	0	0	0	0	1	0	1	1	1	0	0	0	1	0	0	0	0	0	0	0	0	0	0	1	0
METABOLISM	E	Amino acid transport and metabolism	COG0509	Glycine cleavage system H protein (lipoate-binding)	1	0	0	0	0	0	1	0	0	0	0	0	0	0	0	0	0	0	0	0	1	0	0	0	1	1	0	1	0	1	1	0	1	0	0	0	0	0	0	0	0	0	0	1	0
	HI		COG0511	Biotin carboxyl carrier protein	1	1	1	1	1	1	1	1	1	1	1	0	1	0	1	1	1	1	0	0	1	0	1	0	1	1	1	1	1	1	1	1	1	1	0	1	1	1	1	0	1	1	1	1	1
	EH		COG0512	Anthranilate/para-aminobenzoate synthase component II	1	0	1	1	2	2	2	1	1	1	1	0	0	0	2	1	1	0	1	1	1	2	2	1	2	2	1	2	2	2	2	2	2	1	3	2	1	2	1	3	1	2	1	3	1
INFORMATION STORAGE AND PROCESSING	L	Replication, recombination and repair	COG0513	Superfamily II DNA and RNA helicase	3	3	3	2	1	1	2	2	3	2	2	2	1	3	3	3	5	2	1	2	2	2	1	1	3	3	3	3	3	3	3	3	3	2	1	2	3	3	2	3	3	1	2	2	2
INFORMATION STORAGE AND PROCESSING	L	Replication, recombination and repair	COG0514	Superfamily II DNA helicase RecQ	0	0	0	0	0	1	1	1	0	0	0	0	0	0	0	0	0	1	0	0	0	0	0	0	0	0	0	0	0	0	0	0	0	0	0	0	0	0	0	0	0	1	0	0	0
CELLULAR PROCESSES AND SIGNALING	T	Signal transduction mechanisms	COG0515	Serine/threonine protein kinase	0	0	0	0	0	0	0	0	0	0	0	0	0	0	0	0	0	0	0	0	0	0	0	0	0	0	0	0	0	0	0	0	0	1	0	0	0	0	0	0	0	0	0	0	0
METABOLISM	F	Nucleotide transport and metabolism	COG0516	IMP dehydrogenase/GMP reductase	1	1	1	1	1	1	1	1	1	1	1	0	1	1	1	1	1	0	0	0	1	1	1	1	1	1	1	1	1	1	1	1	1	1	1	0	1	2	1	1	1	0	1	1	1
CELLULAR PROCESSES AND SIGNALING	T	Signal transduction mechanisms	COG0517	CBS domain	1	0	0	0	0	0	0	1	0	0	0	0	0	0	0	0	1	0	0	0	0	0	0	0	0	0	0	0	0	0	0	0	0	0	0	0	0	0	0	0	0	0	0	0	0
METABOLISM	F	Nucleotide transport and metabolism	COG0518	GMP synthase - Glutamine amidotransferase domain	2	0	2	1	1	1	1	1	1	0	0	1	1	3	1	1	1	0	2	0	1	1	1	1	1	1	1	1	1	1	1	1	1	0	0	0	0	0	0	1	1	0	1	2	1
METABOLISM	E	Amino acid transport and metabolism	COG0520	Selenocysteine lyase/Cysteine desulfurase	1	0	1	1	1	1	1	1	1	1	1	1	1	2	1	1	1	0	1	0	2	0	1	1	1	1	1	1	1	1	1	1	1	1	0	0	0	0	0	0	1	0	0	1	1
INFORMATION STORAGE AND PROCESSING	J	Translation, ribosomal structure and biogenesis	COG0522	Ribosomal protein S4 or related protein	1	0	1	1	1	1	1	0	1	1	1	0	1	0	1	0	1	0	0	0	1	0	0	0	1	1	1	1	1	1	1	1	1	1	0	0	0	0	0	0	0	0	0	1	0
POORLY CHARACTERIZED	R	General function prediction only	COG0523	GTPase, G3E family	0	0	0	0	0	0	0	0	0	0	0	0	0	0	0	0	1	0	0	0	0	0	0	0	0	0	0	0	0	0	0	0	0	0	0	0	0	0	0	0	0	0	0	0	0
METABOLISM	G	Carbohydrate transport and metabolism	COG0524	Sugar or nucleoside kinase, ribokinase family	0	0	0	0	0	0	0	0	0	0	0	0	0	0	0	1	0	0	1	0	1	0	0	0	0	0	0	0	0	0	0	0	0	0	0	0	0	0	0	1	0	0	0	0	0
INFORMATION STORAGE AND PROCESSING	J	Translation, ribosomal structure and biogenesis	COG0525	Valyl-tRNA synthetase	1	0	1	2	1	1	2	0	0	0	0	0	0	1	1	2	1	0	0	0	1	2	1	1	1	0	1	0	0	0	2	0	1	0	1	1	0	0	0	1	0	0	2	0	0
CELLULAR PROCESSES AND SIGNALING	O	Posttranslational modification, protein turnover, chaperones	COG0526	Thiol-disulfide isomerase or thioredoxin	0	0	2	0	1	2	2	3	1	1	1	0	2	0	1	1	0	0	0	0	1	1	0	1	1	1	1	1	1	1	1	1	0	1	0	0	0	1	0	1	0	0	0	1	2
METABOLISM	E	Amino acid transport and metabolism	COG0527	Aspartokinase	1	0	0	0	0	0	1	0	0	0	0	0	1	0	0	0	0	0	1	0	1	0	0	0	0	1	1	1	1	1	1	1	0	1	0	1	1	1	1	0	0	1	0	2	1
METABOLISM	F	Nucleotide transport and metabolism	COG0528	Uridylate kinase	1	1	1	1	1	1	1	1	1	1	1	1	1	0	1	1	1	1	0	1	1	1	1	1	1	1	1	1	1	1	1	1	0	2	1	1	1	1	1	1	1	0	1	1	1
METABOLISM	P	Inorganic ion transport and metabolism	COG0529	Adenylylsulfate kinase or related kinase	0	0	0	1	1	1	0	1	0	1	0	0	0	0	1	0	1	0	0	0	2	1	1	0	0	0	0	0	0	0	0	0	0	1	1	0	1	0	1	0	0	1	1	0	0
METABOLISM	P	Inorganic ion transport and metabolism	COG0530	Ca2+/Na+ antiporter	1	0	1	1	1	1	1	1	1	1	1	0	0	1	1	1	1	0	0	1	1	1	1	1	1	1	1	1	1	1	1	1	1	1	0	0	1	0	1	1	1	0	1	1	1
METABOLISM	E	Amino acid transport and metabolism	COG0531	Amino acid transporter	0	0	0	0	0	0	0	0	0	0	0	0	0	0	0	0	0	0	0	0	0	0	0	0	0	0	0	0	0	0	0	0	0	1	2	1	1	1	1	1	1	1	1	0	1
INFORMATION STORAGE AND PROCESSING	J	Translation, ribosomal structure and biogenesis	COG0532	Translation initiation factor IF-2, a GTPase	0	1	0	1	0	0	0	1	0	0	0	0	0	0	0	0	0	0	0	0	0	0	0	0	0	0	0	0	0	0	0	0	0	0	0	1	1	1	1	0	0	1	0	0	0
INFORMATION STORAGE AND PROCESSING	J	Translation, ribosomal structure and biogenesis	COG0533	tRNA A37 threonylcarbamoyltransferase TsaD	0	1	1	1	1	1	1	1	1	1	1	0	0	0	1	0	1	1	1	1	1	1	1	0	1	1	1	1	1	1	1	1	1	1	1	1	1	1	1	1	1	0	1	1	1
POORLY CHARACTERIZED	R	General function prediction only	COG0535	Radical SAM superfamily enzyme, MoaA/NifB/PqqE/SkfB family	0	0	0	0	0	0	0	0	0	0	0	0	0	0	1	0	0	0	0	0	0	0	0	0	0	0	0	0	0	0	0	0	0	1	0	0	0	0	0	0	0	0	1	0	0
	DL		COG0536	GTPase involved in cell partioning and DNA repair	1	1	1	1	1	1	1	1	1	1	1	0	1	1	1	1	1	1	0	1	1	0	1	1	2	1	1	1	1	1	1	1	0	0	3	1	1	0	1	1	1	1	1	1	1
	FGR		COG0537	Diadenosine tetraphosphate (Ap4A) hydrolase or other HIT family hydrolase	2	1	1	2	2	2	2	2	2	2	2	2	1	2	2	2	2	1	0	1	2	1	2	2	2	0	1	1	2	2	1	2	2	2	4	2	2	1	1	2	2	2	2	2	2
METABOLISM	C	Energy production and conversion	COG0538	Isocitrate dehydrogenase	0	0	0	0	0	0	0	0	0	0	0	0	0	0	0	0	0	0	0	0	0	0	0	0	0	0	0	0	0	0	0	0	0	0	0	0	0	1	0	0	0	0	0	0	0
METABOLISM	F	Nucleotide transport and metabolism	COG0540	Aspartate carbamoyltransferase, catalytic chain	1	1	1	0	0	1	1	1	1	1	0	0	1	0	1	1	1	0	1	2	1	1	1	1	1	0	0	1	1	1	1	1	1	1	2	0	1	0	1	1	1	0	1	2	1
CELLULAR PROCESSES AND SIGNALING	U	Intracellular trafficking, secretion, and vesicular transport	COG0541	Signal recognition particle GTPase	1	0	2	1	2	1	2	1	1	1	1	1	1	1	1	1	1	1	1	1	1	0	1	1	1	2	1	2	2	1	2	2	0	1	1	1	2	1	1	2	1	1	2	1	1
	HC		COG0543	NAD(P)H-flavin reductase	1	1	1	1	1	1	2	1	1	1	0	1	1	0	1	1	1	1	0	1	1	1	0	1	2	2	3	2	2	2	2	2	1	0	0	1	1	1	1	1	1	0	1	1	1
METABOLISM	C	Energy production and conversion	COG0546	Phosphoglycolate phosphatase, HAD superfamily	0	0	0	0	0	0	0	0	0	0	0	0	0	0	0	0	0	0	0	0	0	0	0	0	1	1	0	0	0	0	0	0	0	0	0	0	0	0	0	0	0	0	0	0	0
METABOLISM	E	Amino acid transport and metabolism	COG0547	Anthranilate phosphoribosyltransferase	1	0	1	1	1	1	1	1	1	1	1	1	0	0	1	1	1	1	1	1	1	1	0	0	1	1	0	1	1	1	1	1	1	1	2	1	0	1	0	1	1	1	1	1	1
METABOLISM	E	Amino acid transport and metabolism	COG0548	Acetylglutamate kinase	1	0	1	1	1	1	1	1	1	1	0	1	1	1	1	1	1	0	1	1	1	1	1	1	1	1	1	1	1	1	1	1	1	0	0	1	1	1	1	1	1	1	1	1	1
METABOLISM	E	Amino acid transport and metabolism	COG0549	Carbamate kinase	0	0	0	0	0	0	0	0	0	0	0	0	0	0	0	0	0	0	1	0	0	0	0	0	0	0	0	0	0	0	0	0	0	0	0	0	0	0	1	0	0	0	0	0	0
CELLULAR PROCESSES AND SIGNALING	U	Intracellular trafficking, secretion, and vesicular transport	COG0552	Signal recognition particle GTPase	1	0	0	0	1	1	0	1	1	0	0	1	0	1	1	0	0	1	0	0	0	1	1	0	0	0	0	0	0	0	0	0	0	0	0	0	0	0	0	0	0	0	0	0	1
	KL		COG0553	Superfamily II DNA or RNA helicase, SNF2 family	3	0	0	0	0	0	0	0	0	0	0	0	0	0	1	0	0	0	0	0	3	0	0	1	0	0	0	0	0	0	0	0	0	0	0	0	0	0	0	0	0	0	0	0	0
INFORMATION STORAGE AND PROCESSING	L	Replication, recombination and repair	COG0556	Excinuclease UvrABC helicase subunit UvrB	0	0	0	0	0	0	0	0	0	0	0	0	0	0	1	0	0	0	0	0	0	0	0	0	0	0	0	0	0	0	0	0	0	0	0	0	0	0	0	0	0	0	0	0	0
METABOLISM	I	Lipid transport and metabolism	COG0558	Phosphatidylglycerophosphate synthase	1	2	1	0	1	1	1	1	1	1	1	0	0	1	1	2	1	0	0	1	1	1	1	0	2	2	1	2	2	2	2	2	3	1	1	2	2	2	1	0	2	1	1	2	1
METABOLISM	E	Amino acid transport and metabolism	COG0559	Branched-chain amino acid ABC-type transport system, permease component	1	0	1	1	0	1	0	2	0	1	0	0	1	0	1	1	1	0	0	0	1	1	0	1	0	0	0	0	0	0	0	0	0	1	0	0	0	0	0	0	0	0	0	0	0
METABOLISM	E	Amino acid transport and metabolism	COG0560	Phosphoserine phosphatase	1	0	1	1	1	1	1	1	1	1	1	0	0	0	0	1	1	1	0	1	1	1	1	1	1	1	1	0	1	1	1	1	0	0	3	1	1	1	1	1	0	1	0	1	1
	HR		COG0561	Hydroxymethylpyrimidine pyrophosphatase and other HAD family phosphatases	0	0	0	1	1	1	0	1	1	0	0	0	0	0	0	2	1	0	0	1	0	0	0	0	1	1	1	1	1	1	1	1	0	0	0	0	0	0	0	0	0	0	0	1	1
METABOLISM	P	Inorganic ion transport and metabolism	COG0573	ABC-type phosphate transport system, permease component	0	0	0	0	0	1	0	0	1	0	0	0	0	1	1	1	1	0	0	0	1	1	0	1	0	0	0	0	0	0	0	0	0	0	0	0	0	0	0	0	0	0	0	0	0
METABOLISM	G	Carbohydrate transport and metabolism	COG0574	Phosphoenolpyruvate synthase/pyruvate phosphate dikinase	1	1	1	1	1	1	1	2	1	0	0	0	0	0	1	1	1	0	0	0	1	1	1	1	2	1	2	2	2	1	2	2	1	1	0	0	1	1	2	1	1	2	2	1	1
CELLULAR PROCESSES AND SIGNALING	O	Posttranslational modification, protein turnover, chaperones	COG0576	Molecular chaperone GrpE (heat shock protein)	1	1	1	1	1	1	1	1	1	1	1	1	1	0	1	1	1	0	0	0	1	1	1	1	1	1	1	1	1	1	1	1	1	1	1	1	1	2	1	1	1	1	1	2	1
CELLULAR PROCESSES AND SIGNALING	V	Defense mechanisms	COG0577	ABC-type antimicrobial peptide transport system, permease component	1	1	0	0	1	1	0	1	1	1	0	0	1	0	1	0	0	1	1	0	1	1	1	1	1	0	0	0	0	0	0	0	0	0	0	0	1	1	1	1	1	0	0	0	0
METABOLISM	G	Carbohydrate transport and metabolism	COG0579	L-2-hydroxyglutarate oxidase LhgO	1	1	1	0	1	1	1	1	1	1	0	1	0	1	1	1	1	1	1	1	1	1	0	0	1	1	0	1	1	1	1	1	1	0	0	1	1	1	1	1	1	0	1	1	1
METABOLISM	G	Carbohydrate transport and metabolism	COG0580	Glycerol uptake facilitator and related aquaporins (Major Intrinsic Protein Family)	2	1	0	0	0	0	1	1	1	0	0	0	0	0	1	0	1	0	0	0	0	0	0	0	1	1	2	1	1	1	1	1	0	0	1	0	1	1	1	0	1	0	1	1	2
METABOLISM	P	Inorganic ion transport and metabolism	COG0581	ABC-type phosphate transport system, permease component	0	0	0	0	0	1	0	0	1	0	0	0	0	1	1	1	1	0	0	0	1	1	0	1	0	0	0	0	0	0	0	0	0	0	0	0	0	0	0	0	0	0	0	0	0
METABOLISM	I	Lipid transport and metabolism	COG0584	Glycerophosphoryl diester phosphodiesterase	0	0	0	0	0	0	0	0	0	0	0	0	0	0	0	0	0	0	0	0	0	0	0	0	0	0	0	0	0	0	0	0	0	1	0	0	0	1	0	0	0	0	0	0	0
INFORMATION STORAGE AND PROCESSING	J	Translation, ribosomal structure and biogenesis	COG0585	tRNA(Glu) U13 pseudouridine synthase TruD	0	0	0	0	0	0	0	0	0	0	0	0	0	0	0	0	0	0	0	0	0	1	1	0	0	0	0	0	0	0	0	0	0	0	0	0	0	0	0	0	0	0	0	0	0
POORLY CHARACTERIZED	S	Function unknown	COG0586	Uncharacterized membrane protein DedA, SNARE-associated domain	1	0	1	0	0	0	1	1	1	1	1	0	1	1	1	0	1	0	1	1	1	0	0	0	1	1	1	1	1	1	1	1	0	1	2	1	1	1	1	1	1	1	1	1	1
CELLULAR PROCESSES AND SIGNALING	T	Signal transduction mechanisms	COG0589	Nucleotide-binding universal stress protein, UspA family	1	0	0	1	1	1	0	5	5	1	0	0	0	0	1	1	8	0	1	1	0	0	0	0	0	0	0	0	0	0	0	0	0	0	0	0	0	0	0	0	0	0	0	0	2
INFORMATION STORAGE AND PROCESSING	J	Translation, ribosomal structure and biogenesis	COG0590	tRNA(Arg) A34 adenosine deaminase TadA	0	0	0	0	0	0	0	0	0	0	0	0	0	0	0	0	0	0	0	0	0	0	0	0	0	0	0	0	0	0	0	0	0	0	0	0	0	1	0	0	0	0	0	0	0
METABOLISM	E	Amino acid transport and metabolism	COG0591	Na+/proline symporter	0	1	0	0	0	0	0	0	0	0	0	0	0	0	1	0	0	0	0	0	1	0	0	0	1	1	0	1	1	1	1	1	0	0	2	1	1	1	1	0	0	1	0	0	0
INFORMATION STORAGE AND PROCESSING	J	Translation, ribosomal structure and biogenesis	COG0595	mRNA degradation ribonuclease J1/J2	3	0	0	0	0	0	0	0	0	0	0	0	0	0	1	0	1	0	0	0	0	1	1	1	1	0	0	0	0	0	0	0	0	0	0	0	0	0	0	0	0	0	0	0	0
	HR		COG0596	Pimeloyl-ACP methyl ester carboxylesterase	2	1	1	0	0	0	2	1	0	1	0	0	0	0	1	0	1	0	0	1	0	0	0	0	1	1	1	1	1	1	1	1	1	1	1	1	1	1	1	0	1	1	1	2	0
METABOLISM	P	Inorganic ion transport and metabolism	COG0598	Mg2+ and Co2+ transporter CorA	1	0	1	1	1	1	1	1	1	1	1	1	1	0	1	1	1	1	1	0	2	1	1	1	1	1	1	1	1	1	1	1	0	0	0	0	0	0	0	0	0	0	1	1	0
METABOLISM	P	Inorganic ion transport and metabolism	COG0600	ABC-type nitrate/sulfonate/bicarbonate transport system, permease component	1	1	1	1	1	1	1	1	1	1	1	1	1	1	1	1	1	1	1	0	1	1	0	1	1	1	1	1	1	1	1	1	1	0	1	1	1	1	1	1	1	1	1	1	1
	EP		COG0601	ABC-type dipeptide/oligopeptide/nickel transport system, permease component	1	1	1	1	1	1	1	1	1	1	1	1	0	0	1	1	1	1	0	1	1	1	1	0	0	1	1	1	1	1	1	1	1	1	2	1	1	1	2	1	1	0	1	2	1
POORLY CHARACTERIZED	R	General function prediction only	COG0602	Organic radical activating enzyme	0	1	1	0	0	0	1	1	1	1	1	1	1	1	1	0	1	0	0	1	0	1	0	0	1	1	1	1	1	1	1	1	1	0	0	1	1	1	1	1	1	1	1	1	1
INFORMATION STORAGE AND PROCESSING	J	Translation, ribosomal structure and biogenesis	COG0603	7-cyano-7-deazaguanine synthase (queuosine biosynthesis)	0	1	2	1	1	1	1	2	1	1	1	0	1	1	1	1	1	1	0	1	1	1	1	0	1	1	1	1	1	1	1	1	1	1	0	1	1	1	1	1	1	1	1	1	1
	CR		COG0604	NADPH:quinone reductase or related Zn-dependent oxidoreductase	0	0	0	0	1	1	0	0	2	1	1	0	0	0	0	1	2	1	0	0	0	0	0	1	0	0	0	0	0	0	0	0	0	1	1	0	0	0	0	1	0	0	0	0	1
METABOLISM	P	Inorganic ion transport and metabolism	COG0605	Superoxide dismutase	0	0	0	0	0	0	0	0	1	0	0	0	0	0	0	1	0	0	0	1	0	0	0	0	0	0	0	0	0	0	0	0	0	0	0	0	0	0	0	0	0	0	0	1	0
METABOLISM	P	Inorganic ion transport and metabolism	COG0607	Rhodanese-related sulfurtransferase	0	0	0	0	0	0	0	0	1	1	0	0	1	0	0	0	0	0	1	0	0	0	0	0	0	0	0	0	0	0	0	0	1	1	0	1	0	1	0	0	0	0	0	0	1
METABOLISM	H	Coenzyme transport and metabolism	COG0611	Thiamine monophosphate kinase	1	1	1	1	1	1	1	1	1	1	1	1	1	0	1	1	1	1	0	1	1	1	1	1	1	1	1	1	1	1	1	1	0	2	2	1	1	1	0	1	1	1	1	1	1
METABOLISM	P	Inorganic ion transport and metabolism	COG0614	ABC-type Fe3+-hydroxamate transport system, periplasmic component	1	1	1	0	0	0	1	1	1	1	1	0	0	0	0	0	1	0	1	0	0	0	0	0	1	1	1	1	1	1	1	1	1	1	0	0	2	1	1	1	1	0	0	1	0
CELLULAR PROCESSES AND SIGNALING	M	Cell wall/membrane/envelope biogenesis	COG0615	Glycerol-3-phosphate cytidylyltransferase, cytidylyltransferase family	1	1	1	2	2	2	2	2	1	2	2	0	0	1	1	1	2	2	1	0	2	0	0	0	2	2	2	2	2	2	2	2	1	1	1	1	2	3	1	1	0	2	0	2	2
METABOLISM	E	Amino acid transport and metabolism	COG0620	Methionine synthase II (cobalamin-independent)	0	0	0	0	0	0	0	0	0	0	0	0	0	0	0	0	0	0	0	0	0	0	0	0	0	0	0	0	0	0	0	0	0	2	1	2	2	2	2	2	2	2	2	0	0
INFORMATION STORAGE AND PROCESSING	J	Translation, ribosomal structure and biogenesis	COG0621	tRNA A37 methylthiotransferase MiaB	1	1	1	1	1	1	2	1	1	1	1	1	1	1	1	1	2	1	1	1	1	1	2	1	1	1	1	1	1	1	1	1	1	1	2	0	1	1	0	1	1	0	1	1	2
METABOLISM	I	Lipid transport and metabolism	COG0623	Enoyl-[acyl-carrier-protein] reductase (NADH)	0	0	0	0	0	0	0	0	0	0	0	0	0	0	0	0	0	0	0	0	0	0	0	0	0	0	0	0	0	0	0	0	0	0	1	0	0	0	0	0	0	0	0	0	0
METABOLISM	E	Amino acid transport and metabolism	COG0624	Acetylornithine deacetylase/Succinyl-diaminopimelate desuccinylase or related deacylase	2	2	2	1	1	1	2	2	2	1	0	2	2	1	2	1	2	1	1	1	3	1	1	1	2	2	2	2	2	2	2	2	0	3	2	1	2	2	1	2	2	2	2	1	2
METABOLISM	E	Amino acid transport and metabolism	COG0626	Cystathionine beta-lyase/cystathionine gamma-synthase	0	0	0	0	0	0	0	0	0	0	0	0	0	0	0	0	0	0	0	0	0	0	0	0	0	0	0	0	0	0	0	0	0	0	2	0	0	0	0	0	0	0	0	0	0
CELLULAR PROCESSES AND SIGNALING	U	Intracellular trafficking, secretion, and vesicular transport	COG0630	Type IV secretory pathway ATPase VirB11/Archaellum biosynthesis ATPase	0	0	0	0	0	0	0	1	1	0	0	0	0	0	0	0	0	0	0	0	0	0	0	0	0	0	0	0	0	0	0	0	0	0	0	0	0	0	0	0	0	0	0	0	0
CELLULAR PROCESSES AND SIGNALING	T	Signal transduction mechanisms	COG0631	Serine/threonine protein phosphatase PrpC	1	0	0	0	0	0	0	0	0	0	0	0	0	0	1	0	0	0	0	0	0	0	0	0	0	0	0	0	0	0	0	0	0	0	0	0	0	0	0	0	0	1	0	0	0
METABOLISM	H	Coenzyme transport and metabolism	COG0635	Coproporphyrinogen III oxidase or related Fe-S oxidoreductase	2	1	2	0	0	1	1	2	1	0	0	0	0	1	0	1	2	1	0	0	0	0	0	0	2	2	2	2	2	2	2	2	0	1	1	1	1	1	1	1	0	2	1	2	1
	GR		COG0637	Beta-phosphoglucomutase or related phosphatase, HAD superfamily	0	0	0	0	0	0	0	0	0	0	0	0	0	0	0	0	0	0	0	0	0	0	0	0	0	0	0	0	0	0	0	0	0	0	0	0	0	0	0	0	0	0	0	0	0
CELLULAR PROCESSES AND SIGNALING	O	Posttranslational modification, protein turnover, chaperones	COG0638	20S proteasome, alpha and beta subunits	2	3	2	4	0	2	3	2	2	1	0	1	2	2	3	4	2	0	1	2	3	3	3	2	2	2	2	2	2	2	2	2	0	2	3	3	3	3	3	4	3	2	3	2	3
INFORMATION STORAGE AND PROCESSING	K	Transcription	COG0640	DNA-binding transcriptional regulator, ArsR family	1	0	0	0	0	0	0	0	0	1	1	0	0	0	0	0	0	0	1	0	1	0	0	0	0	0	0	0	0	0	0	0	0	0	0	0	0	0	0	0	0	0	0	0	0
CELLULAR PROCESSES AND SIGNALING	O	Posttranslational modification, protein turnover, chaperones	COG0641	Sulfatase maturation enzyme AslB, radical SAM superfamily	0	0	0	0	0	0	0	0	0	0	0	0	0	0	0	0	0	0	0	0	0	0	0	0	0	0	0	0	0	0	0	0	0	0	0	0	0	0	0	0	0	0	0	0	0
CELLULAR PROCESSES AND SIGNALING	T	Signal transduction mechanisms	COG0642	Signal transduction histidine kinase	6	0	1	0	0	0	3	14	1	1	1	0	0	0	0	0	2	1	0	0	0	1	1	1	0	0	0	0	0	0	0	0	0	0	0	0	0	0	0	0	0	0	0	0	0
	NT		COG0643	Chemotaxis protein histidine kinase CheA	0	0	0	0	0	0	0	1	1	0	0	0	0	0	0	0	0	0	0	0	0	0	0	0	0	0	0	0	0	0	0	0	0	0	0	0	0	0	0	0	0	0	0	0	0
METABOLISM	C	Energy production and conversion	COG0644	Dehydrogenase (flavoprotein)	1	0	2	0	1	1	1	1	1	1	1	0	0	0	2	1	1	1	0	0	2	0	0	0	1	1	1	1	1	1	1	1	0	1	2	0	1	0	1	1	1	0	1	1	1
METABOLISM	E	Amino acid transport and metabolism	COG0646	Methionine synthase I (cobalamin-dependent), methyltransferase domain	3	0	2	2	2	2	2	2	2	2	2	1	2	2	2	2	2	1	4	2	2	2	1	2	2	2	2	2	2	2	2	2	2	0	2	0	0	0	0	0	0	0	0	2	2
INFORMATION STORAGE AND PROCESSING	L	Replication, recombination and repair	COG0648	Endonuclease IV	1	1	1	1	1	1	1	1	1	1	1	0	0	0	1	1	1	1	0	0	1	1	1	1	1	1	1	1	1	1	1	1	1	0	1	1	1	1	1	1	1	0	1	0	1
METABOLISM	C	Energy production and conversion	COG0649	NADH:ubiquinone oxidoreductase 49 kD subunit (chain D)	1	0	1	1	1	0	0	1	1	1	1	0	0	0	1	1	2	0	0	0	1	1	1	1	1	1	1	1	1	1	1	1	1	0	1	0	0	0	0	0	1	1	1	0	0
	CP		COG0651	Formate hydrogenlyase subunit 3/Multisubunit Na+/H+ antiporter, MnhD subunit	0	0	0	0	0	0	0	0	0	0	0	0	0	0	0	0	0	0	1	0	0	0	0	0	0	0	0	0	0	0	0	0	0	0	0	0	0	0	0	0	0	0	0	0	0
CELLULAR PROCESSES AND SIGNALING	O	Posttranslational modification, protein turnover, chaperones	COG0652	Peptidyl-prolyl cis-trans isomerase (rotamase) - cyclophilin family	1	0	1	1	1	1	1	1	0	2	1	1	0	0	2	1	1	0	0	1	1	0	0	0	1	1	1	1	1	1	1	1	0	3	3	1	1	1	2	2	1	0	2	1	1
METABOLISM	I	Lipid transport and metabolism	COG0657	Acetyl esterase/lipase	0	0	0	0	0	0	0	0	0	0	0	0	0	0	1	0	0	0	0	0	0	0	0	0	0	0	0	0	0	0	0	0	0	0	0	0	0	0	0	0	0	0	0	0	0
POORLY CHARACTERIZED	R	General function prediction only	COG0658	Predicted membrane metal-binding protein	0	0	0	0	0	0	0	0	0	0	0	0	0	0	0	0	0	0	0	0	0	0	0	0	0	0	0	0	0	0	0	0	0	0	0	0	0	0	0	0	0	0	0	0	0
	HT		COG0661	Predicted unusual protein kinase regulating ubiquinone biosynthesis, AarF/ABC1/UbiB family	1	0	1	1	1	1	1	1	1	1	1	0	1	0	1	1	1	1	1	1	1	1	1	1	1	1	1	1	1	1	1	1	1	1	0	0	1	1	1	1	1	0	0	2	1
METABOLISM	G	Carbohydrate transport and metabolism	COG0662	Mannose-6-phosphate isomerase, cupin superfamily	0	0	0	0	0	0	1	1	0	0	0	0	0	0	0	0	2	0	0	0	0	0	0	0	0	0	0	0	0	0	0	0	0	0	0	0	0	0	0	0	0	0	0	0	1
POORLY CHARACTERIZED	R	General function prediction only	COG0663	Carbonic anhydrase or acetyltransferase, isoleucine patch superfamily	0	0	0	0	0	0	0	0	0	0	0	0	0	0	0	0	0	0	0	0	1	0	0	0	0	0	0	0	0	0	0	0	0	1	0	0	0	0	0	0	0	0	0	0	0
CELLULAR PROCESSES AND SIGNALING	T	Signal transduction mechanisms	COG0664	cAMP-binding domain of CRP or a regulatory subunit of cAMP-dependent protein kinases	0	0	0	0	0	0	0	0	0	0	0	0	0	0	0	0	0	0	0	0	1	0	0	0	0	0	0	0	0	0	0	0	0	0	0	0	0	0	0	0	0	0	0	0	0
CELLULAR PROCESSES AND SIGNALING	T	Signal transduction mechanisms	COG0666	Ankyrin repeat	0	0	0	0	0	0	1	0	0	0	0	0	0	0	0	0	0	0	0	0	0	0	0	0	0	0	0	0	0	0	0	0	0	0	0	0	0	0	0	0	0	0	0	0	0
POORLY CHARACTERIZED	R	General function prediction only	COG0667	Predicted oxidoreductase (related to aryl-alcohol dehydrogenase)	2	1	3	1	1	1	2	2	1	2	2	0	1	0	3	1	2	3	0	1	1	1	1	1	3	4	2	3	3	3	3	3	1	1	0	2	2	2	2	1	2	4	2	3	2
CELLULAR PROCESSES AND SIGNALING	M	Cell wall/membrane/envelope biogenesis	COG0668	Small-conductance mechanosensitive channel	0	0	0	1	1	0	0	0	1	0	0	0	0	0	0	1	1	1	0	1	0	0	0	0	0	0	0	0	0	0	0	0	0	0	0	0	0	0	0	0	0	0	0	0	0
METABOLISM	H	Coenzyme transport and metabolism	COG0669	Phosphopantetheine adenylyltransferase	0	0	0	0	0	0	0	0	0	0	0	0	0	0	0	0	0	0	0	0	0	0	0	0	0	0	0	0	0	0	0	0	0	0	0	0	0	1	0	0	0	0	0	0	0
METABOLISM	I	Lipid transport and metabolism	COG0671	Membrane-associated phospholipid phosphatase	2	0	2	1	1	1	2	1	1	1	1	1	0	0	0	1	1	1	0	0	1	0	0	0	2	2	2	2	2	2	2	2	1	2	1	0	0	0	0	1	1	0	2	2	0
METABOLISM	P	Inorganic ion transport and metabolism	COG0672	High-affinity Fe2+/Pb2+ permease	0	0	0	0	0	0	0	0	1	1	1	0	0	0	0	0	0	0	0	0	1	1	1	1	0	0	0	0	0	0	0	0	0	0	0	0	0	0	0	0	0	0	0	0	1
POORLY CHARACTERIZED	R	General function prediction only	COG0673	Predicted dehydrogenase	1	0	1	0	1	1	1	2	1	1	1	1	0	0	1	0	1	1	0	0	1	0	0	0	1	1	1	1	1	1	1	1	1	2	2	2	1	1	1	2	1	1	4	2	1
METABOLISM	C	Energy production and conversion	COG0674	Pyruvate:ferredoxin oxidoreductase or related 2-oxoacid:ferredoxin oxidoreductase, alpha subunit	1	1	1	1	1	1	1	1	1	1	1	0	1	0	1	1	2	1	0	0	1	1	1	1	1	1	1	1	1	1	1	1	1	1	0	1	1	1	1	1	1	1	1	1	1
CELLULAR PROCESSES AND SIGNALING	M	Cell wall/membrane/envelope biogenesis	COG0677	UDP-N-acetyl-D-mannosaminuronate dehydrogenase	0	0	0	2	0	0	1	1	0	1	0	0	0	0	1	1	0	0	0	0	0	0	0	0	0	0	0	0	0	0	0	0	0	1	0	0	0	0	0	1	0	0	1	0	1
CELLULAR PROCESSES AND SIGNALING	U	Intracellular trafficking, secretion, and vesicular transport	COG0681	Signal peptidase I	1	1	1	1	2	2	1	2	0	1	1	0	1	0	0	1	2	1	0	0	0	0	0	0	1	1	1	1	1	1	1	1	0	1	0	0	1	1	1	0	0	1	1	1	1
METABOLISM	E	Amino acid transport and metabolism	COG0683	ABC-type branched-chain amino acid transport system, periplasmic component	2	0	1	2	2	1	0	1	0	0	0	0	0	0	4	0	0	0	0	0	6	2	2	2	0	0	0	0	0	0	0	0	0	0	0	0	0	0	0	0	0	0	0	0	0
INFORMATION STORAGE AND PROCESSING	J	Translation, ribosomal structure and biogenesis	COG0689	Ribonuclease PH	2	0	2	2	2	2	1	2	2	2	2	1	2	1	2	2	2	0	0	0	1	1	1	1	2	2	2	2	2	2	2	2	2	2	0	2	2	2	4	2	1	2	2	2	2
METABOLISM	G	Carbohydrate transport and metabolism	COG0698	Ribose 5-phosphate isomerase RpiB	0	0	0	0	0	0	0	0	0	0	0	0	0	0	0	0	0	0	0	0	0	0	0	0	0	0	0	0	0	0	0	0	0	0	0	0	0	1	0	0	0	0	0	0	0
POORLY CHARACTERIZED	R	General function prediction only	COG0702	Uncharacterized conserved protein YbjT, contains NAD(P)-binding and DUF2867 domains	0	0	0	0	0	0	0	0	0	0	0	0	0	0	0	0	0	0	0	0	0	0	0	0	0	0	0	0	0	0	0	0	0	0	0	0	0	0	0	0	1	0	0	0	0
METABOLISM	P	Inorganic ion transport and metabolism	COG0704	Phosphate uptake regulator	0	1	1	0	0	1	0	0	1	0	0	1	0	1	1	1	2	0	1	0	1	1	0	1	0	0	0	0	0	0	1	0	0	1	1	0	1	1	1	0	0	1	0	0	1
CELLULAR PROCESSES AND SIGNALING	O	Posttranslational modification, protein turnover, chaperones	COG0705	Membrane associated serine protease, rhomboid family	0	0	1	1	1	1	1	1	1	1	0	1	0	1	1	1	1	0	1	0	1	1	0	1	1	1	1	1	1	1	1	1	0	1	0	0	0	0	0	0	1	0	0	0	0
METABOLISM	E	Amino acid transport and metabolism	COG0710	3-dehydroquinate dehydratase	1	1	1	0	1	1	1	1	1	1	1	0	0	0	1	1	1	1	1	0	1	0	0	1	1	1	1	1	1	1	1	1	0	1	1	0	1	0	1	1	0	1	1	1	1
METABOLISM	C	Energy production and conversion	COG0713	NADH:ubiquinone oxidoreductase subunit 11 or 4L (chain K)	1	1	1	1	1	1	1	1	1	1	1	0	1	0	1	1	1	0	0	0	1	1	1	1	1	1	1	1	1	1	1	1	1	0	1	1	1	1	1	0	1	1	1	0	1
POORLY CHARACTERIZED	R	General function prediction only	COG0714	MoxR-like ATPase	0	0	1	1	1	1	1	1	1	1	1	0	0	0	1	1	1	1	1	1	1	1	1	0	1	1	1	1	1	1	1	1	1	1	1	1	1	1	1	1	1	0	1	1	1
METABOLISM	P	Inorganic ion transport and metabolism	COG0715	ABC-type nitrate/sulfonate/bicarbonate transport system, periplasmic component	1	1	1	0	0	0	1	0	0	1	1	0	0	0	1	0	0	0	0	0	0	2	0	1	0	0	0	0	0	0	0	0	0	1	0	1	1	1	1	1	1	0	1	0	0
METABOLISM	C	Energy production and conversion	COG0716	Flavodoxin	0	0	0	0	0	0	0	0	0	0	0	0	0	0	0	0	0	0	0	1	0	0	0	0	0	0	0	0	0	0	0	0	0	0	0	0	0	0	0	0	0	0	0	0	1
CELLULAR PROCESSES AND SIGNALING	O	Posttranslational modification, protein turnover, chaperones	COG0719	Fe-S cluster assembly scaffold protein SufB	0	0	0	0	0	0	0	0	0	0	0	0	0	0	0	0	0	0	0	0	0	0	0	0	0	0	0	0	0	0	0	0	0	0	2	0	0	0	0	0	0	0	0	0	0
METABOLISM	H	Coenzyme transport and metabolism	COG0720	6-pyruvoyl-tetrahydropterin synthase	0	0	0	0	0	0	0	0	0	0	0	0	0	0	0	0	0	0	0	0	0	0	0	0	0	0	0	0	0	0	0	0	0	1	2	1	1	1	1	1	1	1	1	0	1
	GM		COG0726	Peptidoglycan/xylan/chitin deacetylase, PgdA/CDA1 family	0	0	0	0	0	0	0	0	0	0	0	0	0	0	0	0	0	0	0	0	0	0	0	0	0	0	0	0	0	0	0	0	0	0	0	0	0	0	0	0	0	0	1	0	0
POORLY CHARACTERIZED	S	Function unknown	COG0730	Uncharacterized membrane protein YfcA	1	0	1	0	0	0	1	1	1	1	0	1	0	0	1	1	1	1	1	0	1	0	1	0	1	1	1	1	1	1	1	1	1	0	2	1	1	1	1	1	1	1	1	2	1
CELLULAR PROCESSES AND SIGNALING	V	Defense mechanisms	COG0732	Restriction endonuclease S subunit	3	0	0	0	0	0	0	0	0	0	0	0	0	0	0	0	0	0	0	0	0	0	0	0	0	0	0	1	0	1	0	0	0	0	0	0	0	0	0	0	0	0	0	0	0
METABOLISM	P	Inorganic ion transport and metabolism	COG0735	Fe2+ or Zn2+ uptake regulation protein	0	0	0	0	0	0	0	0	0	0	0	0	0	0	0	0	0	0	0	0	0	0	0	0	0	0	0	0	0	0	0	0	0	1	0	0	0	1	0	0	0	0	0	0	0
METABOLISM	I	Lipid transport and metabolism	COG0736	Phosphopantetheinyl transferase (holo-ACP synthase)	0	0	0	0	0	0	0	1	0	0	0	0	0	0	0	0	0	0	0	0	0	0	0	0	0	0	0	0	0	0	0	0	0	1	0	0	0	0	0	1	1	0	1	0	1
	FV		COG0737	2',3'-cyclic-nucleotide 2'-phosphodiesterase/5'- or 3'-nucleotidase, 5'-nucleotidase family	0	0	0	0	0	0	0	0	0	0	0	0	0	0	0	0	0	0	0	0	0	0	0	0	0	0	0	0	0	0	0	0	0	0	0	0	0	1	0	0	0	0	0	0	0
CELLULAR PROCESSES AND SIGNALING	M	Cell wall/membrane/envelope biogenesis	COG0739	Murein DD-endopeptidase MepM and murein hydrolase activator NlpD, contain LysM domain	0	0	0	0	0	0	0	0	0	0	0	0	0	0	0	0	0	0	0	0	0	0	0	0	0	0	0	0	0	0	0	0	0	1	0	0	0	0	0	0	0	0	0	0	0
INFORMATION STORAGE AND PROCESSING	J	Translation, ribosomal structure and biogenesis	COG0742	16S rRNA G966 N2-methylase RsmD	0	0	0	0	0	0	0	0	0	0	0	0	0	0	0	0	0	0	0	0	0	0	0	0	0	0	0	0	0	0	0	0	0	0	0	0	0	1	0	0	0	0	0	0	0
	TK		COG0745	DNA-binding response regulator, OmpR family, contains REC and winged-helix (wHTH) domain	3	0	1	0	0	0	4	3	1	0	0	0	0	0	0	0	1	1	0	0	0	0	0	0	0	0	0	0	0	0	0	0	0	1	0	0	0	0	0	0	0	0	0	0	0
METABOLISM	E	Amino acid transport and metabolism	COG0747	ABC-type transport system, periplasmic component	0	0	0	0	0	0	0	0	0	0	0	1	0	1	0	0	0	0	0	0	0	0	0	0	0	0	0	0	0	0	0	0	0	1	0	0	0	0	1	0	0	0	0	0	0
	OK		COG0750	Membrane-associated protease RseP, regulator of RpoE activity	0	0	0	0	0	0	0	0	0	0	0	0	0	0	0	0	0	0	0	0	0	0	0	0	0	0	0	0	0	0	0	0	0	0	0	0	0	0	0	0	0	0	0	0	1
INFORMATION STORAGE AND PROCESSING	L	Replication, recombination and repair	COG0758	Predicted Rossmann fold nucleotide-binding protein DprA/Smf involved in DNA uptake	0	0	1	1	0	1	0	0	0	2	1	0	0	0	0	1	1	0	0	0	1	0	0	0	0	0	0	0	0	0	0	0	0	0	0	0	0	1	0	0	0	0	0	0	0
CELLULAR PROCESSES AND SIGNALING	O	Posttranslational modification, protein turnover, chaperones	COG0760	Parvulin-like peptidyl-prolyl isomerase	1	1	1	1	0	1	1	1	1	1	1	1	0	1	1	1	1	1	0	1	1	1	1	1	1	1	1	1	1	1	1	1	1	1	2	1	1	1	1	1	1	0	1	0	1
METABOLISM	I	Lipid transport and metabolism	COG0764	3-hydroxymyristoyl/3-hydroxydecanoyl-(acyl carrier protein) dehydratase	0	0	0	0	0	0	0	0	0	0	0	0	0	0	0	0	0	0	0	0	0	0	0	0	0	0	0	0	0	0	0	0	0	0	1	0	0	0	0	0	0	0	0	0	0
CELLULAR PROCESSES AND SIGNALING	M	Cell wall/membrane/envelope biogenesis	COG0773	UDP-N-acetylmuramate-alanine ligase	0	0	0	0	0	0	0	0	0	0	0	0	0	0	0	0	0	0	0	0	0	0	0	0	0	0	0	0	0	0	0	0	0	1	0	0	0	0	0	0	0	0	0	0	0
METABOLISM	F	Nucleotide transport and metabolism	COG0775	Nucleoside phosphorylase	0	0	0	0	0	0	0	0	0	0	0	0	0	0	0	0	0	0	0	0	0	0	0	0	0	0	0	0	0	0	0	0	0	1	0	0	0	0	0	0	0	0	0	0	0
METABOLISM	C	Energy production and conversion	COG0778	Nitroreductase	4	2	4	4	4	3	3	4	4	3	2	0	1	1	3	4	4	2	1	1	2	2	2	1	4	4	3	3	4	4	4	4	1	4	5	4	4	3	3	2	3	3	3	5	4
	PV		COG0783	DNA-binding ferritin-like protein (oxidative damage protectant)	0	0	0	0	0	0	0	0	0	0	0	0	0	0	0	0	0	0	0	0	0	0	0	0	0	0	0	0	0	0	0	0	0	0	0	0	0	0	0	0	0	0	0	0	0
CELLULAR PROCESSES AND SIGNALING	T	Signal transduction mechanisms	COG0784	CheY chemotaxis protein or a CheY-like REC (receiver) domain	7	0	1	0	0	0	12	25	1	1	1	0	0	0	0	0	3	6	0	0	1	1	1	1	1	1	1	1	1	1	1	1	1	0	0	0	0	0	0	0	0	0	0	1	0
	CO		COG0785	Cytochrome c biogenesis protein CcdA	3	0	2	1	1	2	2	1	1	1	1	1	0	1	2	1	1	1	0	4	2	2	2	1	2	2	2	2	2	2	2	2	0	0	0	0	0	0	0	0	0	0	0	2	1
METABOLISM	F	Nucleotide transport and metabolism	COG0788	Formyltetrahydrofolate hydrolase	1	1	1	1	0	0	1	1	1	1	1	1	0	1	1	1	1	1	1	0	1	1	1	0	1	1	1	1	1	1	1	1	0	0	1	1	1	2	2	1	0	1	1	1	1
INFORMATION STORAGE AND PROCESSING	K	Transcription	COG0789	DNA-binding transcriptional regulator, MerR family	0	0	0	0	0	0	0	0	0	0	0	0	0	0	0	0	0	0	0	1	1	0	0	0	0	0	0	0	0	0	0	0	0	0	0	0	0	0	0	0	0	0	0	0	0
CELLULAR PROCESSES AND SIGNALING	M	Cell wall/membrane/envelope biogenesis	COG0796	Glutamate racemase	0	1	0	0	0	0	0	0	0	0	0	1	0	1	0	0	1	0	0	0	0	1	1	1	0	0	0	0	0	0	0	0	0	0	0	0	0	0	0	0	0	0	0	0	0
METABOLISM	P	Inorganic ion transport and metabolism	COG0803	ABC-type Zn uptake system ZnuABC, Zn-binding component ZnuA	0	0	1	1	1	1	1	1	1	1	0	0	1	0	1	1	0	1	0	0	1	0	1	1	1	0	0	1	1	1	1	1	1	0	0	0	0	0	0	1	0	0	0	1	1
METABOLISM	E	Amino acid transport and metabolism	COG0804	Urease alpha subunit	0	0	0	0	0	0	2	0	0	0	0	0	0	0	0	0	0	0	0	0	0	0	0	0	0	0	0	0	0	0	0	0	0	0	0	0	0	0	0	0	0	0	0	0	0
CELLULAR PROCESSES AND SIGNALING	U	Intracellular trafficking, secretion, and vesicular transport	COG0805	Sec-independent protein secretion pathway component TatC	1	0	1	1	1	1	1	1	1	1	1	1	1	1	1	1	1	0	0	1	1	1	0	1	1	1	1	1	1	1	1	1	0	1	0	0	1	1	1	0	1	1	1	1	1
CELLULAR PROCESSES AND SIGNALING	O	Posttranslational modification, protein turnover, chaperones	COG0822	NifU homolog involved in Fe-S cluster formation	1	1	1	1	1	1	1	1	1	1	1	0	1	1	1	1	1	1	1	1	1	1	1	0	1	1	1	1	1	2	1	1	0	2	1	0	1	1	1	1	1	1	1	1	1
INFORMATION STORAGE AND PROCESSING	J	Translation, ribosomal structure and biogenesis	COG0828	Ribosomal protein S21	0	0	0	0	0	0	0	0	0	0	0	0	0	0	0	0	0	0	0	0	0	0	0	0	0	0	0	0	0	0	0	0	0	0	0	0	0	1	0	0	0	0	0	0	0
CELLULAR PROCESSES AND SIGNALING	O	Posttranslational modification, protein turnover, chaperones	COG0829	Urease accessory protein UreH	0	1	0	1	1	1	0	0	0	0	0	0	0	0	1	1	1	0	0	0	1	0	0	0	1	1	0	1	1	1	1	1	0	1	3	1	1	1	1	1	0	1	0	1	1
CELLULAR PROCESSES AND SIGNALING	O	Posttranslational modification, protein turnover, chaperones	COG0830	Urease accessory protein UreF	0	0	0	1	1	1	0	0	0	0	0	0	0	0	1	1	1	0	0	0	1	0	0	0	1	1	0	1	1	1	1	1	0	1	3	1	1	1	1	1	0	1	0	1	0
METABOLISM	E	Amino acid transport and metabolism	COG0831	Urease gamma subunit	0	1	0	1	1	1	0	0	0	0	0	0	0	0	1	1	1	0	2	0	2	0	0	0	2	2	0	2	2	2	2	2	0	0	3	1	1	1	1	0	0	0	0	2	0
METABOLISM	E	Amino acid transport and metabolism	COG0832	Urease beta subunit	0	0	0	0	1	0	1	0	0	0	0	0	0	0	0	0	0	0	0	0	0	0	0	0	0	0	0	0	0	0	0	0	0	0	0	0	0	0	0	0	0	0	0	0	0
	NT		COG0835	Chemotaxis signal transduction protein	0	0	0	0	0	0	0	0	1	0	0	0	0	0	0	0	0	0	0	0	0	0	0	0	0	0	0	0	0	0	0	0	0	0	0	0	0	0	0	0	0	0	0	0	0
	NT		COG0840	Methyl-accepting chemotaxis protein	1	0	0	0	0	0	0	1	3	0	0	0	0	0	0	0	0	0	0	0	0	0	0	0	0	0	0	0	0	0	0	0	0	0	0	0	0	0	0	0	0	0	0	0	0
CELLULAR PROCESSES AND SIGNALING	V	Defense mechanisms	COG0842	ABC-type multidrug transport system, permease component	0	0	0	0	0	0	1	0	0	0	0	0	1	0	0	0	0	0	0	0	1	0	0	0	0	0	0	0	0	0	0	0	0	1	0	0	0	0	0	0	0	0	0	0	0
METABOLISM	C	Energy production and conversion	COG0843	Heme/copper-type cytochrome/quinol oxidase, subunit 1	1	1	0	1	0	1	1	1	1	0	1	0	2	0	1	1	1	0	0	0	1	1	1	0	0	1	0	1	0	0	0	0	0	0	0	0	1	1	1	1	0	1	1	1	1
CELLULAR PROCESSES AND SIGNALING	O	Posttranslational modification, protein turnover, chaperones	COG0846	NAD-dependent protein deacetylase, SIR2 family	1	1	1	1	1	1	3	1	0	0	0	0	0	0	0	1	1	1	0	0	0	0	0	0	1	1	1	1	1	1	1	1	1	1	2	1	1	1	1	0	1	0	0	1	0
METABOLISM	C	Energy production and conversion	COG0852	NADH:ubiquinone oxidoreductase 27 kD subunit (chain C)	1	0	1	1	1	0	1	1	1	1	1	0	1	1	0	1	1	0	1	0	1	0	0	0	1	1	1	1	1	1	1	1	1	1	1	1	1	0	1	0	1	1	1	0	1
INFORMATION STORAGE AND PROCESSING	L	Replication, recombination and repair	COG0863	DNA modification methylase	1	0	1	1	1	1	0	2	0	1	1	2	0	0	1	2	1	1	0	0	0	2	1	2	1	1	1	1	1	2	1	1	1	0	2	0	0	2	0	0	0	1	0	1	0
INFORMATION STORAGE AND PROCESSING	K	Transcription	COG0864	Metal-responsive transcriptional regulator, contains CopG/Arc/MetJ DNA-binding domain	0	0	0	1	0	1	0	0	0	0	0	0	1	0	0	1	1	0	0	0	0	0	0	0	0	0	0	0	0	0	0	0	0	0	1	0	1	0	0	1	0	1	1	0	1
METABOLISM	F	Nucleotide transport and metabolism	COG1001	Adenine deaminase	1	0	1	1	1	1	1	1	1	1	1	0	1	1	1	1	1	1	0	1	1	0	1	0	1	1	1	1	1	1	1	1	1	1	0	1	1	1	1	1	1	0	0	0	1
CELLULAR PROCESSES AND SIGNALING	M	Cell wall/membrane/envelope biogenesis	COG1004	UDP-glucose 6-dehydrogenase	0	0	0	0	0	0	0	0	0	0	0	0	0	0	0	0	0	0	0	0	0	0	0	0	0	0	0	0	0	0	0	0	0	2	2	1	0	0	0	1	1	1	0	0	1
METABOLISM	C	Energy production and conversion	COG1005	NADH:ubiquinone oxidoreductase subunit 1 (chain H)	1	0	1	1	1	1	1	1	1	1	1	1	0	0	1	1	2	0	1	0	1	1	1	1	1	1	1	1	1	1	1	1	1	0	1	1	1	1	1	0	1	1	1	0	1
METABOLISM	C	Energy production and conversion	COG1007	NADH:ubiquinone oxidoreductase subunit 2 (chain N)	1	1	1	1	1	1	1	1	1	1	1	0	1	0	1	1	1	0	1	0	1	1	1	1	1	1	1	1	1	1	1	1	0	0	0	0	1	1	1	0	1	1	1	1	1
	CP		COG1009	NADH:ubiquinone oxidoreductase subunit 5 (chain L)/Multisubunit Na+/H+ antiporter, MnhA subunit	2	2	2	2	2	2	2	2	2	2	2	0	1	0	2	2	2	0	0	0	2	1	1	1	2	2	2	2	2	2	2	2	0	0	0	0	2	2	2	0	2	2	2	1	2
METABOLISM	H	Coenzyme transport and metabolism	COG1010	Precorrin-3B methylase	2	2	2	2	2	2	2	2	2	1	0	2	2	1	2	2	2	2	1	0	1	1	1	1	2	2	2	2	2	2	2	2	0	2	3	2	2	2	2	2	2	0	2	1	2
METABOLISM	H	Coenzyme transport and metabolism	COG1011	FMN phosphatase YigB, HAD superfamily	0	0	0	0	0	0	0	0	0	0	0	0	0	0	0	0	0	0	0	2	0	0	0	0	0	0	0	0	0	0	0	0	0	0	0	0	0	0	0	0	0	0	0	0	0
METABOLISM	C	Energy production and conversion	COG1012	Acyl-CoA reductase or other NAD-dependent aldehyde dehydrogenase	2	0	1	0	0	0	1	2	0	1	1	0	0	0	0	0	2	1	0	0	1	0	0	0	2	3	3	2	2	2	2	2	2	0	2	0	0	0	0	0	0	2	0	2	0
METABOLISM	C	Energy production and conversion	COG1013	Pyruvate:ferredoxin oxidoreductase or related 2-oxoacid:ferredoxin oxidoreductase, beta subunit	2	1	1	1	0	1	1	1	1	1	1	1	1	0	1	1	1	1	0	1	1	1	1	1	1	1	1	1	1	1	1	1	1	1	0	1	1	1	1	1	1	1	1	1	1
METABOLISM	C	Energy production and conversion	COG1014	Pyruvate:ferredoxin oxidoreductase or related 2-oxoacid:ferredoxin oxidoreductase, gamma subunit	0	0	0	0	0	0	0	0	0	0	0	0	0	0	0	0	0	0	0	0	0	0	0	0	0	0	0	0	0	0	0	0	0	1	0	0	0	0	0	0	0	0	0	0	0
METABOLISM	C	Energy production and conversion	COG1018	Ferredoxin-NADP reductase	2	0	2	2	1	1	0	1	2	0	0	1	0	0	2	2	1	0	1	2	0	1	1	1	1	1	1	1	1	1	1	1	1	0	0	0	0	0	0	0	0	1	0	1	1
METABOLISM	Q	Secondary metabolites biosynthesis, transport and catabolism	COG1020	Non-ribosomal peptide synthetase component F	0	0	0	0	0	0	0	0	0	0	0	0	0	0	0	0	0	0	0	0	0	0	0	0	0	0	0	0	0	0	0	0	0	0	1	0	0	0	0	0	0	0	0	0	0
METABOLISM	I	Lipid transport and metabolism	COG1024	Enoyl-CoA hydratase/carnithine racemase	1	1	1	1	1	1	1	1	1	1	1	0	1	0	1	1	1	0	0	0	1	1	1	0	1	1	1	1	1	1	1	1	1	0	0	1	1	1	1	1	1	1	1	1	1
METABOLISM	E	Amino acid transport and metabolism	COG1027	Aspartate ammonia-lyase	1	0	1	1	1	1	1	1	1	1	1	0	0	1	1	1	1	0	0	0	1	0	0	0	1	1	1	1	1	1	1	1	1	1	2	0	1	0	0	1	1	0	1	1	1
	IQR		COG1028	NAD(P)-dependent dehydrogenase, short-chain alcohol dehydrogenase family	1	0	0	0	0	0	2	1	1	1	2	0	1	0	1	0	2	2	0	0	2	2	2	2	0	1	1	1	0	1	0	1	1	0	0	0	0	0	0	0	0	0	0	0	1
POORLY CHARACTERIZED	R	General function prediction only	COG1032	Radical SAM superfamily enzyme YgiQ, UPF0313 family	0	0	0	0	0	0	0	1	0	0	0	0	0	0	0	0	0	0	0	0	0	0	0	0	0	0	0	0	0	0	0	0	0	0	0	0	0	0	0	0	0	1	0	0	0
INFORMATION STORAGE AND PROCESSING	L	Replication, recombination and repair	COG1039	Ribonuclease HIII	0	0	0	0	0	0	0	0	0	0	0	0	0	0	0	1	0	0	0	0	0	0	0	0	0	0	0	0	0	0	0	0	0	0	0	0	0	0	0	0	0	0	0	0	0
CELLULAR PROCESSES AND SIGNALING	M	Cell wall/membrane/envelope biogenesis	COG1043	Acyl-[acyl carrier protein]--UDP-N-acetylglucosamine O-acyltransferase	0	0	0	0	0	0	0	0	0	0	0	0	0	0	0	0	0	0	0	0	1	0	0	0	0	0	0	0	0	0	0	0	0	0	0	0	0	0	0	0	0	0	0	0	0
CELLULAR PROCESSES AND SIGNALING	M	Cell wall/membrane/envelope biogenesis	COG1044	UDP-3-O-[3-hydroxymyristoyl] glucosamine N-acyltransferase	0	0	0	0	0	0	0	0	0	0	0	0	0	0	0	0	0	0	0	0	0	0	0	0	0	0	0	0	0	0	0	0	0	0	0	0	0	0	0	0	2	1	0	0	0
CELLULAR PROCESSES AND SIGNALING	O	Posttranslational modification, protein turnover, chaperones	COG1047	FKBP-type peptidyl-prolyl cis-trans isomerase 2	1	0	1	1	1	1	1	1	1	1	1	1	1	0	0	1	1	0	0	0	1	1	1	0	1	0	1	1	1	1	1	1	0	2	0	1	1	1	0	1	1	0	1	1	1
METABOLISM	C	Energy production and conversion	COG1048	Aconitase A	0	0	0	1	0	1	0	0	0	0	0	0	1	0	1	1	0	0	0	1	1	0	0	1	0	0	0	0	0	0	0	0	0	0	0	0	0	0	1	0	1	1	0	0	1
	CHR		COG1052	Lactate dehydrogenase or related 2-hydroxyacid dehydrogenase	1	0	1	0	0	0	1	1	1	1	1	1	1	1	1	0	1	1	1	1	0	0	0	0	1	1	1	1	1	1	1	1	0	0	0	0	0	0	0	0	0	0	0	1	0
METABOLISM	C	Energy production and conversion	COG1053	Succinate dehydrogenase/fumarate reductase, flavoprotein subunit	1	1	1	1	1	1	1	1	1	0	0	1	0	0	1	1	1	0	1	1	1	1	1	1	1	1	1	1	1	1	1	1	1	0	0	0	1	1	1	1	0	1	1	1	1
METABOLISM	P	Inorganic ion transport and metabolism	COG1055	Na+/H+ antiporter NhaD or related arsenite permease	0	1	1	0	0	0	1	0	0	0	0	0	0	0	0	0	0	0	0	0	0	0	0	0	1	1	1	1	1	1	1	1	1	0	0	1	1	0	0	0	1	1	1	1	0
	LV		COG1059	Thermostable 8-oxoguanine DNA glycosylase	0	0	0	0	0	0	0	1	0	0	0	0	0	0	0	0	0	0	0	0	0	0	0	0	0	0	0	0	0	0	0	0	0	0	0	0	0	0	0	0	0	0	0	0	0
METABOLISM	H	Coenzyme transport and metabolism	COG1060	2-iminoacetate synthase ThiH (tyrosine cleavage enzyme, thamine biosynthesis)	4	3	4	2	4	4	4	4	4	3	3	2	1	1	4	4	4	3	3	3	4	4	4	4	4	4	4	4	4	4	3	4	3	2	4	4	4	4	4	4	3	4	5	3	4
	KL		COG1061	Superfamily II DNA or RNA helicase	1	0	0	0	0	0	1	0	0	0	0	2	0	0	2	0	0	0	0	0	2	0	0	0	0	0	0	0	0	1	0	0	0	0	0	0	0	1	0	0	0	0	0	0	0
	ER		COG1063	Threonine dehydrogenase or related Zn-dependent dehydrogenase	1	1	1	0	1	1	1	1	1	1	0	1	1	0	1	1	1	0	0	0	1	0	0	0	1	1	1	1	1	1	1	1	1	1	2	1	1	1	1	0	1	0	1	1	1
CELLULAR PROCESSES AND SIGNALING	O	Posttranslational modification, protein turnover, chaperones	COG1066	Predicted ATP-dependent serine protease	0	1	0	1	0	0	0	0	0	0	0	0	0	0	0	1	0	0	0	0	0	0	0	0	0	0	0	0	0	0	0	0	0	0	0	0	1	1	0	0	1	1	1	0	0
METABOLISM	C	Energy production and conversion	COG1071	TPP-dependent pyruvate or acetoin dehydrogenase subunit alpha	0	0	0	0	0	0	0	0	0	0	0	0	0	0	0	0	0	0	0	0	0	0	0	0	0	0	0	0	0	0	0	0	0	0	0	0	0	0	0	0	0	0	0	0	0
CELLULAR PROCESSES AND SIGNALING	O	Posttranslational modification, protein turnover, chaperones	COG1076	DnaJ-domain-containing proteins 1	0	0	0	0	0	0	0	0	0	0	0	0	0	0	0	0	0	0	0	0	0	0	0	0	0	0	0	0	0	0	0	0	0	1	0	0	0	0	0	0	0	0	0	0	0
METABOLISM	G	Carbohydrate transport and metabolism	COG1082	Sugar phosphate isomerase/epimerase	0	0	0	0	0	0	0	0	0	0	0	0	0	0	0	0	0	0	0	0	0	0	0	0	0	0	0	0	0	0	0	0	0	1	0	0	0	0	0	0	0	0	0	0	0
CELLULAR PROCESSES AND SIGNALING	M	Cell wall/membrane/envelope biogenesis	COG1083	CMP-N-acetylneuraminic acid synthetase	0	0	0	0	0	0	2	1	0	0	0	0	0	0	0	0	0	0	0	0	0	0	0	0	0	0	0	0	0	0	0	0	0	0	0	0	0	1	0	0	0	0	0	0	0
METABOLISM	G	Carbohydrate transport and metabolism	COG1085	Galactose-1-phosphate uridylyltransferase	1	0	1	1	1	1	1	1	1	1	1	0	1	1	1	1	1	1	1	1	0	1	1	1	1	1	1	1	1	1	1	1	0	1	1	0	1	1	1	1	1	1	1	1	1
	MO		COG1086	NDP-sugar epimerase, includes UDP-GlcNAc-inverting 4,6-dehydratase FlaA1 and capsular polysaccharide biosynthesis protein EpsC	0	0	0	0	0	0	1	0	0	1	0	0	0	0	0	0	0	0	0	0	0	0	0	0	0	0	0	0	0	1	0	0	1	1	0	0	0	0	0	1	2	2	0	0	1
CELLULAR PROCESSES AND SIGNALING	M	Cell wall/membrane/envelope biogenesis	COG1087	UDP-glucose 4-epimerase	0	0	0	0	0	0	0	1	0	0	0	0	0	0	0	0	1	0	0	0	0	0	0	0	0	0	0	0	0	0	0	0	0	1	0	0	0	0	0	1	1	3	0	0	0
CELLULAR PROCESSES AND SIGNALING	M	Cell wall/membrane/envelope biogenesis	COG1088	dTDP-D-glucose 4,6-dehydratase	0	0	0	1	0	0	1	2	1	1	0	0	0	0	0	1	1	0	0	1	0	0	0	0	0	1	0	0	0	0	0	0	2	3	1	0	0	0	0	4	3	3	2	0	6
CELLULAR PROCESSES AND SIGNALING	M	Cell wall/membrane/envelope biogenesis	COG1089	GDP-D-mannose dehydratase	0	0	0	0	0	0	0	1	0	0	0	0	0	1	0	0	0	0	0	0	0	0	0	0	0	0	0	0	0	0	0	0	0	0	0	0	0	0	0	0	0	0	0	0	0
CELLULAR PROCESSES AND SIGNALING	M	Cell wall/membrane/envelope biogenesis	COG1091	dTDP-4-dehydrorhamnose reductase	0	0	0	0	0	0	0	1	0	0	0	0	0	0	0	0	0	0	0	0	0	0	0	0	0	0	0	0	0	0	0	0	0	0	0	0	0	0	0	0	0	0	0	0	0
POORLY CHARACTERIZED	R	General function prediction only	COG1098	Predicted RNA-binding protein, contains ribosomal protein S1 (RPS1) domain	0	0	1	1	1	1	1	1	0	1	1	0	0	0	1	1	1	1	0	0	0	1	1	0	1	1	1	2	1	1	1	1	1	2	2	0	0	0	0	1	1	2	1	0	1
METABOLISM	E	Amino acid transport and metabolism	COG1104	Cysteine sulfinate desulfinase/cysteine desulfurase or related enzyme	4	0	0	1	0	0	1	0	0	0	0	3	0	2	1	1	0	0	0	0	2	1	0	0	0	0	0	0	0	0	0	0	0	1	0	0	0	0	0	0	0	0	0	0	0
METABOLISM	P	Inorganic ion transport and metabolism	COG1108	ABC-type Mn2+/Zn2+ transport system, permease component	0	0	1	1	1	1	1	1	1	1	0	0	1	0	1	1	1	1	1	0	1	0	0	0	1	0	0	1	1	1	1	1	1	1	0	0	1	0	1	1	1	1	1	1	0
METABOLISM	G	Carbohydrate transport and metabolism	COG1109	Phosphomannomutase	0	0	0	0	0	1	1	0	1	1	1	0	0	0	0	1	0	0	0	1	2	0	0	1	0	0	0	0	0	0	0	0	0	1	1	0	0	0	0	0	0	1	0	0	2
METABOLISM	P	Inorganic ion transport and metabolism	COG1116	ABC-type nitrate/sulfonate/bicarbonate transport system, ATPase component	0	0	0	0	1	1	0	0	0	0	0	1	1	1	1	0	1	1	0	0	1	0	0	0	0	0	0	0	0	0	0	0	0	1	0	0	0	0	0	1	0	0	0	0	1
METABOLISM	P	Inorganic ion transport and metabolism	COG1117	ABC-type phosphate transport system, ATPase component	0	0	0	0	0	1	0	0	1	0	0	0	0	0	1	1	1	0	0	0	1	1	0	1	0	0	0	0	0	0	0	0	0	0	0	0	0	0	0	0	0	0	0	0	0
METABOLISM	P	Inorganic ion transport and metabolism	COG1118	ABC-type sulfate/molybdate transport systems, ATPase component	0	0	0	0	0	0	0	0	0	0	0	0	0	0	0	0	0	0	0	0	0	0	0	0	0	0	0	0	0	0	0	0	0	1	0	0	0	0	0	0	0	0	0	0	0
METABOLISM	P	Inorganic ion transport and metabolism	COG1121	ABC-type Mn2+/Zn2+ transport system, ATPase component	0	0	1	1	1	1	1	1	1	2	1	1	1	0	1	1	2	2	0	0	1	0	1	0	2	1	1	2	2	2	2	2	1	1	0	1	1	1	1	1	1	1	1	2	1
	PR		COG1122	Energy-coupling factor transporter ATP-binding protein EcfA2	0	0	0	0	0	0	0	0	1	0	0	0	0	0	0	0	0	0	0	0	0	0	0	0	0	0	0	0	0	0	0	0	0	0	0	0	0	0	0	0	0	0	0	0	0
METABOLISM	E	Amino acid transport and metabolism	COG1125	ABC-type proline/glycine betaine transport system, ATPase component	0	1	0	0	0	0	0	0	0	0	0	0	0	0	0	0	0	0	0	0	0	0	0	0	0	0	0	0	0	0	0	0	0	0	1	0	0	0	0	0	0	0	0	0	0
METABOLISM	E	Amino acid transport and metabolism	COG1126	ABC-type polar amino acid transport system, ATPase component	1	0	1	0	0	0	0	1	0	0	0	1	0	0	0	0	0	0	0	0	0	0	0	0	0	0	0	0	0	0	0	0	0	0	0	0	0	0	0	0	0	0	0	0	0
METABOLISM	G	Carbohydrate transport and metabolism	COG1129	ABC-type sugar transport system, ATPase component	0	1	0	0	0	0	0	0	0	0	0	0	0	0	1	0	0	0	2	1	0	0	0	0	0	0	0	0	0	0	0	0	0	2	0	0	0	0	1	0	0	0	0	0	0
CELLULAR PROCESSES AND SIGNALING	V	Defense mechanisms	COG1131	ABC-type multidrug transport system, ATPase component	0	0	0	0	0	0	0	0	0	0	0	0	0	0	0	0	0	0	0	0	0	0	0	0	0	0	0	0	0	0	0	0	0	1	0	0	0	0	0	0	0	0	0	0	0
CELLULAR PROCESSES AND SIGNALING	V	Defense mechanisms	COG1132	ABC-type multidrug transport system, ATPase and permease component	0	0	0	0	0	0	0	0	0	0	0	0	0	0	0	0	0	0	0	0	0	0	0	0	0	0	0	0	0	0	0	0	0	0	0	0	0	1	0	0	0	0	0	0	0
METABOLISM	I	Lipid transport and metabolism	COG1133	ABC-type long-chain fatty acid transport system, fused permease and ATPase components	0	0	0	0	0	0	0	0	0	0	0	0	0	0	0	0	0	0	0	0	0	0	0	0	0	0	0	0	0	3	0	0	0	0	0	0	0	0	0	0	0	0	0	0	0
	GM		COG1134	ABC-type polysaccharide/polyol phosphate transport system, ATPase component	0	0	0	0	0	0	0	0	0	0	0	0	0	0	0	0	0	0	0	0	0	0	0	0	0	0	0	0	0	0	0	0	0	0	0	0	0	0	0	0	0	0	0	0	0
METABOLISM	E	Amino acid transport and metabolism	COG1135	ABC-type methionine transport system, ATPase component	1	1	1	1	0	1	1	1	0	0	0	1	1	0	1	1	1	1	0	1	0	0	0	0	1	0	1	0	1	1	0	1	0	1	3	1	1	1	0	1	1	1	1	1	0
CELLULAR PROCESSES AND SIGNALING	M	Cell wall/membrane/envelope biogenesis	COG1136	ABC-type lipoprotein export system, ATPase component	1	1	1	1	1	1	1	1	1	0	0	1	1	0	1	1	1	1	1	1	1	0	0	0	1	1	1	1	1	1	1	1	0	1	0	0	1	1	1	1	1	0	0	1	1
CELLULAR PROCESSES AND SIGNALING	M	Cell wall/membrane/envelope biogenesis	COG1137	ABC-type lipopolysaccharide export system, ATPase component	0	0	0	1	1	1	0	1	0	1	0	0	0	0	1	1	0	0	0	0	1	0	0	0	0	0	0	0	0	0	0	0	0	0	0	0	0	0	0	0	0	0	0	0	0
METABOLISM	C	Energy production and conversion	COG1141	Ferredoxin	0	0	0	0	0	0	0	1	0	0	0	0	0	0	0	0	0	0	0	0	0	0	0	0	0	0	0	0	0	0	0	0	0	0	0	0	0	0	0	1	0	0	0	0	0
METABOLISM	C	Energy production and conversion	COG1143	Formate hydrogenlyase subunit 6/NADH:ubiquinone oxidoreductase 23 kD subunit (chain I)	1	0	1	1	1	1	1	1	1	1	1	0	0	0	1	1	2	0	1	0	1	1	1	1	1	1	1	1	1	1	1	1	1	0	1	1	1	1	1	0	1	1	1	0	1
METABOLISM	C	Energy production and conversion	COG1145	Ferredoxin	0	0	1	0	0	0	0	0	0	0	0	0	0	0	0	0	0	0	0	0	0	0	0	0	1	1	1	1	1	1	1	1	1	0	0	0	0	0	0	0	0	0	0	1	0
	HI		COG1154	Deoxyxylulose-5-phosphate synthase	1	1	1	1	1	1	1	0	1	1	1	1	0	0	1	1	1	0	1	0	1	1	1	1	1	1	1	1	1	1	1	1	0	1	1	1	1	1	1	1	1	1	1	1	1
METABOLISM	C	Energy production and conversion	COG1155	Archaeal/vacuolar-type H+-ATPase catalytic subunit A/Vma1	1	0	1	1	1	1	1	1	1	0	1	0	1	1	1	1	1	0	0	0	1	0	1	1	2	1	2	2	2	2	2	2	2	0	0	0	0	0	0	0	0	0	0	2	1
METABOLISM	C	Energy production and conversion	COG1156	Archaeal/vacuolar-type H+-ATPase subunit B/Vma2	0	0	0	0	0	0	0	0	0	0	0	0	0	0	0	0	1	0	0	0	0	0	0	0	0	0	0	0	1	0	0	0	0	0	0	0	0	0	0	0	0	0	0	1	0
METABOLISM	E	Amino acid transport and metabolism	COG1171	Threonine dehydratase	1	1	1	1	1	1	1	1	1	1	1	0	1	1	1	1	1	0	0	0	1	1	0	1	1	0	0	0	1	1	0	1	0	2	1	1	2	1	1	1	1	1	1	1	1
METABOLISM	G	Carbohydrate transport and metabolism	COG1172	Ribose/xylose/arabinose/galactoside ABC-type transport system, permease component	0	0	0	0	0	0	0	0	0	0	0	0	0	0	0	0	0	0	3	0	0	0	0	0	0	0	0	0	0	0	0	0	0	0	0	0	0	0	0	0	0	0	0	0	0
	EP		COG1173	ABC-type dipeptide/oligopeptide/nickel transport system, permease component	1	1	1	1	1	1	1	1	1	0	1	0	0	1	1	1	1	1	0	1	1	1	1	1	1	1	1	1	1	1	1	1	0	1	1	1	1	1	2	1	1	0	1	2	1
METABOLISM	E	Amino acid transport and metabolism	COG1176	ABC-type spermidine/putrescine transport system, permease component I	0	0	0	0	0	0	0	0	0	0	0	0	0	0	0	0	0	0	0	0	0	0	0	0	0	0	0	0	0	0	0	0	0	0	1	0	0	0	0	0	0	0	0	0	0
METABOLISM	E	Amino acid transport and metabolism	COG1177	ABC-type spermidine/putrescine transport system, permease component II	0	0	0	0	0	0	0	0	0	0	0	0	0	0	0	0	0	0	0	0	0	0	0	0	0	0	0	0	0	0	0	0	0	1	0	0	0	0	0	0	0	0	0	0	0
CELLULAR PROCESSES AND SIGNALING	O	Posttranslational modification, protein turnover, chaperones	COG1180	Pyruvate-formate lyase-activating enzyme	0	0	0	0	0	0	0	0	0	0	0	0	0	0	0	0	0	0	0	0	1	1	1	0	0	0	0	0	0	0	0	0	0	1	0	0	0	0	0	0	0	0	0	0	0
	MR		COG1181	D-alanine-D-alanine ligase and related ATP-grasp enzymes	0	0	0	0	0	0	0	0	0	0	0	0	0	0	0	0	0	0	0	0	1	0	0	0	0	0	0	0	0	0	0	0	0	0	0	0	0	0	0	0	0	0	0	0	0
INFORMATION STORAGE AND PROCESSING	J	Translation, ribosomal structure and biogenesis	COG1185	Polyribonucleotide nucleotidyltransferase (polynucleotide phosphorylase)	0	0	0	0	0	0	0	0	0	0	0	0	0	0	0	0	0	0	0	0	0	0	0	0	0	0	0	0	0	0	0	0	0	0	2	0	0	1	0	0	0	0	0	0	0
CELLULAR PROCESSES AND SIGNALING	N	Cell motility	COG1192	Cellulose biosynthesis protein BcsQ	1	0	0	0	0	0	0	0	0	1	1	1	0	0	0	0	0	0	0	0	0	0	0	0	0	0	0	0	0	0	0	0	0	0	0	0	0	0	0	0	0	0	0	0	0
CELLULAR PROCESSES AND SIGNALING	D	Cell cycle control, cell division, chromosome partitioning	COG1196	Chromosome segregation ATPase	1	1	1	1	1	1	1	1	2	1	1	1	0	1	1	1	1	2	1	1	1	1	0	0	1	2	2	0	1	1	1	1	0	1	1	1	1	3	1	1	1	1	1	2	1
CELLULAR PROCESSES AND SIGNALING	V	Defense mechanisms	COG1203	CRISPR/Cas system-associated endonuclease/helicase Cas3	0	0	0	0	0	0	0	0	0	0	0	0	0	0	1	0	0	0	0	0	0	0	0	0	0	0	0	0	0	0	0	0	0	0	0	0	0	0	0	0	0	0	0	0	0
INFORMATION STORAGE AND PROCESSING	J	Translation, ribosomal structure and biogenesis	COG1206	Folate-dependent tRNA-U54 methylase TrmFO/GidA	0	0	0	0	0	0	0	0	0	0	0	0	0	0	0	0	0	0	0	0	0	0	0	0	0	0	0	0	0	0	0	0	0	1	0	0	0	0	0	0	0	0	0	0	0
CELLULAR PROCESSES AND SIGNALING	M	Cell wall/membrane/envelope biogenesis	COG1207	Bifunctional protein GlmU, N-acetylglucosamine-1-phosphate-uridyltransferase/glucosamine-1-phosphate-acetyltransferase	0	0	0	0	0	0	0	0	0	0	0	0	0	1	0	0	0	0	0	0	0	0	0	0	0	0	0	0	0	0	0	0	0	0	0	0	0	0	0	0	0	0	0	0	0
	JM		COG1208	NDP-sugar pyrophosphorylase, includes eIF-2Bgamma, eIF-2Bepsilon, and LPS biosynthesis proteins	0	0	0	0	0	0	0	1	0	0	0	0	0	0	0	0	0	1	0	0	0	0	0	0	0	0	0	0	0	0	0	0	0	0	0	0	0	0	0	1	0	1	1	0	0
CELLULAR PROCESSES AND SIGNALING	M	Cell wall/membrane/envelope biogenesis	COG1209	dTDP-glucose pyrophosphorylase	0	0	0	0	0	0	0	1	0	1	1	0	0	0	0	0	0	0	0	0	1	0	0	0	0	0	0	0	0	0	0	0	1	2	1	0	0	0	0	1	1	1	1	0	1
CELLULAR PROCESSES AND SIGNALING	M	Cell wall/membrane/envelope biogenesis	COG1210	UTP-glucose-1-phosphate uridylyltransferase	0	0	0	0	0	0	0	0	0	0	0	0	0	0	0	0	0	0	0	0	0	0	0	0	0	0	0	0	0	0	0	0	0	0	1	1	0	0	0	1	1	1	0	0	1
METABOLISM	I	Lipid transport and metabolism	COG1211	2-C-methyl-D-erythritol 4-phosphate cytidylyltransferase	0	0	0	0	0	0	0	0	0	0	0	0	0	0	0	0	0	0	0	0	0	0	0	0	0	0	0	0	0	0	0	0	0	0	0	0	0	1	0	0	0	0	0	0	0
CELLULAR PROCESSES AND SIGNALING	M	Cell wall/membrane/envelope biogenesis	COG1212	CMP-2-keto-3-deoxyoctulosonic acid synthetase	0	0	0	0	0	0	0	0	0	0	0	0	0	0	0	0	0	0	0	0	0	0	0	0	0	0	0	0	0	1	0	0	1	0	0	0	0	0	0	1	0	1	0	0	0
METABOLISM	I	Lipid transport and metabolism	COG1213	Choline kinase	0	0	0	0	0	0	0	0	0	0	0	0	0	0	0	0	0	0	0	0	0	0	0	0	0	0	0	0	0	0	0	0	0	0	0	0	0	0	0	0	1	1	0	0	0
CELLULAR PROCESSES AND SIGNALING	N	Cell motility	COG1215	Glycosyltransferase, catalytic subunit of cellulose synthase and poly-beta-1,6-N-acetylglucosamine synthase	1	1	1	0	0	1	1	1	1	2	1	1	0	0	0	1	1	2	0	0	2	0	0	0	1	1	0	1	1	1	1	1	1	0	0	0	1	1	1	0	1	1	1	1	1
METABOLISM	G	Carbohydrate transport and metabolism	COG1216	Glycosyltransferase, GT2 family	0	0	0	0	0	0	0	1	0	0	0	0	0	0	0	0	0	0	0	0	0	0	0	0	0	0	0	0	0	0	0	0	0	1	1	0	0	0	0	1	1	1	1	0	1
METABOLISM	P	Inorganic ion transport and metabolism	COG1218	3'-Phosphoadenosine 5'-phosphosulfate (PAPS) 3'-phosphatase	1	0	1	1	1	1	1	1	1	1	0	0	0	0	1	1	1	1	0	0	1	1	1	0	1	1	1	1	1	1	1	1	1	0	0	0	0	0	0	0	0	0	0	1	1
CELLULAR PROCESSES AND SIGNALING	O	Posttranslational modification, protein turnover, chaperones	COG1225	Peroxiredoxin	2	3	2	1	2	2	2	3	3	2	1	0	1	0	2	2	1	2	0	0	3	2	2	1	2	2	2	2	2	2	2	2	1	2	5	3	2	3	5	2	2	2	2	2	3
METABOLISM	P	Inorganic ion transport and metabolism	COG1226	Voltage-gated potassium channel Kch	0	0	0	0	0	0	0	1	0	0	0	0	0	0	0	0	0	0	0	0	0	0	0	0	0	0	0	0	0	0	0	0	0	0	0	0	0	0	0	0	0	0	0	0	0
METABOLISM	Q	Secondary metabolites biosynthesis, transport and catabolism	COG1228	Imidazolonepropionase or related amidohydrolase	0	0	0	0	0	0	0	0	0	0	0	0	0	0	0	0	0	0	0	0	0	0	0	0	0	0	0	0	0	0	0	0	0	1	0	0	0	0	0	0	0	0	0	0	0
METABOLISM	P	Inorganic ion transport and metabolism	COG1230	Co/Zn/Cd efflux system component	0	0	0	1	1	1	0	0	1	0	0	0	0	0	0	1	0	0	0	0	0	0	0	0	0	0	0	0	0	0	0	0	0	0	0	0	0	0	0	0	0	0	0	0	0
METABOLISM	Q	Secondary metabolites biosynthesis, transport and catabolism	COG1233	Phytoene dehydrogenase-related protein	0	0	0	0	0	0	0	0	0	0	0	0	0	0	1	0	0	0	0	0	0	0	0	0	0	0	0	0	0	0	0	0	0	0	0	0	0	0	0	0	0	0	0	0	0
INFORMATION STORAGE AND PROCESSING	J	Translation, ribosomal structure and biogenesis	COG1234	Ribonuclease BN, tRNA processing enzyme	1	1	2	1	1	1	1	3	1	0	0	1	1	1	1	1	1	1	0	1	1	1	1	1	1	1	1	1	1	1	1	1	1	0	0	0	1	0	0	1	1	0	1	1	1
INFORMATION STORAGE AND PROCESSING	J	Translation, ribosomal structure and biogenesis	COG1236	RNA processing exonuclease, beta-lactamase fold, Cft2 family	2	1	2	2	2	2	2	2	2	2	2	0	1	1	2	2	2	0	1	1	2	2	2	2	2	2	2	2	2	2	2	2	1	2	0	1	2	2	1	2	2	0	2	2	2
POORLY CHARACTERIZED	S	Function unknown	COG1238	Uncharacterized membrane protein YqaA, SNARE-associated domain	1	0	1	0	0	0	1	1	1	0	0	0	0	0	0	0	0	0	0	1	0	0	0	0	1	1	1	1	1	1	1	1	0	0	0	0	0	0	0	0	0	0	0	0	0
METABOLISM	I	Lipid transport and metabolism	COG1250	3-hydroxyacyl-CoA dehydrogenase	1	0	1	1	1	1	1	1	1	1	1	0	1	1	1	1	1	0	0	0	1	1	1	1	1	0	1	1	1	1	1	1	0	1	2	1	1	1	1	1	1	1	1	2	1
METABOLISM	C	Energy production and conversion	COG1252	NADH dehydrogenase, FAD-containing subunit	0	0	1	0	0	0	0	0	0	0	0	0	0	0	0	0	0	0	0	0	0	0	1	0	0	0	0	0	0	0	0	0	0	0	0	0	0	0	0	0	0	0	0	0	0
POORLY CHARACTERIZED	R	General function prediction only	COG1253	Hemolysin or related protein, contains CBS domains	0	0	0	0	0	0	0	0	0	0	0	0	0	0	0	0	0	0	0	0	0	0	0	0	0	0	0	0	0	0	0	0	0	1	0	0	0	0	0	0	0	0	0	0	0
METABOLISM	C	Energy production and conversion	COG1254	Acylphosphatase	1	1	1	1	1	0	1	1	1	1	1	0	0	0	0	1	1	0	1	0	4	1	1	1	1	1	1	1	1	1	1	1	1	0	1	0	1	1	1	1	1	1	1	1	1
POORLY CHARACTERIZED	R	General function prediction only	COG1259	Bifunctional DNase/RNase	0	0	0	0	0	0	0	0	0	0	0	0	0	0	0	0	0	0	0	0	0	0	0	0	0	0	0	0	0	0	0	0	0	1	0	0	0	0	0	0	0	0	0	0	0
METABOLISM	I	Lipid transport and metabolism	COG1260	Myo-inositol-1-phosphate synthase	1	0	1	1	1	1	1	1	1	1	1	1	0	1	1	1	1	1	0	1	1	1	1	1	1	1	1	0	1	1	1	1	0	2	1	1	1	1	1	1	1	1	1	1	1
CELLULAR PROCESSES AND SIGNALING	O	Posttranslational modification, protein turnover, chaperones	COG1262	Formylglycine-generating enzyme, required for sulfatase activity, contains SUMF1/FGE domain	0	0	1	0	0	0	0	0	1	0	0	1	1	1	1	0	1	1	0	1	0	1	0	1	1	1	0	0	1	1	1	1	0	1	0	0	0	1	0	1	1	0	1	1	0
METABOLISM	H	Coenzyme transport and metabolism	COG1270	Cobalamin biosynthesis protein CobD/CbiB	1	1	1	1	1	1	1	1	1	1	1	1	1	1	1	1	1	1	1	0	1	0	1	0	1	1	1	1	1	1	1	1	1	1	0	1	1	1	1	1	1	0	1	1	1
METABOLISM	P	Inorganic ion transport and metabolism	COG1276	Putative copper export protein	0	1	0	0	1	1	0	1	2	0	0	1	1	1	1	1	0	0	1	0	1	0	0	0	1	0	0	1	1	1	1	1	1	1	0	1	2	1	0	1	1	0	2	1	2
INFORMATION STORAGE AND PROCESSING	K	Transcription	COG1278	Cold shock protein, CspA family	1	1	1	1	1	1	1	1	1	1	1	0	0	0	1	1	1	0	2	1	0	0	0	0	1	1	1	1	1	2	1	1	0	1	2	0	2	2	2	2	1	1	2	1	1
METABOLISM	C	Energy production and conversion	COG1290	Cytochrome b subunit of the bc complex	1	0	1	1	1	1	1	1	0	0	0	0	0	1	1	1	1	0	0	0	1	1	0	1	1	1	1	1	1	1	1	1	1	1	1	1	1	1	1	1	1	0	1	1	1
METABOLISM	C	Energy production and conversion	COG1301	Na+/H+-dicarboxylate symporter	0	0	0	0	0	0	0	1	1	0	0	0	0	0	0	0	0	1	0	1	0	0	0	0	0	0	0	0	0	0	0	0	0	0	0	0	0	0	0	0	0	0	0	0	0
	CIR		COG1304	FMN-dependent dehydrogenase, includes L-lactate dehydrogenase and type II isopentenyl diphosphate isomerase	0	0	0	0	0	0	0	0	0	0	0	0	0	0	0	0	0	0	0	0	0	0	0	0	0	0	0	0	0	0	0	0	0	0	1	0	0	0	0	0	0	0	0	0	0
CELLULAR PROCESSES AND SIGNALING	O	Posttranslational modification, protein turnover, chaperones	COG1305	Transglutaminase-like enzyme, putative cysteine protease	0	0	0	0	0	0	0	0	0	0	0	0	0	0	0	0	0	0	0	0	0	0	0	0	0	0	0	0	0	0	0	0	0	0	0	0	0	0	0	0	0	0	0	0	0
INFORMATION STORAGE AND PROCESSING	K	Transcription	COG1309	DNA-binding transcriptional regulator, AcrR family	0	0	0	0	0	0	0	0	0	0	0	0	0	0	0	0	1	0	0	0	0	0	0	0	0	0	0	0	0	0	0	0	0	0	0	0	0	0	0	0	0	0	0	0	0
CELLULAR PROCESSES AND SIGNALING	O	Posttranslational modification, protein turnover, chaperones	COG1310	Proteasome lid subunit RPN8/RPN11, contains Jab1/MPN domain metalloenzyme (JAMM) motif	0	1	1	1	0	0	1	1	0	1	1	0	1	0	1	1	1	1	0	0	1	1	1	0	0	1	1	1	1	1	1	1	0	1	2	1	0	1	1	1	1	1	1	1	0
INFORMATION STORAGE AND PROCESSING	K	Transcription	COG1321	Mn-dependent transcriptional regulator, DtxR family	2	1	3	1	1	1	3	1	2	1	0	1	2	2	1	2	2	1	0	0	1	1	1	1	1	1	1	1	1	1	1	1	1	1	3	3	2	2	2	2	1	2	2	2	1
METABOLISM	P	Inorganic ion transport and metabolism	COG1324	Uncharacterized protein involved in tolerance to divalent cations	1	1	1	0	0	0	1	1	1	0	0	1	1	0	1	1	1	0	0	0	1	1	1	1	1	1	1	1	1	1	0	1	1	0	0	0	1	1	0	1	1	1	1	1	1
	HR		COG1335	Nicotinamidase-related amidase	0	0	0	0	0	0	0	0	0	0	0	0	0	0	0	0	0	0	0	0	0	0	0	0	0	0	0	0	0	0	0	0	0	1	1	0	1	0	1	0	0	0	0	0	0
CELLULAR PROCESSES AND SIGNALING	V	Defense mechanisms	COG1343	CRISPR/Cas system-associated endoribonuclease Cas2	1	0	0	0	0	0	0	0	0	0	0	0	0	0	0	0	0	0	0	0	0	0	0	0	0	0	0	0	0	0	0	0	0	0	0	0	0	0	0	0	0	0	0	0	0
METABOLISM	F	Nucleotide transport and metabolism	COG1351	Thymidylate synthase ThyX	0	0	0	0	0	0	0	0	0	0	0	0	0	0	0	0	0	0	0	0	0	0	0	0	0	0	0	0	0	1	0	0	0	0	1	1	0	0	0	0	0	0	0	0	0
POORLY CHARACTERIZED	S	Function unknown	COG1357	Uncharacterized protein YjbI, contains pentapeptide repeats	3	0	1	0	0	0	0	1	1	0	0	0	0	0	0	0	0	1	1	0	4	0	0	0	0	0	0	0	0	0	0	0	0	0	0	0	0	0	0	0	2	2	1	0	2
INFORMATION STORAGE AND PROCESSING	J	Translation, ribosomal structure and biogenesis	COG1358	Ribosomal protein L7Ae or related RNA K-turn-binding protein	1	0	1	1	0	1	1	1	1	1	1	0	2	1	1	1	1	1	0	0	1	1	0	1	1	1	1	1	1	1	1	1	0	0	1	0	1	1	1	1	0	1	0	1	1
CELLULAR PROCESSES AND SIGNALING	N	Cell motility	COG1360	Flagellar motor protein MotB	0	0	0	0	0	0	0	0	0	0	0	0	0	0	0	0	0	0	0	0	0	0	0	0	0	0	0	0	0	0	0	0	0	1	0	0	0	0	0	0	0	0	0	0	0
INFORMATION STORAGE AND PROCESSING	J	Translation, ribosomal structure and biogenesis	COG1384	Lysyl-tRNA synthetase, class I	1	0	1	0	1	1	1	1	1	0	1	0	0	0	1	1	1	0	0	0	1	1	1	0	1	1	1	1	1	1	1	1	1	1	2	2	1	1	1	1	1	1	1	1	1
INFORMATION STORAGE AND PROCESSING	J	Translation, ribosomal structure and biogenesis	COG1385	16S rRNA U1498 N3-methylase RsmE	0	0	0	0	0	0	0	0	0	0	0	0	0	0	0	0	0	0	1	0	0	0	0	0	0	0	0	0	0	0	0	0	0	0	0	0	0	1	0	0	0	0	0	0	0
INFORMATION STORAGE AND PROCESSING	K	Transcription	COG1386	Chromosome segregation and condensation protein ScpB	0	0	1	1	1	1	1	1	1	1	1	0	0	0	1	1	1	1	0	1	1	1	0	1	1	1	1	1	1	1	1	1	0	1	2	1	1	1	2	1	1	0	1	1	1
	ER		COG1387	Histidinol phosphatase or related hydrolase of the PHP family	1	0	0	0	0	0	0	0	0	0	0	0	0	0	0	0	0	0	0	0	0	0	0	0	0	0	0	0	0	0	0	0	0	0	0	0	0	0	0	0	0	0	0	0	0
METABOLISM	P	Inorganic ion transport and metabolism	COG1393	Arsenate reductase and related proteins, glutaredoxin family	1	0	1	0	0	0	1	1	1	0	0	0	0	0	0	0	1	1	0	3	0	0	0	0	1	1	0	0	0	1	0	1	0	0	0	0	0	0	0	0	0	0	0	0	0
METABOLISM	C	Energy production and conversion	COG1394	Archaeal/vacuolar-type H+-ATPase subunit D/Vma8	0	1	0	0	0	0	0	0	0	0	0	0	0	0	0	0	0	0	0	0	0	0	0	0	1	1	1	1	1	1	1	1	1	0	0	0	1	0	1	1	1	0	1	0	0
CELLULAR PROCESSES AND SIGNALING	V	Defense mechanisms	COG1401	5-methylcytosine-specific restriction endonuclease McrBC, GTP-binding regulatory subunit McrB	1	0	0	0	0	0	0	0	0	0	0	1	0	0	0	0	1	0	0	0	0	0	0	0	0	0	0	0	0	0	0	0	0	0	0	0	0	0	0	0	0	1	0	0	0
	HQ		COG1402	Creatinine amidohydrolase/Fe(II)-dependent formamide hydrolase involved in riboflavin and F420 biosynthesis	1	0	1	1	0	0	1	1	1	1	1	1	0	1	0	1	1	1	1	0	1	1	0	0	1	1	1	1	1	1	1	1	0	0	0	1	1	1	2	1	0	1	1	1	1
CELLULAR PROCESSES AND SIGNALING	O	Posttranslational modification, protein turnover, chaperones	COG1404	Serine protease, subtilisin family	2	1	2	2	2	2	2	3	2	1	0	1	0	2	3	2	2	2	1	0	1	1	1	0	2	2	1	2	2	2	2	2	2	1	3	1	2	2	2	2	2	0	2	1	2
CELLULAR PROCESSES AND SIGNALING	T	Signal transduction mechanisms	COG1409	3',5'-cyclic AMP phosphodiesterase CpdA	1	1	1	0	0	0	0	1	0	0	0	1	1	1	0	0	1	1	0	0	1	0	0	0	1	1	1	1	1	1	1	1	0	1	2	1	1	0	1	1	1	1	1	1	1
	JR		COG1418	HD superfamily phosphodieaserase, includes HD domain of RNase Y	1	0	1	1	1	1	1	1	1	1	1	1	1	1	0	1	1	1	1	1	0	0	0	0	1	1	1	1	1	1	1	1	0	1	0	0	0	0	0	0	0	0	0	1	1
INFORMATION STORAGE AND PROCESSING	K	Transcription	COG1420	Transcriptional regulator of heat shock response	0	0	0	0	0	0	0	0	0	0	0	0	0	0	0	0	0	0	0	0	0	0	0	0	0	0	0	0	0	0	0	0	0	1	0	0	0	0	0	0	0	0	0	0	0
POORLY CHARACTERIZED	R	General function prediction only	COG1427	Predicted periplasmic solute-binding protein	0	0	0	0	0	0	0	0	0	0	0	0	0	0	0	0	0	0	0	0	0	0	0	0	0	0	0	0	0	0	0	0	0	0	0	0	0	0	0	0	0	0	0	0	0
METABOLISM	I	Lipid transport and metabolism	COG1443	Isopentenyldiphosphate isomerase	1	0	1	1	1	1	1	1	1	1	1	0	1	1	1	1	1	1	1	1	1	1	0	0	1	1	1	1	1	1	1	1	0	0	2	1	1	1	1	1	1	1	1	1	1
METABOLISM	E	Amino acid transport and metabolism	COG1446	Isoaspartyl peptidase or L-asparaginase, Ntn-hydrolase superfamily	0	0	0	0	0	0	0	0	0	0	0	0	0	0	2	0	0	0	0	0	0	0	0	0	0	0	0	0	0	0	0	0	0	0	0	0	0	0	0	0	0	0	0	0	0
METABOLISM	C	Energy production and conversion	COG1454	Alcohol dehydrogenase, class IV	1	1	1	1	1	1	1	1	1	1	1	1	0	1	1	2	1	0	1	0	1	1	1	1	1	1	1	1	1	1	1	1	1	1	1	1	1	2	1	0	2	1	1	1	1
METABOLISM	E	Amino acid transport and metabolism	COG1465	3-dehydroquinate synthase, class II	1	0	1	0	1	1	1	1	1	1	1	0	0	0	1	1	1	1	0	0	1	0	0	1	1	1	1	1	1	1	1	1	1	1	1	1	1	1	1	1	0	1	1	1	1
CELLULAR PROCESSES AND SIGNALING	D	Cell cycle control, cell division, chromosome partitioning	COG1475	Chromosome segregation protein Spo0J, contains ParB-like nuclease domain	2	0	1	1	1	2	0	0	1	0	0	1	1	0	3	2	2	0	0	0	1	0	1	0	0	0	0	0	0	0	0	0	0	0	0	0	0	0	0	0	0	0	0	0	0
	GT		COG1489	DNA-binding protein, stimulates sugar fermentation	0	0	0	0	0	0	0	0	0	0	0	0	0	0	0	0	0	0	0	0	1	0	0	0	0	0	0	0	0	0	0	0	0	0	0	0	0	0	0	0	0	0	0	0	0
METABOLISM	H	Coenzyme transport and metabolism	COG1492	Cobyric acid synthase	1	1	1	0	0	0	1	1	1	1	1	0	0	0	1	0	0	1	2	0	0	0	0	0	1	1	1	1	1	1	1	1	1	1	0	1	1	1	1	1	0	0	1	1	1
METABOLISM	P	Inorganic ion transport and metabolism	COG1496	Copper oxidase (laccase) domain	0	0	0	0	0	0	0	0	0	0	0	0	0	0	0	0	0	0	0	0	0	0	0	0	0	0	0	0	0	0	0	0	0	1	0	0	0	0	0	0	0	0	0	0	0
METABOLISM	E	Amino acid transport and metabolism	COG1509	L-lysine 2,3-aminomutase (EF-P beta-lysylation pathway)	1	0	1	1	1	1	1	1	1	0	0	0	0	1	1	1	1	0	1	0	1	1	1	1	1	1	1	1	1	1	1	1	1	0	0	2	1	1	1	1	2	1	1	1	1
INFORMATION STORAGE AND PROCESSING	J	Translation, ribosomal structure and biogenesis	COG1514	2'-5' RNA ligase	1	1	1	1	1	1	0	1	1	0	0	0	0	0	1	1	1	0	0	0	1	0	0	0	1	1	1	1	1	1	1	1	1	0	1	1	1	0	1	1	1	1	1	1	1
CELLULAR PROCESSES AND SIGNALING	V	Defense mechanisms	COG1518	CRISPR/Cas system-associated endonuclease Cas1	2	0	0	0	0	0	0	1	0	0	0	0	0	0	0	0	1	0	0	0	0	0	1	0	0	0	0	0	0	0	0	0	0	0	0	0	0	0	0	0	0	0	0	0	0
CELLULAR PROCESSES AND SIGNALING	M	Cell wall/membrane/envelope biogenesis	COG1519	3-deoxy-D-manno-octulosonic-acid transferase	0	0	0	0	0	0	0	0	0	0	0	0	0	0	0	0	0	0	0	0	0	0	0	0	0	0	0	0	0	0	0	0	0	1	0	0	0	0	0	0	0	0	0	0	0
METABOLISM	H	Coenzyme transport and metabolism	COG1521	Pantothenate kinase type III	0	0	0	0	0	0	0	0	0	0	0	0	0	0	0	0	0	0	0	0	0	0	0	0	0	0	0	0	0	0	0	0	0	0	1	0	0	0	0	0	0	0	0	0	0
INFORMATION STORAGE AND PROCESSING	K	Transcription	COG1522	DNA-binding transcriptional regulator, Lrp family	4	2	4	3	5	4	4	5	5	4	3	2	0	2	4	3	4	3	2	3	3	3	2	2	4	4	5	4	3	4	3	4	2	2	4	2	3	3	1	4	3	3	3	4	3
INFORMATION STORAGE AND PROCESSING	L	Replication, recombination and repair	COG1525	Endonuclease YncB, thermonuclease family	0	0	0	0	0	0	0	0	0	0	0	0	0	0	0	0	0	0	0	0	0	0	0	0	0	0	0	0	0	0	0	0	0	0	0	0	0	0	0	0	0	0	0	0	0
METABOLISM	P	Inorganic ion transport and metabolism	COG1528	Ferritin	1	0	1	1	1	1	1	1	1	1	0	0	0	0	1	1	1	1	0	0	1	0	0	0	1	1	1	1	1	1	1	1	1	0	0	0	0	0	0	0	0	0	0	1	1
CELLULAR PROCESSES AND SIGNALING	N	Cell motility	COG1536	Flagellar motor switch protein FliG	0	0	0	0	0	0	0	0	0	0	0	0	0	0	0	0	0	0	0	0	0	0	0	0	0	0	0	0	0	0	0	0	0	1	0	0	0	0	0	0	0	0	0	0	0
INFORMATION STORAGE AND PROCESSING	L	Replication, recombination and repair	COG1573	Uracil-DNA glycosylase	2	0	2	1	1	1	2	1	1	1	0	0	0	1	2	1	2	0	1	1	1	1	1	1	2	2	1	2	2	2	2	2	2	1	2	1	1	1	2	1	1	1	1	3	1
METABOLISM	H	Coenzyme transport and metabolism	COG1575	1,4-dihydroxy-2-naphthoate octaprenyltransferase	1	0	1	1	0	1	1	1	1	1	1	0	0	1	1	1	1	1	0	2	1	0	1	0	1	1	1	1	1	1	1	1	1	0	2	1	1	1	1	0	1	0	1	2	1
INFORMATION STORAGE AND PROCESSING	K	Transcription	COG1595	DNA-directed RNA polymerase specialized sigma subunit, sigma24 family	0	0	0	0	0	0	0	0	0	0	0	0	0	0	0	0	0	0	0	0	0	0	0	0	0	0	0	0	0	0	0	0	0	1	0	0	0	1	0	0	0	0	0	0	0
POORLY CHARACTERIZED	R	General function prediction only	COG1606	ATP-utilizing enzyme, PP-loop superfamily	1	1	1	1	1	1	1	1	1	1	1	1	1	0	1	1	1	1	0	0	1	1	0	1	1	1	1	1	1	1	1	1	1	1	1	0	1	1	1	1	1	0	1	1	1
METABOLISM	I	Lipid transport and metabolism	COG1607	Acyl-CoA hydrolase	1	0	0	0	0	0	1	1	1	0	0	0	0	0	0	0	1	1	0	0	0	0	0	0	0	0	0	0	0	0	0	0	0	0	0	0	0	0	0	0	0	0	0	0	1
POORLY CHARACTERIZED	R	General function prediction only	COG1611	Predicted Rossmann fold nucleotide-binding protein	0	0	0	0	0	0	0	0	0	0	0	0	0	0	0	0	0	0	0	0	0	0	0	0	0	0	0	0	0	0	0	0	0	1	0	0	0	0	0	0	0	0	0	0	0
METABOLISM	H	Coenzyme transport and metabolism	COG1612	Heme A synthase	1	1	1	1	0	1	1	1	1	0	0	0	1	0	1	1	1	1	0	0	1	1	1	0	0	1	1	1	1	1	1	1	0	0	0	0	1	1	1	0	0	1	0	1	1
METABOLISM	C	Energy production and conversion	COG1622	Heme/copper-type cytochrome/quinol oxidase, subunit 2	1	0	1	1	0	1	1	1	1	0	1	1	1	0	1	1	1	0	1	0	1	1	1	1	0	1	1	1	1	1	1	1	0	0	1	0	1	1	1	1	0	1	1	1	1
METABOLISM	P	Inorganic ion transport and metabolism	COG1629	Outer membrane receptor proteins, mostly Fe transport	0	0	0	0	0	0	0	0	0	0	0	0	0	0	0	0	0	0	0	0	0	0	0	0	0	0	0	0	1	0	0	0	0	0	0	0	0	1	0	0	0	0	0	0	0
METABOLISM	I	Lipid transport and metabolism	COG1646	Heptaprenylglyceryl phosphate synthase	1	0	1	1	1	1	1	1	1	1	1	0	1	0	1	1	1	1	1	0	1	1	1	1	1	1	1	1	1	1	1	1	1	1	1	1	1	1	2	1	1	0	1	1	1
METABOLISM	H	Coenzyme transport and metabolism	COG1648	Siroheme synthase (precorrin-2 oxidase/ferrochelatase domain)	0	0	1	0	0	0	1	0	0	0	0	0	0	0	0	0	0	0	0	1	1	0	0	0	1	1	0	1	1	1	1	1	0	0	0	0	0	0	0	0	0	0	0	1	0
CELLULAR PROCESSES AND SIGNALING	O	Posttranslational modification, protein turnover, chaperones	COG1651	Protein-disulfide isomerase	7	1	3	3	3	3	4	4	4	3	3	2	1	2	4	4	4	4	1	2	5	1	1	1	3	2	1	2	3	3	2	3	1	3	1	1	2	2	2	1	1	1	2	2	3
	JO		COG1670	Protein N-acetyltransferase, RimJ/RimL family	0	0	0	0	0	0	0	0	0	0	0	0	0	0	0	0	0	0	0	0	0	0	0	0	0	0	0	0	0	0	0	0	0	0	0	0	0	0	0	0	0	0	0	0	1
CELLULAR PROCESSES AND SIGNALING	V	Defense mechanisms	COG1680	CubicO group peptidase, beta-lactamase class C family	0	0	0	0	0	0	0	0	0	0	0	0	0	0	0	0	0	0	0	0	0	0	0	0	0	0	0	0	0	0	0	0	0	1	0	0	0	0	0	0	0	0	0	0	0
	GM		COG1682	ABC-type polysaccharide/polyol phosphate export permease	0	0	0	0	0	0	0	0	0	0	0	0	0	0	0	0	0	0	0	0	0	0	0	0	0	0	0	0	0	0	0	0	0	0	0	0	0	0	0	0	0	0	0	0	0
INFORMATION STORAGE AND PROCESSING	J	Translation, ribosomal structure and biogenesis	COG1690	RNA-splicing ligase RtcB, repairs tRNA damage	1	1	1	1	1	1	1	1	1	0	0	1	0	0	1	1	1	1	2	0	1	1	1	0	1	1	1	1	1	1	1	1	0	1	1	1	1	1	1	1	1	1	1	1	1
METABOLISM	F	Nucleotide transport and metabolism	COG1691	NCAIR mutase (PurE)-related protein	1	1	1	1	1	1	1	1	1	1	1	1	1	0	1	1	1	1	0	1	1	1	1	1	1	1	1	1	1	1	1	1	1	1	0	0	1	1	1	1	1	1	1	1	1
INFORMATION STORAGE AND PROCESSING	K	Transcription	COG1695	DNA-binding transcriptional regulator, PadR family	0	0	0	0	0	0	0	0	0	0	0	0	1	0	0	0	1	0	0	0	0	0	0	0	0	0	0	0	0	0	0	0	0	0	0	0	0	0	0	0	0	0	0	0	0
CELLULAR PROCESSES AND SIGNALING	M	Cell wall/membrane/envelope biogenesis	COG1696	D-alanyl-lipoteichoic acid acyltransferase DltB, MBOAT superfamily	0	0	0	0	0	0	3	1	0	0	0	0	0	0	0	0	0	0	0	0	0	0	0	0	0	0	0	0	0	0	0	0	0	1	0	0	0	0	0	0	0	0	1	0	0
CELLULAR PROCESSES AND SIGNALING	O	Posttranslational modification, protein turnover, chaperones	COG1703	Putative periplasmic protein kinase ArgK or related GTPase of G3E family	0	1	1	1	1	1	1	1	1	1	0	0	0	1	1	1	1	1	0	1	1	1	1	1	1	1	1	1	1	1	1	1	1	1	2	0	1	1	1	1	1	1	1	1	1
POORLY CHARACTERIZED	R	General function prediction only	COG1712	Predicted dinucleotide-utilizing enzyme	1	0	1	0	1	1	1	1	1	1	1	1	1	1	1	1	1	1	1	1	1	1	1	1	1	1	1	1	1	1	1	1	1	1	1	1	1	1	1	1	1	1	1	1	1
CELLULAR PROCESSES AND SIGNALING	V	Defense mechanisms	COG1715	Restriction endonuclease Mrr	1	0	0	0	0	0	0	0	0	0	0	0	0	0	0	0	0	0	0	0	1	1	0	1	0	0	0	0	0	0	0	0	0	0	0	0	0	0	0	0	0	0	0	0	0
POORLY CHARACTERIZED	S	Function unknown	COG1721	Uncharacterized conserved protein, DUF58 family, contains vWF domain	0	0	0	0	0	0	0	0	1	0	0	0	0	0	1	0	2	1	0	1	0	1	1	1	0	0	0	0	0	0	0	0	0	0	0	0	0	0	0	0	0	0	0	0	1
INFORMATION STORAGE AND PROCESSING	K	Transcription	COG1733	DNA-binding transcriptional regulator, HxlR family	1	0	0	0	0	0	0	1	0	0	0	0	0	0	0	0	1	0	0	0	0	0	0	0	0	0	0	0	0	0	0	0	0	0	0	0	0	0	0	0	0	0	0	0	0
POORLY CHARACTERIZED	R	General function prediction only	COG1741	Redox-sensitive bicupin YhaK, pirin superfamily	0	0	0	0	0	0	0	1	0	0	0	0	0	0	0	0	0	0	0	0	0	0	0	0	0	0	0	0	0	0	0	0	0	0	0	0	0	0	0	0	0	0	0	0	0
CELLULAR PROCESSES AND SIGNALING	T	Signal transduction mechanisms	COG1776	Chemotaxis protein CheY-P-specific phosphatase CheC	0	0	0	0	0	0	0	1	1	0	0	0	0	0	0	0	0	0	0	0	0	0	0	0	0	0	0	0	0	0	0	0	0	0	0	0	0	0	0	0	0	0	0	0	0
	MR		COG1778	3-deoxy-D-manno-octulosonate 8-phosphate phosphatase KdsC and related HAD superfamily phosphatases	0	0	0	0	0	0	1	0	0	0	0	0	0	0	0	0	0	0	0	0	0	0	0	0	0	0	0	0	0	0	0	0	1	0	0	0	0	0	0	0	0	0	0	0	1
METABOLISM	F	Nucleotide transport and metabolism	COG1781	Aspartate carbamoyltransferase, regulatory subunit	1	1	1	1	0	1	1	1	1	1	0	0	1	1	1	1	1	1	1	1	1	1	1	1	1	0	0	1	1	1	1	1	1	0	2	0	1	0	1	1	1	0	1	2	1
INFORMATION STORAGE AND PROCESSING	L	Replication, recombination and repair	COG1793	ATP-dependent DNA ligase	1	1	1	1	1	1	1	1	1	1	1	1	0	1	1	1	1	1	1	1	1	1	0	1	1	1	0	1	0	1	1	1	1	1	2	1	1	2	1	1	1	1	1	3	1
METABOLISM	H	Coenzyme transport and metabolism	COG1797	Cobyrinic acid a,c-diamide synthase	1	1	1	1	1	1	1	1	1	1	1	0	0	0	1	1	1	1	1	0	1	1	1	0	1	1	1	2	1	1	1	1	1	1	1	1	1	1	1	1	1	2	1	0	1
METABOLISM	F	Nucleotide transport and metabolism	COG1816	Adenosine deaminase	0	0	1	0	0	0	0	0	0	0	0	0	0	0	0	0	0	0	0	0	0	0	0	0	0	0	0	0	0	0	0	0	0	0	0	0	0	0	0	0	0	0	0	0	0
CELLULAR PROCESSES AND SIGNALING	U	Intracellular trafficking, secretion, and vesicular transport	COG1826	Sec-independent protein translocase protein TatA	0	0	0	0	0	0	0	0	0	0	0	0	0	0	0	0	0	0	0	0	0	0	0	0	0	0	0	0	0	0	0	0	0	1	0	0	0	0	0	0	0	0	0	0	0
METABOLISM	F	Nucleotide transport and metabolism	COG1828	Phosphoribosylformylglycinamidine (FGAM) synthase, PurS component	0	1	0	0	0	0	0	0	0	0	0	0	0	0	1	0	0	0	0	0	1	1	0	1	0	0	0	0	0	1	0	0	0	2	2	0	1	3	1	1	1	1	1	1	0
METABOLISM	G	Carbohydrate transport and metabolism	COG1830	Fructose-bisphosphate aldolase class Ia, DhnA family	2	2	2	2	2	2	2	2	2	1	1	1	1	0	2	2	2	0	0	0	2	0	1	0	2	2	2	2	2	2	2	2	2	2	2	2	2	2	2	1	1	1	2	2	2
POORLY CHARACTERIZED	R	General function prediction only	COG1832	Predicted CoA-binding protein	1	1	1	1	0	1	1	1	1	1	0	0	0	0	1	1	1	1	0	1	1	0	0	0	1	1	1	1	1	1	1	1	1	1	2	1	2	1	1	1	1	1	1	2	1
METABOLISM	E	Amino acid transport and metabolism	COG1834	N-Dimethylarginine dimethylaminohydrolase	0	0	0	0	0	0	0	0	0	0	0	0	0	0	0	0	0	0	0	0	0	0	0	0	0	0	0	0	0	0	0	0	0	2	0	0	0	0	0	0	0	0	0	0	0
METABOLISM	P	Inorganic ion transport and metabolism	COG1840	ABC-type Fe3+ transport system, periplasmic component	0	0	0	0	0	0	0	0	0	0	0	0	0	0	0	0	0	0	0	0	0	0	0	0	0	0	0	0	0	0	0	0	0	2	0	0	0	0	0	0	0	0	0	0	0
INFORMATION STORAGE AND PROCESSING	K	Transcription	COG1846	DNA-binding transcriptional regulator, MarR family	1	0	0	0	0	0	0	0	0	0	0	0	0	0	0	0	0	0	0	0	0	0	0	0	0	0	0	0	0	0	0	0	0	0	0	0	0	0	0	0	0	0	0	0	0
CELLULAR PROCESSES AND SIGNALING	U	Intracellular trafficking, secretion, and vesicular transport	COG1862	Preprotein translocase subunit YajC	0	0	0	0	0	0	0	0	0	0	0	0	1	0	0	0	0	0	0	0	0	0	0	0	0	0	0	0	0	0	0	0	0	0	0	0	0	0	0	0	0	0	0	0	0
METABOLISM	C	Energy production and conversion	COG1866	Phosphoenolpyruvate carboxykinase, ATP-dependent	0	1	0	0	0	0	0	0	0	1	0	1	0	1	0	0	0	0	1	0	1	0	0	0	0	0	0	0	0	0	0	0	0	1	2	1	1	1	2	1	1	1	1	0	1
INFORMATION STORAGE AND PROCESSING	J	Translation, ribosomal structure and biogenesis	COG1867	tRNA G26 N,N-dimethylase Trm1	1	1	1	1	1	1	1	1	1	1	0	0	0	1	1	1	1	0	1	0	1	0	0	0	1	1	2	1	1	1	1	1	0	2	0	1	1	1	1	0	1	0	1	1	1
	NT		COG1871	Chemotaxis receptor (MCP) glutamine deamidase CheD	0	0	0	0	0	0	0	1	1	0	0	0	0	0	0	0	0	0	0	0	0	0	0	0	0	0	0	0	0	0	0	0	0	0	0	0	0	0	0	0	0	0	0	0	0
METABOLISM	E	Amino acid transport and metabolism	COG1878	Kynurenine formamidase	1	0	1	1	0	0	1	1	0	1	1	1	1	1	1	1	1	1	0	0	1	1	1	0	1	1	1	1	1	1	1	1	1	1	1	1	1	1	2	1	1	0	1	1	1
METABOLISM	I	Lipid transport and metabolism	COG1884	Methylmalonyl-CoA mutase, N-terminal domain/subunit	0	2	2	2	2	2	2	2	2	1	0	1	1	1	2	1	2	0	0	1	2	2	2	2	2	2	2	2	2	2	2	2	1	2	3	0	2	2	1	2	2	2	2	2	2
	MI		COG1887	CDP-glycerol glycerophosphotransferase, TagB/SpsB family	0	0	0	0	0	0	0	1	0	0	0	0	0	0	0	0	0	0	0	0	0	0	0	0	0	0	0	0	0	0	0	0	0	0	0	0	0	0	0	0	0	0	0	0	0
	FR		COG1896	5'-deoxynucleotidase YfbR and related HD superfamily hydrolases	0	0	0	0	0	0	0	0	0	0	0	1	0	1	0	0	0	0	0	0	0	0	0	0	0	0	0	0	0	0	0	0	0	0	0	0	0	0	0	0	0	0	0	0	0
CELLULAR PROCESSES AND SIGNALING	M	Cell wall/membrane/envelope biogenesis	COG1898	dTDP-4-dehydrorhamnose 3,5-epimerase or related enzyme	0	0	0	0	0	0	0	2	0	1	1	0	0	0	0	0	0	0	0	0	0	0	0	0	0	0	0	0	0	0	0	0	0	0	0	0	0	0	0	0	0	0	0	0	0
METABOLISM	H	Coenzyme transport and metabolism	COG1903	Cobalamin biosynthesis protein CbiD	1	1	1	0	1	1	1	1	1	1	0	0	0	0	1	1	1	0	1	0	1	1	1	1	1	1	1	2	1	1	1	1	1	0	0	1	1	1	1	1	1	2	1	2	1
POORLY CHARACTERIZED	R	General function prediction only	COG1917	Cupin domain protein related to quercetin dioxygenase	0	0	0	0	0	0	0	0	0	0	0	0	0	0	0	0	1	0	0	0	0	0	0	0	0	0	0	0	0	0	0	0	0	0	0	0	0	0	0	0	0	0	0	0	0
METABOLISM	H	Coenzyme transport and metabolism	COG1920	2-phospho-L-lactate guanylyltransferase, coenzyme F420 biosynthesis enzyme, CobY/MobA/RfbA family	0	0	0	0	0	0	0	0	0	0	0	0	0	0	1	0	0	0	0	0	0	0	0	0	0	0	0	0	0	0	0	0	0	0	0	0	0	0	0	0	0	0	0	0	1
	KG		COG1940	Sugar kinase of the NBD/HSP70 family, may contain an N-terminal HTH domain	1	0	1	1	1	1	2	1	1	1	1	0	2	1	1	1	1	0	0	0	1	0	0	0	1	1	1	1	1	1	1	1	1	1	1	1	1	1	1	1	1	0	1	1	1
METABOLISM	Q	Secondary metabolites biosynthesis, transport and catabolism	COG1942	Phenylpyruvate tautomerase PptA, 4-oxalocrotonate tautomerase family	0	1	1	1	1	1	1	1	1	1	1	1	0	1	1	1	1	0	1	0	2	1	0	0	1	1	1	1	1	1	1	1	0	0	1	0	1	1	1	1	1	0	1	0	1
INFORMATION STORAGE AND PROCESSING	A	RNA processing and modification	COG1949	Oligoribonuclease (3'-5' exoribonuclease)	0	0	0	0	0	0	0	0	0	0	0	0	0	0	0	0	0	0	0	0	0	0	0	0	0	0	0	0	0	0	0	0	0	1	0	0	0	0	0	0	0	0	0	0	0
METABOLISM	G	Carbohydrate transport and metabolism	COG1980	Archaeal fructose 1,6-bisphosphatase	1	0	1	1	1	0	1	1	1	1	0	1	1	1	1	1	1	0	0	0	1	0	0	1	1	0	1	1	1	1	1	1	1	1	2	1	1	1	1	1	1	1	1	1	1
METABOLISM	H	Coenzyme transport and metabolism	COG1985	Pyrimidine reductase, riboflavin biosynthesis	1	1	1	0	1	1	1	1	1	1	0	0	1	1	1	1	1	1	0	1	0	1	0	1	1	1	1	1	1	1	2	1	1	1	0	0	1	1	1	0	1	1	1	1	1
METABOLISM	H	Coenzyme transport and metabolism	COG1995	4-hydroxy-L-threonine phosphate dehydrogenase PdxA	0	0	0	0	0	0	0	0	0	0	0	0	0	0	0	0	0	0	0	0	0	0	0	0	0	0	0	0	0	0	0	0	0	1	0	0	0	0	0	0	0	0	0	0	0
METABOLISM	Q	Secondary metabolites biosynthesis, transport and catabolism	COG2015	Alkyl sulfatase BDS1 and related hydrolases, metallo-beta-lactamase superfamily	0	0	0	0	0	0	0	1	0	0	0	0	0	0	0	0	0	0	0	0	0	0	0	0	0	0	0	0	0	0	0	0	0	0	0	0	0	0	0	0	0	0	0	0	0
METABOLISM	H	Coenzyme transport and metabolism	COG2022	Thiamin biosynthesis thiazole synthase ThiGH, ThiG subunit	0	0	0	0	0	0	0	0	0	0	0	0	0	0	0	0	0	0	0	0	0	0	0	0	0	0	0	0	0	0	0	0	0	1	0	0	0	0	0	0	0	0	0	0	0
METABOLISM	C	Energy production and conversion	COG2025	Electron transfer flavoprotein, alpha subunit	0	1	0	0	0	0	0	0	0	0	0	0	0	0	0	0	0	0	0	0	0	0	0	0	0	0	0	0	0	0	0	0	0	0	2	1	1	1	1	0	1	0	1	0	0
METABOLISM	I	Lipid transport and metabolism	COG2030	Acyl dehydratase	0	0	0	0	0	0	0	0	0	0	0	0	0	0	0	0	0	0	0	0	0	0	0	0	0	0	0	0	0	0	0	0	0	0	0	0	0	0	0	0	1	0	0	0	0
METABOLISM	P	Inorganic ion transport and metabolism	COG2046	ATP sulfurylase (sulfate adenylyltransferase)	0	1	1	1	1	1	1	1	1	1	0	1	1	1	1	1	1	1	0	1	1	1	1	0	1	1	1	1	1	1	1	1	1	0	1	1	1	1	0	2	1	1	1	2	1
METABOLISM	C	Energy production and conversion	COG2055	Malate/lactate/ureidoglycolate dehydrogenase, LDH2 family	0	0	0	0	0	0	0	0	0	0	0	0	0	0	0	0	0	0	0	0	0	0	0	0	0	0	0	0	0	0	0	0	0	1	0	0	0	0	0	0	0	0	0	0	0
CELLULAR PROCESSES AND SIGNALING	T	Signal transduction mechanisms	COG2062	Phosphohistidine phosphatase SixA	0	0	0	0	0	0	0	0	0	0	0	0	0	0	0	0	0	0	0	0	1	0	0	0	0	0	0	0	0	0	0	0	0	0	0	0	0	0	0	0	0	0	0	0	0
POORLY CHARACTERIZED	R	General function prediction only	COG2070	NAD(P)H-dependent flavin oxidoreductase YrpB, nitropropane dioxygenase family	0	0	0	0	0	0	0	0	0	0	0	0	0	0	0	0	0	0	0	0	0	0	0	0	0	0	0	0	0	0	0	0	0	1	0	0	0	0	0	0	0	0	0	0	0
METABOLISM	E	Amino acid transport and metabolism	COG2071	Gamma-glutamyl-gamma-aminobutyrate hydrolase PuuD (putrescine degradation), contains GATase1-like domain	0	0	0	0	0	0	0	0	0	0	0	0	0	0	0	0	0	0	0	0	0	0	0	0	0	0	0	0	0	0	0	0	0	1	0	0	0	0	0	0	0	0	0	0	0
METABOLISM	H	Coenzyme transport and metabolism	COG2073	Cobalamin biosynthesis protein CbiG	1	1	1	0	1	1	1	1	1	1	1	0	0	1	1	1	1	0	0	0	1	1	1	1	1	1	1	2	1	1	1	1	1	0	0	1	1	1	1	1	1	2	1	2	1
METABOLISM	H	Coenzyme transport and metabolism	COG2082	Precorrin isomerase	1	1	1	1	1	1	1	1	1	1	1	0	0	0	1	1	1	2	0	0	1	1	1	0	1	1	1	2	1	1	1	1	1	0	1	1	1	1	1	1	1	2	1	1	1
METABOLISM	I	Lipid transport and metabolism	COG2084	3-hydroxyisobutyrate dehydrogenase or related beta-hydroxyacid dehydrogenase	1	1	0	0	0	1	1	1	1	1	1	0	0	1	1	1	1	1	0	0	1	1	0	0	1	1	1	1	1	1	1	1	0	1	2	0	1	1	1	1	1	1	1	1	1
METABOLISM	C	Energy production and conversion	COG2086	Electron transfer flavoprotein, alpha and beta subunits	0	1	0	0	0	0	0	0	0	0	0	0	0	0	0	0	0	0	0	0	0	0	0	0	0	0	0	0	0	0	0	0	0	0	1	1	1	1	1	0	1	0	0	0	0
CELLULAR PROCESSES AND SIGNALING	M	Cell wall/membrane/envelope biogenesis	COG2089	Sialic acid synthase SpsE, contains C-terminal SAF domain	0	0	0	0	0	0	2	2	0	1	0	0	0	0	0	0	0	0	0	0	0	0	0	0	0	0	0	0	0	0	0	0	2	0	1	0	0	0	0	1	2	2	2	0	2
INFORMATION STORAGE AND PROCESSING	L	Replication, recombination and repair	COG2094	3-methyladenine DNA glycosylase Mpg	1	0	1	1	1	1	1	1	1	1	1	0	0	0	1	1	1	0	1	0	1	1	1	0	1	1	1	1	1	1	1	1	0	1	1	1	1	1	2	1	1	1	1	1	1
METABOLISM	H	Coenzyme transport and metabolism	COG2096	Cob(I)alamin adenosyltransferase	1	0	1	1	1	1	1	1	1	1	1	0	0	0	1	1	1	1	0	0	1	1	0	1	1	0	0	0	1	1	0	1	0	1	0	0	0	0	0	0	0	0	0	1	1
METABOLISM	H	Coenzyme transport and metabolism	COG2099	Precorrin-6x reductase	0	0	0	0	0	0	0	0	0	0	0	0	0	0	0	0	0	0	0	0	0	0	0	0	0	0	0	0	0	0	0	0	0	1	0	0	0	0	0	0	0	0	0	0	0
POORLY CHARACTERIZED	R	General function prediction only	COG2107	Predicted periplasmic solute-binding protein	1	1	1	1	1	1	1	1	1	0	0	1	0	0	1	1	1	1	0	1	1	1	1	1	1	1	1	1	1	1	1	1	0	1	0	1	1	1	1	0	1	1	1	1	1
METABOLISM	H	Coenzyme transport and metabolism	COG2109	ATP:corrinoid adenosyltransferase	0	0	1	1	0	0	0	1	0	1	0	0	0	0	0	1	0	0	0	0	1	1	1	0	1	1	1	2	1	1	1	1	1	1	1	0	1	1	0	0	0	2	0	0	0
METABOLISM	E	Amino acid transport and metabolism	COG2113	ABC-type proline/glycine betaine transport system, periplasmic component	0	0	0	0	0	0	0	0	0	0	0	0	0	0	0	0	0	0	1	0	0	0	0	0	0	0	0	0	0	0	0	0	0	0	1	0	0	0	0	0	0	0	0	0	0
CELLULAR PROCESSES AND SIGNALING	T	Signal transduction mechanisms	COG2114	Adenylate cyclase, class 3	1	0	1	1	1	1	1	1	1	1	1	0	0	1	1	1	2	1	0	1	1	0	0	1	1	0	0	0	1	1	0	1	0	1	0	0	0	0	0	0	0	0	0	1	1
METABOLISM	P	Inorganic ion transport and metabolism	COG2116	Formate/nitrite transporter FocA, FNT family	0	0	0	0	0	0	0	0	0	0	0	0	0	0	0	0	0	0	0	0	1	0	0	0	0	0	0	0	0	0	0	0	0	0	0	0	0	0	0	0	0	0	0	0	0
METABOLISM	G	Carbohydrate transport and metabolism	COG2120	N-acetylglucosaminyl deacetylase, LmbE family	0	0	0	0	0	0	0	0	0	0	0	0	0	0	0	0	0	0	0	0	0	0	0	0	0	0	0	0	0	0	0	0	0	0	1	0	0	0	0	0	2	2	0	0	1
CELLULAR PROCESSES AND SIGNALING	O	Posttranslational modification, protein turnover, chaperones	COG2127	ATP-dependent Clp protease adapter protein ClpS	0	0	0	0	0	0	0	0	0	0	0	0	0	0	0	0	0	0	0	0	0	0	0	0	0	0	0	0	0	1	0	0	0	0	0	0	0	0	0	0	0	0	0	0	0
	QR		COG2130	NADPH-dependent curcumin reductase CurA	0	0	0	0	0	0	0	0	0	0	0	0	0	0	0	0	0	0	0	0	0	0	0	0	0	0	0	0	0	0	0	0	0	1	0	0	0	0	0	0	0	0	0	0	0
	DPM		COG2132	Multicopper oxidase with three cupredoxin domains (includes cell division protein FtsP and spore coat protein CotA)	3	1	2	2	2	1	2	1	2	1	1	0	0	1	1	2	1	1	1	1	3	2	2	1	2	2	2	2	2	2	2	2	1	2	1	0	2	1	1	2	2	0	2	2	2
METABOLISM	G	Carbohydrate transport and metabolism	COG2133	Glucose/arabinose dehydrogenase, beta-propeller fold	2	0	2	1	1	1	2	2	2	1	1	1	0	0	1	1	3	1	0	1	3	1	1	0	3	3	3	2	3	3	3	3	3	1	1	1	2	2	0	0	3	0	1	3	2
METABOLISM	H	Coenzyme transport and metabolism	COG2138	Sirohydrochlorin ferrochelatase	0	0	0	0	0	0	1	1	1	0	0	0	0	0	0	0	0	0	0	0	0	1	1	1	0	0	0	0	0	0	0	0	0	0	0	0	0	0	0	0	0	0	0	0	1
	HR		COG2141	Flavin-dependent oxidoreductase, luciferase family (includes alkanesulfonate monooxygenase SsuD and methylene tetrahydromethanopterin reductase)	1	0	0	0	0	0	0	0	0	0	0	0	0	0	0	0	0	1	0	0	0	0	0	0	0	0	0	0	0	0	0	0	0	0	0	0	0	0	0	0	0	0	0	0	0
	PQ		COG2146	Ferredoxin subunit of nitrite reductase or a ring-hydroxylating dioxygenase	1	0	1	2	1	2	1	1	1	1	1	0	1	0	0	1	1	0	0	1	1	0	0	0	1	1	1	1	1	1	1	1	1	1	1	0	1	1	1	2	1	0	1	2	1
METABOLISM	H	Coenzyme transport and metabolism	COG2154	Pterin-4a-carbinolamine dehydratase	1	1	1	1	0	1	1	1	1	0	1	0	0	0	1	1	1	0	2	0	0	1	1	1	1	1	1	1	1	1	1	1	0	0	0	0	1	1	1	1	1	1	1	1	1
METABOLISM	Q	Secondary metabolites biosynthesis, transport and catabolism	COG2175	Taurine dioxygenase, alpha-ketoglutarate-dependent	0	0	0	0	0	0	0	0	0	0	0	0	0	0	0	0	0	0	0	0	0	0	0	0	0	0	0	0	0	0	0	0	0	1	0	0	0	0	0	0	0	0	0	0	0
INFORMATION STORAGE AND PROCESSING	L	Replication, recombination and repair	COG2176	DNA polymerase III, alpha subunit (gram-positive type)	0	0	0	0	0	0	0	0	0	0	0	0	0	0	0	0	0	0	0	0	1	0	0	0	0	0	0	0	0	0	0	0	0	0	0	0	0	0	0	0	0	0	0	0	0
	TK		COG2197	DNA-binding response regulator, NarL/FixJ family, contains REC and HTH domains	0	0	0	0	0	0	0	0	0	0	0	0	0	0	0	0	0	0	0	0	0	0	0	0	0	0	0	0	0	0	0	0	0	0	0	0	0	0	0	0	0	0	0	0	0
	NT		COG2201	Chemotaxis response regulator CheB, contains REC and protein-glutamate methylesterase domains	0	0	0	0	0	0	0	2	1	0	0	0	0	0	0	0	0	0	0	0	0	0	0	0	0	0	0	0	0	0	0	0	0	0	0	0	0	0	0	0	0	0	0	0	0
CELLULAR PROCESSES AND SIGNALING	T	Signal transduction mechanisms	COG2204	DNA-binding transcriptional response regulator, NtrC family, contains REC, AAA-type ATPase, and a Fis-type DNA-binding domains	2	0	0	0	0	0	0	1	0	1	1	0	0	0	0	0	0	0	0	0	0	0	0	0	0	0	0	0	0	0	0	0	0	0	0	0	0	0	0	0	0	0	0	0	0
METABOLISM	P	Inorganic ion transport and metabolism	COG2217	Cation transport ATPase	0	0	0	0	0	0	0	0	1	0	0	0	0	0	0	0	0	0	0	0	0	0	0	0	0	0	0	0	0	0	0	0	0	0	0	0	0	0	0	0	0	0	0	0	0
METABOLISM	G	Carbohydrate transport and metabolism	COG2220	L-ascorbate metabolism protein UlaG, beta-lactamase superfamily	1	0	0	0	0	0	0	0	0	0	0	0	0	0	0	0	0	0	0	0	0	0	0	0	0	0	0	0	0	0	0	0	2	1	0	0	0	0	0	1	1	0	0	0	1
METABOLISM	H	Coenzyme transport and metabolism	COG2226	Ubiquinone/menaquinone biosynthesis C-methylase UbiE	1	0	1	0	1	1	1	0	1	1	1	1	1	1	0	0	1	0	1	0	2	0	0	0	1	1	1	1	1	1	1	1	0	0	0	1	1	1	1	1	1	2	1	2	0
METABOLISM	H	Coenzyme transport and metabolism	COG2227	2-polyprenyl-3-methyl-5-hydroxy-6-metoxy-1,4-benzoquinol methylase	0	0	0	0	0	0	0	0	0	0	0	0	0	0	0	0	0	0	0	0	0	0	0	0	0	0	0	0	0	0	0	0	1	0	0	0	0	0	0	0	0	1	0	0	1
METABOLISM	I	Lipid transport and metabolism	COG2230	Cyclopropane fatty-acyl-phospholipid synthase and related methyltransferases	0	0	0	0	1	0	0	0	0	0	0	0	0	0	0	0	0	0	0	0	0	0	0	0	0	0	0	0	0	0	0	0	0	0	0	0	0	0	0	0	0	0	0	0	0
METABOLISM	H	Coenzyme transport and metabolism	COG2241	Precorrin-6B methylase 1	0	0	0	0	0	0	0	0	0	0	0	1	1	1	0	0	0	0	0	0	0	1	1	1	0	0	0	0	0	0	0	0	0	0	0	0	0	0	0	0	0	0	0	0	0
METABOLISM	H	Coenzyme transport and metabolism	COG2242	Precorrin-6B methylase 2	0	1	1	1	1	1	1	1	1	1	1	0	0	0	1	1	1	1	2	0	1	0	0	0	1	1	1	1	1	1	1	1	1	0	0	1	1	1	1	1	1	0	1	1	1
METABOLISM	H	Coenzyme transport and metabolism	COG2243	Precorrin-2 methylase	0	1	1	1	1	1	1	1	1	1	1	1	1	1	1	1	1	1	1	0	1	1	1	1	1	1	1	1	1	1	1	1	1	1	1	1	1	1	1	1	1	0	1	1	1
POORLY CHARACTERIZED	R	General function prediction only	COG2249	Putative NADPH-quinone reductase (modulator of drug activity B)	0	0	0	0	0	0	0	0	0	0	0	0	0	0	0	0	0	0	0	0	0	0	0	0	0	0	0	0	0	0	0	0	0	0	0	0	0	0	0	0	0	0	0	0	0
INFORMATION STORAGE AND PROCESSING	L	Replication, recombination and repair	COG2255	Holliday junction resolvasome RuvABC, ATP-dependent DNA helicase subunit	0	1	0	1	0	0	0	0	0	0	0	0	0	0	0	1	0	0	0	0	1	0	0	0	0	0	0	0	0	0	0	0	0	0	1	0	1	1	1	0	0	1	1	0	1
POORLY CHARACTERIZED	S	Function unknown	COG2259	Uncharacterized membrane protein YphA, DoxX/SURF4 family	2	0	1	1	0	2	1	2	1	0	0	1	1	1	1	1	2	1	0	1	1	0	0	0	1	1	1	1	1	1	1	1	1	0	0	0	0	0	0	0	0	0	0	1	1
INFORMATION STORAGE AND PROCESSING	J	Translation, ribosomal structure and biogenesis	COG2262	50S ribosomal subunit-associated GTPase HflX	1	1	1	1	1	1	1	1	1	1	1	0	0	0	1	1	1	1	1	1	1	2	1	1	1	1	1	1	1	1	2	1	1	1	1	0	1	1	1	1	1	1	1	0	1
INFORMATION STORAGE AND PROCESSING	J	Translation, ribosomal structure and biogenesis	COG2264	Ribosomal protein L11 methylase PrmA	0	0	0	0	0	0	0	0	0	0	0	0	0	0	0	0	0	0	0	0	0	0	0	0	0	0	0	0	0	0	0	0	0	0	0	0	0	1	0	0	0	0	0	0	0
CELLULAR PROCESSES AND SIGNALING	V	Defense mechanisms	COG2274	ABC-type bacteriocin/lantibiotic exporters, contain an N-terminal double-glycine peptidase domain	0	0	0	0	0	0	0	0	0	0	0	0	0	0	0	0	0	0	0	0	0	0	0	0	0	0	0	0	0	0	0	0	0	1	0	0	0	0	0	0	0	0	0	0	0
METABOLISM	G	Carbohydrate transport and metabolism	COG2301	Citrate lyase beta subunit	1	0	1	0	1	0	1	1	1	1	0	1	0	0	1	0	1	0	0	0	1	0	0	1	1	1	1	1	1	1	1	1	0	2	1	2	1	1	1	1	1	1	1	0	1
	IR		COG2303	Choline dehydrogenase or related flavoprotein	1	0	0	0	0	0	0	0	0	0	0	0	0	0	0	0	0	0	0	0	0	0	0	0	0	0	0	0	0	0	0	0	0	0	0	0	0	0	0	0	0	0	0	0	0
POORLY CHARACTERIZED	S	Function unknown	COG2308	Uncharacterized conserved protein, circularly permuted ATPgrasp superfamily	0	0	0	0	0	0	0	0	0	0	0	0	0	0	0	0	0	0	0	0	0	0	0	0	0	0	0	0	0	0	0	0	0	0	0	0	0	0	0	0	0	0	0	0	0
CELLULAR PROCESSES AND SIGNALING	T	Signal transduction mechanisms	COG2334	Ser/Thr protein kinase RdoA involved in Cpx stress response, MazF antagonist	0	0	0	0	0	0	0	0	0	0	0	0	0	0	0	0	0	0	0	0	0	0	0	0	0	0	0	0	0	0	0	0	0	1	0	0	0	0	0	0	0	0	0	0	0
METABOLISM	P	Inorganic ion transport and metabolism	COG2372	Copper-binding protein CopC (methionine-rich)	0	0	0	0	0	0	0	0	0	0	0	0	0	0	0	0	0	0	0	0	0	0	0	1	0	0	0	0	0	0	0	0	0	0	0	0	0	0	0	0	0	0	0	0	0
CELLULAR PROCESSES AND SIGNALING	M	Cell wall/membrane/envelope biogenesis	COG2377	1,6-Anhydro-N-acetylmuramate kinase	0	0	0	0	0	0	0	0	0	0	0	0	0	0	0	0	0	0	0	1	0	0	0	0	0	0	0	0	0	0	0	0	0	0	0	0	0	0	0	0	0	0	0	0	0
METABOLISM	G	Carbohydrate transport and metabolism	COG2379	Glycerate-2-kinase	1	1	1	1	1	1	1	1	1	1	1	1	1	0	1	1	1	1	0	0	1	1	0	1	1	1	1	1	1	1	1	1	1	1	2	1	1	1	1	0	1	0	1	1	1
POORLY CHARACTERIZED	S	Function unknown	COG2409	Uncharacterized membrane protein YdfJ, MMPL/SSD domain	0	0	0	0	0	0	0	0	0	0	0	0	0	0	0	0	0	0	0	0	0	0	0	0	0	0	0	0	0	0	0	0	0	2	0	0	0	0	0	0	0	0	0	0	0
METABOLISM	C	Energy production and conversion	COG2421	Acetamidase/formamidase	0	0	0	0	0	0	0	0	0	0	0	0	0	0	0	0	0	0	0	0	0	0	0	0	0	0	0	0	0	0	0	0	0	0	2	0	0	0	0	0	0	0	0	0	0
METABOLISM	C	Energy production and conversion	COG2440	Ferredoxin-like protein FixX	1	1	1	0	0	0	0	0	0	0	0	0	0	0	0	0	0	0	0	0	0	0	0	0	0	0	0	0	0	0	0	0	0	0	0	1	1	1	1	0	1	0	1	0	0
METABOLISM	Q	Secondary metabolites biosynthesis, transport and catabolism	COG2514	Catechol-2,3-dioxygenase	0	0	0	0	0	0	0	0	0	0	0	0	0	0	0	0	1	0	0	0	0	0	0	0	0	0	0	0	0	0	0	0	0	0	0	0	0	0	0	0	0	0	0	0	0
CELLULAR PROCESSES AND SIGNALING	O	Posttranslational modification, protein turnover, chaperones	COG2518	Protein-L-isoaspartate O-methyltransferase	1	0	1	0	0	0	1	0	0	0	0	0	0	0	0	0	1	0	0	0	0	0	0	0	1	1	1	1	1	1	1	1	0	0	0	0	0	0	0	0	0	0	0	1	0
INFORMATION STORAGE AND PROCESSING	J	Translation, ribosomal structure and biogenesis	COG2519	tRNA A58 N-methylase Trm61	1	1	1	1	0	1	1	1	1	1	0	0	1	1	1	1	1	1	0	0	1	0	0	0	1	1	1	1	1	1	1	1	0	1	0	0	1	1	1	1	1	1	1	0	1
METABOLISM	C	Energy production and conversion	COG2609	Pyruvate dehydrogenase complex, dehydrogenase (E1) component	0	0	0	0	0	0	0	0	0	0	0	0	0	0	0	0	0	0	0	1	0	0	0	0	0	0	0	0	0	0	0	0	0	1	0	0	0	0	0	0	0	0	0	0	0
METABOLISM	G	Carbohydrate transport and metabolism	COG2721	Altronate dehydratase	0	0	0	0	0	0	0	0	0	0	0	0	0	0	0	0	0	0	0	0	0	0	0	0	0	0	0	0	0	0	0	0	0	0	1	0	0	0	0	0	0	0	0	0	0
CELLULAR PROCESSES AND SIGNALING	V	Defense mechanisms	COG2746	Aminoglycoside N3'-acetyltransferase	0	0	0	0	0	0	0	0	0	0	0	0	0	0	0	0	0	0	0	0	0	0	0	0	0	0	0	0	0	0	0	0	0	0	0	0	0	0	0	0	0	0	0	0	0
POORLY CHARACTERIZED	R	General function prediction only	COG2764	Uncharacterized conserved protein PhnB, glyoxalase superfamily	0	0	0	0	0	0	0	0	0	0	0	0	0	0	0	0	0	0	0	0	0	0	0	0	0	0	0	0	0	0	0	0	0	0	0	0	0	0	0	0	0	0	0	0	0
	NUW		COG2804	Type II secretory pathway ATPase GspE/PulE or T4P pilus assembly pathway ATPase PilB	0	0	0	0	0	0	0	0	0	0	0	0	0	0	1	0	0	0	0	0	0	1	1	1	0	0	0	0	0	0	0	0	0	0	0	0	0	0	0	0	0	0	0	0	1
INFORMATION STORAGE AND PROCESSING	L	Replication, recombination and repair	COG2812	DNA polymerase III, gamma/tau subunits	1	1	1	0	0	1	1	1	1	1	1	0	0	0	2	0	1	0	0	0	1	0	0	0	1	1	1	1	1	2	1	1	1	1	0	1	1	1	1	1	0	1	1	2	1
INFORMATION STORAGE AND PROCESSING	L	Replication, recombination and repair	COG2818	3-methyladenine DNA glycosylase Tag	1	0	1	0	1	1	1	1	1	0	0	0	0	0	0	1	1	0	1	1	1	0	0	0	1	1	1	1	1	1	1	1	1	0	0	0	0	0	0	0	0	0	0	1	0
CELLULAR PROCESSES AND SIGNALING	M	Cell wall/membrane/envelope biogenesis	COG2870	ADP-heptose synthase, bifunctional sugar kinase/adenylyltransferase	0	0	1	0	0	0	0	0	1	0	0	1	1	0	1	0	0	0	0	1	0	1	1	0	0	0	0	0	0	0	0	0	0	0	0	0	0	0	0	1	1	0	1	0	0
METABOLISM	H	Coenzyme transport and metabolism	COG2875	Precorrin-4 methylase	0	1	1	1	1	1	1	1	1	1	1	1	1	1	1	1	1	1	1	0	1	1	1	2	1	1	1	1	1	1	1	1	1	3	1	1	1	1	1	1	1	0	1	1	1
METABOLISM	P	Inorganic ion transport and metabolism	COG2895	Sulfate adenylyltransferase subunit 1, EFTu-like GTPase family	0	0	1	1	0	0	1	1	1	1	1	0	0	1	0	1	1	0	0	0	0	0	1	1	1	0	1	1	1	1	1	1	1	0	0	0	1	1	1	1	1	1	1	1	0
METABOLISM	H	Coenzyme transport and metabolism	COG2896	Molybdenum cofactor biosynthesis enzyme MoaA	1	0	1	2	0	0	2	1	1	0	1	0	0	0	2	1	1	0	0	0	1	1	1	1	1	1	1	0	0	1	0	1	0	0	1	2	1	0	1	1	1	1	1	0	1
METABOLISM	P	Inorganic ion transport and metabolism	COG2897	3-mercaptopyruvate sulfurtransferase SseA, contains two rhodanese domains	3	2	3	2	3	3	3	3	2	1	1	1	1	2	3	3	3	2	0	2	1	2	2	2	3	3	3	2	3	3	3	3	2	2	2	1	2	1	2	2	2	1	2	2	2
POORLY CHARACTERIZED	R	General function prediction only	COG2907	Predicted NAD/FAD-binding protein	0	0	0	0	0	0	0	0	0	0	0	0	0	0	0	0	0	0	0	0	0	0	0	0	0	0	0	0	0	0	0	0	0	0	0	0	0	0	0	0	0	0	0	0	0
METABOLISM	Q	Secondary metabolites biosynthesis, transport and catabolism	COG2931	Ca2+-binding protein, RTX toxin-related	0	0	0	2	0	1	2	1	0	2	2	0	0	1	1	1	1	2	0	0	0	0	0	0	0	0	0	0	0	0	0	0	0	0	1	0	1	1	1	1	1	0	1	0	1
METABOLISM	E	Amino acid transport and metabolism	COG2957	Agmatine/peptidylarginine deiminase	0	0	0	0	0	0	0	0	0	0	0	0	0	0	0	0	0	0	0	0	0	0	0	0	0	0	0	0	0	0	0	0	0	0	0	0	0	0	0	0	0	0	0	0	0
POORLY CHARACTERIZED	S	Function unknown	COG2968	Uncharacterized conserved protein YggE, contains kinase-interacting SIMPL domain	0	0	0	0	0	0	0	0	1	0	0	1	0	1	1	0	0	0	0	0	0	0	0	0	0	0	0	0	0	0	0	0	0	0	0	0	0	0	0	0	0	0	0	0	1
METABOLISM	G	Carbohydrate transport and metabolism	COG2971	BadF-type ATPase, related to human N-acetylglucosamine kinase	0	0	0	0	0	0	0	0	0	0	0	0	0	0	0	0	0	0	0	0	0	0	0	0	0	0	0	0	0	0	0	0	0	1	0	0	0	0	0	0	0	0	0	0	0
POORLY CHARACTERIZED	R	General function prediction only	COG3046	Uncharacterized protein related to deoxyribodipyrimidine photolyase	0	0	0	0	0	0	0	0	0	0	0	0	0	0	0	0	0	0	0	1	0	0	0	0	0	0	0	0	0	0	0	0	0	0	0	0	0	0	0	0	0	0	0	0	1
CELLULAR PROCESSES AND SIGNALING	M	Cell wall/membrane/envelope biogenesis	COG3055	N-acetylneuraminic acid mutarotase	0	0	0	0	0	0	0	1	0	0	0	0	0	0	0	0	0	0	0	0	0	1	0	0	0	1	0	0	0	1	1	0	0	0	0	0	0	0	0	0	0	0	0	1	0
CELLULAR PROCESSES AND SIGNALING	V	Defense mechanisms	COG3093	Plasmid maintenance system antidote protein VapI, contains XRE-type HTH domain	0	0	0	0	0	0	0	0	0	0	0	0	0	0	0	0	0	0	0	0	0	0	0	0	0	0	0	0	0	0	0	0	0	1	0	0	0	0	0	0	0	0	0	0	0
METABOLISM	P	Inorganic ion transport and metabolism	COG3119	Arylsulfatase A or related enzyme	0	0	0	0	0	0	0	1	0	0	0	0	0	0	0	1	0	0	0	0	0	0	0	0	0	0	0	0	0	0	0	0	2	2	1	0	0	0	0	1	2	2	0	0	0
CELLULAR PROCESSES AND SIGNALING	U	Intracellular trafficking, secretion, and vesicular transport	COG3157	Type VI protein secretion system component Hcp (secreted cytotoxin)	0	0	0	0	0	0	0	0	0	0	0	0	0	0	0	0	0	0	0	0	0	0	0	0	0	0	0	0	0	0	0	0	0	0	0	0	0	0	0	0	0	0	0	0	0
INFORMATION STORAGE AND PROCESSING	K	Transcription	COG3177	Fic family protein	0	0	1	0	2	0	0	0	0	3	0	0	0	0	0	1	0	1	0	0	3	3	2	2	0	0	0	0	0	0	0	0	0	0	0	0	0	0	0	0	0	0	0	0	0
	ER		COG3185	4-hydroxyphenylpyruvate dioxygenase and related hemolysins	0	0	0	0	0	0	0	0	0	0	0	0	0	0	1	0	0	0	0	0	0	0	0	0	0	0	0	0	0	0	0	0	0	0	0	0	0	0	0	0	0	0	0	0	0
POORLY CHARACTERIZED	R	General function prediction only	COG3209	Uncharacterized conserved protein RhaS, contains 28 RHS repeats	0	0	0	0	0	0	1	0	0	0	0	0	0	0	0	0	0	0	0	0	0	0	0	0	0	0	0	0	0	0	0	0	0	0	0	0	0	0	0	0	0	0	0	0	0
CELLULAR PROCESSES AND SIGNALING	U	Intracellular trafficking, secretion, and vesicular transport	COG3210	Large exoprotein involved in heme utilization or adhesion	0	0	0	0	0	0	0	0	0	0	0	0	0	0	2	0	0	0	0	0	0	0	0	0	0	0	0	0	0	0	0	0	0	0	0	0	0	0	0	0	0	0	0	0	0
METABOLISM	P	Inorganic ion transport and metabolism	COG3221	ABC-type phosphate/phosphonate transport system, periplasmic component	1	1	1	1	0	1	1	1	0	0	0	0	0	0	1	1	1	2	0	0	0	0	0	0	1	0	0	0	1	1	0	1	0	2	1	1	1	1	1	1	1	1	1	1	0
METABOLISM	C	Energy production and conversion	COG3241	Azurin	0	0	1	1	0	0	0	0	0	0	0	0	1	0	0	1	0	0	0	0	1	1	1	0	0	1	1	1	1	1	1	1	0	0	0	0	0	0	0	0	0	0	0	1	1
METABOLISM	I	Lipid transport and metabolism	COG3243	Poly(3-hydroxyalkanoate) synthetase	1	0	1	0	0	0	1	1	0	1	0	0	0	0	1	0	1	1	0	1	1	0	0	0	1	1	1	1	1	1	1	1	1	1	1	1	1	1	1	0	1	1	1	2	0
METABOLISM	P	Inorganic ion transport and metabolism	COG3253	Chlorite dismutase	0	0	1	1	1	1	1	1	1	1	1	0	1	0	1	1	1	0	0	2	1	1	1	1	1	1	0	1	1	1	1	1	0	1	0	1	1	1	1	1	1	1	1	0	1
	CP		COG3263	NhaP-type Na+/H+ and K+/H+ antiporter with C-terminal TrkAC and CorC domains	1	0	1	1	0	1	1	1	1	1	0	0	1	1	1	1	0	2	0	0	1	1	1	1	1	1	1	1	1	1	1	1	1	0	2	2	1	1	1	1	1	1	1	1	1
CELLULAR PROCESSES AND SIGNALING	M	Cell wall/membrane/envelope biogenesis	COG3264	Small-conductance mechanosensitive channel	1	1	1	1	1	1	1	1	1	0	0	0	1	1	0	1	0	0	1	0	1	0	0	0	1	1	1	1	1	1	1	1	1	0	0	0	1	1	1	0	1	0	0	0	1
INFORMATION STORAGE AND PROCESSING	J	Translation, ribosomal structure and biogenesis	COG3276	Selenocysteine-specific translation elongation factor	1	0	2	1	2	2	1	2	2	1	0	1	0	0	1	2	2	0	0	1	2	1	1	1	2	2	2	2	2	2	2	2	2	2	1	1	2	1	2	2	2	1	2	1	2
METABOLISM	C	Energy production and conversion	COG3288	NAD/NADP transhydrogenase alpha subunit	0	0	0	0	0	0	0	0	0	0	0	0	0	0	0	0	0	0	0	0	0	0	0	0	0	0	0	0	0	0	0	0	0	1	0	0	0	0	0	0	0	0	0	0	0
METABOLISM	Q	Secondary metabolites biosynthesis, transport and catabolism	COG3320	Thioester reductase domain of alpha aminoadipate reductase Lys2 and NRPSs	0	0	0	0	0	0	0	0	1	0	0	0	0	0	0	0	0	0	0	0	1	0	0	0	0	0	0	0	0	0	0	0	0	0	0	0	0	0	0	0	0	0	0	0	0
POORLY CHARACTERIZED	R	General function prediction only	COG3349	Uncharacterized conserved protein, contains NAD-binding domain and a Fe-S cluster	0	0	0	0	0	0	0	0	0	0	0	0	0	0	0	0	1	0	0	0	0	0	0	0	0	0	0	0	0	0	0	0	0	0	0	0	0	0	0	0	0	0	0	0	1
POORLY CHARACTERIZED	R	General function prediction only	COG3391	DNA-binding beta-propeller fold protein YncE	1	0	0	1	0	0	0	1	0	0	0	0	0	0	0	1	0	0	0	0	1	0	0	0	0	0	0	0	0	0	0	0	0	0	0	0	0	0	0	0	0	0	0	0	0
CELLULAR PROCESSES AND SIGNALING	M	Cell wall/membrane/envelope biogenesis	COG3409	Peptidoglycan-binding (PGRP) domain of peptidoglycan hydrolases	0	0	0	0	0	0	0	0	0	0	0	0	0	0	0	0	0	0	0	0	0	0	0	0	0	0	0	0	0	1	0	0	0	0	0	0	0	0	0	0	0	0	0	0	0
METABOLISM	Q	Secondary metabolites biosynthesis, transport and catabolism	COG3424	Predicted naringenin-chalcone synthase	0	0	0	0	0	0	0	0	0	0	0	0	0	0	0	0	0	0	0	0	0	0	0	0	0	0	0	0	0	0	0	0	0	0	0	0	0	0	0	0	1	0	0	0	0
METABOLISM	I	Lipid transport and metabolism	COG3425	3-hydroxy-3-methylglutaryl CoA synthase	1	0	1	1	1	1	1	1	1	1	1	1	0	1	1	1	1	1	0	1	1	1	1	1	1	1	0	1	1	1	1	1	0	1	1	1	1	1	1	1	1	1	1	1	1
CELLULAR PROCESSES AND SIGNALING	T	Signal transduction mechanisms	COG3437	Response regulator c-di-GMP phosphodiesterase, RpfG family, contains REC and HD-GYP domains	0	0	0	0	0	0	0	0	0	0	0	0	0	0	0	0	0	0	0	0	0	0	0	0	0	0	0	0	0	0	0	0	0	0	0	0	0	1	0	0	0	0	0	0	0
INFORMATION STORAGE AND PROCESSING	J	Translation, ribosomal structure and biogenesis	COG3481	3'-5' exoribonuclease YhaM, can participate in 23S rRNA maturation, HD superfamily	0	0	0	0	0	0	0	0	0	0	0	0	0	0	1	0	0	0	0	0	1	0	0	0	0	0	0	0	0	0	0	0	0	0	0	0	0	0	0	0	0	0	0	0	0
METABOLISM	G	Carbohydrate transport and metabolism	COG3622	Hydroxypyruvate isomerase	0	0	0	0	0	0	0	0	0	0	0	0	0	0	0	0	0	0	0	0	0	0	0	0	0	0	0	0	0	0	0	0	0	1	0	0	0	0	0	0	0	0	0	0	0
METABOLISM	G	Carbohydrate transport and metabolism	COG3623	L-ribulose-5-phosphate 3-epimerase UlaE	0	0	0	0	0	0	1	0	0	0	0	0	0	0	0	0	0	0	0	0	0	0	0	0	0	0	0	0	0	0	0	0	1	0	0	0	0	0	0	0	0	0	0	0	0
METABOLISM	P	Inorganic ion transport and metabolism	COG3639	ABC-type phosphate/phosphonate transport system, permease component	1	1	1	1	0	1	1	1	0	0	0	1	1	0	1	1	1	0	0	1	1	0	0	0	1	0	1	0	1	1	0	1	0	1	3	1	1	1	0	1	1	1	1	2	0
CELLULAR PROCESSES AND SIGNALING	X	Mobilome: prophages, transposons	COG3654	Prophage maintenance system killer protein	0	0	1	0	0	0	0	0	0	0	1	0	0	0	0	0	0	0	0	0	0	0	0	0	0	0	0	0	0	0	0	0	0	0	0	0	0	0	0	0	0	0	0	0	0
INFORMATION STORAGE AND PROCESSING	L	Replication, recombination and repair	COG3663	G:T/U-mismatch repair DNA glycosylase	0	0	0	0	0	0	0	0	0	0	0	0	0	0	0	1	0	0	0	0	0	0	0	0	0	0	0	0	0	0	0	0	0	0	0	0	0	0	0	0	0	0	0	0	0
	TK		COG3707	Two-component response regulator, AmiR/NasT family, consists of REC and RNA-binding antiterminator (ANTAR) domains	0	0	0	0	0	0	1	0	0	0	0	0	0	0	0	0	0	0	0	0	0	0	0	0	0	0	0	0	0	0	0	0	0	0	0	0	0	0	0	0	0	0	0	0	0
METABOLISM	G	Carbohydrate transport and metabolism	COG3718	5-deoxy-D-glucuronate isomerase	0	0	0	0	0	0	0	0	0	0	0	0	0	0	0	0	0	0	0	0	0	0	0	0	0	0	0	0	0	0	0	0	0	1	0	0	0	0	0	0	0	0	0	0	0
INFORMATION STORAGE AND PROCESSING	L	Replication, recombination and repair	COG3727	G:T-mismatch repair DNA endonuclease, very short patch repair protein	0	0	0	0	0	0	0	0	0	0	0	0	0	0	1	0	1	0	0	0	2	0	1	0	0	0	0	0	0	0	0	0	0	0	0	0	0	0	0	0	0	0	0	0	0
METABOLISM	C	Energy production and conversion	COG3794	Plastocyanin	1	0	0	0	0	0	1	1	2	1	0	1	0	0	3	0	0	0	0	0	2	1	1	1	0	1	0	0	1	0	0	1	0	0	0	0	0	0	0	0	1	0	0	0	1
METABOLISM	C	Energy production and conversion	COG3808	Na+ or H+-translocating membrane pyrophosphatase	1	1	1	1	1	2	1	1	1	1	1	0	0	0	1	1	1	0	0	0	1	1	1	1	1	1	1	1	1	1	1	1	1	1	0	0	1	1	1	1	1	1	1	1	1
METABOLISM	E	Amino acid transport and metabolism	COG3842	ABC-type Fe3+/spermidine/putrescine transport systems, ATPase components	0	0	0	0	0	0	0	0	0	0	0	0	0	0	0	0	0	0	0	0	1	0	0	0	0	0	0	0	0	0	0	0	0	0	0	0	0	0	0	0	0	0	0	0	0
CELLULAR PROCESSES AND SIGNALING	M	Cell wall/membrane/envelope biogenesis	COG3980	Spore coat polysaccharide biosynthesis protein SpsG, predicted glycosyltransferase	0	0	0	0	0	0	0	0	0	0	0	0	0	0	0	0	0	0	0	0	0	0	0	0	0	0	0	0	0	0	0	0	0	0	0	0	0	0	0	0	1	1	0	0	0
POORLY CHARACTERIZED	S	Function unknown	COG4095	Uncharacterized conserved protein, contains PQ loop repeat	1	1	1	0	1	1	1	1	1	0	0	0	0	0	1	0	1	0	0	0	0	0	0	0	1	1	1	1	1	1	1	1	1	1	0	1	1	1	1	1	1	0	1	1	1
METABOLISM	C	Energy production and conversion	COG4106	Trans-aconitate methyltransferase	0	0	0	0	1	0	0	0	0	0	0	0	0	0	0	0	0	0	0	0	0	0	0	0	0	0	0	0	0	0	0	0	0	0	0	0	0	0	0	0	0	0	0	0	0
POORLY CHARACTERIZED	R	General function prediction only	COG4122	Predicted O-methyltransferase YrrM	0	0	1	0	0	0	1	0	0	1	0	0	0	0	1	0	1	1	0	0	1	0	0	0	1	1	1	1	1	1	1	1	0	0	1	1	0	1	1	1	1	0	1	1	0
METABOLISM	E	Amino acid transport and metabolism	COG4175	ABC-type proline/glycine betaine transport system, ATPase component	0	0	0	0	0	0	0	0	0	0	0	0	0	0	0	0	0	0	1	0	0	0	0	0	0	0	0	0	0	0	0	0	0	0	2	0	0	0	0	0	0	0	0	0	0
METABOLISM	E	Amino acid transport and metabolism	COG4176	ABC-type proline/glycine betaine transport system, permease component	0	0	0	0	0	0	0	0	0	0	0	0	0	0	0	0	0	0	1	0	0	0	0	0	0	0	0	0	0	0	0	0	0	1	3	0	0	0	0	0	0	0	0	0	0
METABOLISM	P	Inorganic ion transport and metabolism	COG4208	ABC-type sulfate transport system, permease component	0	0	0	0	0	0	0	0	0	0	0	0	0	0	0	0	0	0	0	0	0	0	0	0	0	0	0	0	0	0	0	0	0	1	0	0	0	0	0	0	0	0	0	0	0
METABOLISM	G	Carbohydrate transport and metabolism	COG4214	ABC-type xylose transport system, permease component	0	0	0	0	0	0	0	0	0	0	0	0	0	0	0	0	0	0	0	0	0	0	0	0	0	0	0	0	0	0	0	0	0	0	0	1	0	0	0	0	0	0	0	0	0
CELLULAR PROCESSES AND SIGNALING	V	Defense mechanisms	COG4257	Streptogramin lyase	0	0	1	1	0	0	1	0	0	0	0	0	1	0	1	0	0	1	0	0	2	1	0	0	1	1	1	1	1	1	1	1	1	0	0	0	0	0	0	0	0	0	0	1	0
POORLY CHARACTERIZED	S	Function unknown	COG4279	Uncharacterized conserved protein, contains Zn finger domain	0	0	0	0	0	0	0	0	0	0	0	0	0	0	0	0	0	0	0	0	1	0	0	0	0	0	0	0	0	0	0	0	0	0	0	0	0	0	0	0	0	0	0	0	0
POORLY CHARACTERIZED	R	General function prediction only	COG4301	Uncharacterized conserved protein, contains predicted SAM-dependent methyltransferase domain	0	0	0	0	0	0	0	1	1	0	0	1	1	1	1	0	0	0	0	0	1	1	0	0	0	0	0	0	0	0	0	0	0	0	0	0	1	0	0	0	0	0	0	0	1
POORLY CHARACTERIZED	R	General function prediction only	COG4310	Uncharacterized protein, cotains an aminopeptidase-like domain	0	0	0	0	0	0	0	0	0	0	0	0	0	0	0	0	0	0	0	0	0	0	0	0	0	0	0	0	0	0	0	0	0	0	0	0	0	0	0	0	0	0	0	0	0
POORLY CHARACTERIZED	R	General function prediction only	COG4447	Uncharacterized protein related to plant photosystem II stability/assembly factor	0	0	0	0	0	0	0	1	0	0	0	0	0	0	0	0	0	0	0	0	0	0	0	0	0	0	0	0	0	0	0	0	0	0	0	0	0	0	0	0	0	0	0	0	0
METABOLISM	P	Inorganic ion transport and metabolism	COG4521	ABC-type taurine transport system, periplasmic component	0	0	0	1	1	1	0	1	1	1	1	0	0	0	0	1	1	0	0	0	1	0	0	0	1	1	1	1	1	1	1	1	1	1	0	0	0	0	0	0	0	0	0	1	1
METABOLISM	P	Inorganic ion transport and metabolism	COG4525	ABC-type taurine transport system, ATPase component	1	1	1	1	0	0	1	1	1	0	0	0	1	0	0	1	0	0	1	0	0	0	0	0	1	1	1	1	1	1	1	1	1	1	0	1	1	1	1	0	1	1	1	1	0
INFORMATION STORAGE AND PROCESSING	L	Replication, recombination and repair	COG4581	Superfamily II RNA helicase	1	1	1	1	1	1	1	1	1	1	1	2	0	0	1	1	1	0	0	0	1	1	1	1	1	1	1	1	1	1	1	1	1	1	2	1	1	1	1	1	0	1	1	2	1
CELLULAR PROCESSES AND SIGNALING	M	Cell wall/membrane/envelope biogenesis	COG4591	ABC-type transport system, involved in lipoprotein release, permease component	0	0	1	0	0	0	1	0	0	0	0	0	0	0	0	0	1	0	0	1	0	0	0	0	0	1	1	1	1	1	1	1	0	0	0	0	0	0	0	0	0	0	0	1	0
METABOLISM	P	Inorganic ion transport and metabolism	COG4594	ABC-type Fe3+-citrate transport system, periplasmic component	0	0	0	0	0	0	0	0	0	0	0	0	0	0	1	0	0	0	0	0	0	0	0	0	0	0	0	0	0	0	0	0	0	0	0	0	0	0	0	0	0	0	0	0	0
METABOLISM	E	Amino acid transport and metabolism	COG4608	ABC-type oligopeptide transport system, ATPase component	1	1	1	1	1	1	1	1	1	1	1	0	0	1	1	1	1	1	1	1	1	1	0	0	1	1	1	0	1	1	1	1	0	0	1	1	1	1	1	1	1	1	1	1	1
	PR		COG4638	Phenylpropionate dioxygenase or related ring-hydroxylating dioxygenase, large terminal subunit	0	0	0	0	0	0	0	0	0	0	0	0	0	0	0	0	0	0	0	0	0	0	0	0	0	0	0	0	0	0	0	0	0	0	1	0	0	0	0	0	0	0	0	0	0
METABOLISM	I	Lipid transport and metabolism	COG4770	Acetyl/propionyl-CoA carboxylase, alpha subunit	0	0	0	0	0	0	0	0	0	0	0	0	0	0	0	0	0	0	1	0	0	0	0	0	0	0	0	0	0	0	0	0	0	0	0	0	0	0	0	0	0	0	0	0	0
CELLULAR PROCESSES AND SIGNALING	M	Cell wall/membrane/envelope biogenesis	COG4785	Lipoprotein NlpI, contains TPR repeats	1	0	0	0	0	0	0	0	0	0	0	0	0	0	0	0	0	0	0	0	0	0	0	0	0	0	0	0	0	0	0	0	0	0	0	0	0	0	0	0	0	0	0	0	0
METABOLISM	I	Lipid transport and metabolism	COG4799	Acetyl-CoA carboxylase, carboxyltransferase component	1	1	1	1	1	1	1	1	1	1	1	0	1	0	1	1	1	0	1	0	1	1	1	1	1	1	1	1	1	1	1	1	1	0	0	1	1	1	1	0	1	1	1	2	1
POORLY CHARACTERIZED	S	Function unknown	COG4867	Uncharacterized protein, contains von Willebrand factor type A (vWA) domain	0	0	0	0	0	0	0	0	0	0	0	0	0	0	1	0	0	0	0	0	1	0	0	0	0	0	0	0	0	0	0	0	0	0	0	0	0	0	0	0	0	0	0	0	0
INFORMATION STORAGE AND PROCESSING	K	Transcription	COG4886	Leucine-rich repeat (LRR) protein	0	0	0	0	0	0	0	0	0	0	0	0	0	0	0	0	0	0	0	0	0	0	0	0	0	0	0	0	0	0	0	0	0	0	0	0	0	2	0	0	0	0	0	0	0
	UW		COG4962	Pilus assembly protein, ATPase of CpaF family	0	0	0	0	0	0	0	0	0	1	0	1	0	0	1	0	1	0	0	0	1	0	0	0	0	0	0	0	0	0	0	0	0	0	0	0	0	0	0	0	0	0	0	0	0
METABOLISM	E	Amino acid transport and metabolism	COG4992	Acetylornithine/succinyldiaminopimelate/putrescine aminotransferase	1	0	1	1	1	1	1	1	1	1	1	1	0	1	1	1	1	0	1	1	1	1	1	1	1	1	1	1	1	1	1	1	1	0	0	0	1	1	0	2	2	1	1	1	1
METABOLISM	C	Energy production and conversion	COG5016	Pyruvate/oxaloacetate carboxyltransferase	0	0	0	0	0	0	0	0	0	0	0	0	0	0	0	0	0	0	0	0	0	0	0	0	0	0	0	0	0	0	0	0	0	1	0	0	0	0	0	0	0	0	0	0	0
METABOLISM	H	Coenzyme transport and metabolism	COG5424	Pyrroloquinoline quinone (PQQ) biosynthesis protein C	1	1	1	1	1	1	1	1	1	1	1	1	0	1	1	1	1	0	1	0	1	1	1	1	1	1	1	1	1	1	1	1	0	0	2	1	1	1	1	0	1	1	1	1	1
POORLY CHARACTERIZED	S	Function unknown	COG5663	Uncharacterized protein, HAD superfamily	0	0	0	1	0	0	0	0	0	0	0	0	0	0	0	1	1	0	0	0	0	0	0	0	1	1	1	1	1	1	1	1	1	0	0	0	0	0	0	0	0	0	0	1	0
[truncated: 7 more columns]

## Sheet: table s9
Table S9	Region sources
KEGG map annotation of all Thaumarchaeota	Deep-sea sponge
	Shallow-water sponge
	Deep sea
	Shallow water
Table S9. The KEGG annotation results of all Thaumarchaeota genomes in three levels. The color of the genome indicates its region sources. The genomes reported in this study were show in bold text.
map_id	level_1	level_2	level_3	bin.1.permissive	bin.2.permissive	bin.4.permissive	Nitrosopumilus sp D6	Nitrosopumilus sp H13	Nitrosopumilus sp H8	Nitrosopumilus sp. ESC	Nitrosopumilus sp. LS AOA	Nitrosopumilus sp.Nsub	Nitrosopumilus sp.UBA526	Nitrosopumilus sp.UBA527	Cenarchaeum sp.bin143	Cenarchaeum sp.bin74	Cenarchaeum sp.bin90	Cenarchaeum symbiosum A	Nitrosopumilus sp B06	Nitrosopumilus sp. Pfa	Nitrosopumilus sp.bin101	Nitrosopumilus sp.bin131	Nitrosopumilus sp.bin36	Thaumarchaeon TS	Thaumarchaeota archaeon S13	Thaumarchaeota archaeon S14	Thaumarchaeota archaeon S15	Alpha AOA ma1	Alpha AOA ma2	Alpha AOA ma3	Alpha AOA ma4	Alpha AOA ma5	Alpha AOA ma6	Alpha AOA ma7	Alpha AOA ma8	Alpha AOA oa1	Delta AOA md1	Gamma AOA mg1	Gamma AOA mg2	Gamma AOA mg3	Gamma AOA mg4	Gamma AOA mg5	Gamma AOA og1	Gamma AOA og2	Gamma AOA og3	Nitrosopumilaceae sp.O23	Nitrosopumilus sp.YT1	Nitrosopelagicus brevis CN25	Nitrosopelagicus brevis strain U25
map04211	Organismal Systems	Aging	Longevity regulating pathway	2	1	2	1	1	1	2	2	2	1	0	0	0	1	1	2	2	1	0	1	1	1	1	1	2	2	2	1	1	2	1	2	1	0	0	1	1	1	1	1	1	1	1	3	1	1
map04213	Organismal Systems	Aging	Longevity regulating pathway - multiple species	2	1	2	1	1	1	2	2	2	1	0	0	0	1	1	2	2	1	0	1	1	1	1	1	2	2	2	1	1	2	1	2	1	0	0	1	1	1	1	1	1	1	1	3	1	1
map04212	Organismal Systems	Aging	Longevity regulating pathway - worm	3	1	3	2	2	2	3	3	3	1	0	0	1	1	2	3	2	1	0	1	2	2	2	2	3	3	3	2	2	3	2	3	2	0	0	2	1	1	1	1	1	1	1	3	2	2
map00310	Metabolism	Amino acid metabolism	Lysine degradation	1	2	1	1	1	1	1	1	1	1	1	0	1	0	1	1	1	0	1	0	1	1	0	1	1	1	1	1	1	1	1	1	0	1	1	0	2	2	1	1	3	1	1	2	1	1
map00380	Metabolism	Amino acid metabolism	Tryptophan metabolism	3	1	3	3	2	2	3	3	2	3	3	1	1	2	3	3	3	1	0	1	3	3	0	2	3	2	3	2	3	3	2	3	1	3	3	2	3	3	3	3	4	2	3	5	3	3
map00350	Metabolism	Amino acid metabolism	Tyrosine metabolism	1	3	2	3	5	4	2	2	3	3	3	1	2	2	4	4	4	1	0	0	3	3	3	2	2	2	2	3	2	3	2	3	1	2	3	2	3	2	4	3	4	0	3	3	4	4
map00330	Metabolism	Amino acid metabolism	Arginine and proline metabolism	6	2	5	2	1	3	4	5	4	4	4	4	0	3	4	4	6	3	1	1	5	4	2	2	7	5	4	5	7	6	5	7	3	6	7	4	5	4	5	3	3	3	4	7	4	4
map00360	Metabolism	Amino acid metabolism	Phenylalanine metabolism	4	3	5	6	5	6	5	4	5	6	5	1	2	1	6	5	7	4	0	2	5	3	1	3	5	4	6	5	5	6	4	6	0	4	4	6	6	6	6	4	6	3	5	7	6	6
map00280	Metabolism	Amino acid metabolism	Valine, leucine and isoleucine degradation	6	5	6	7	6	7	7	7	6	5	3	1	2	4	7	6	7	1	1	3	6	6	6	6	7	8	6	8	7	8	8	7	3	7	9	2	7	7	5	7	6	6	8	10	8	8
map00340	Metabolism	Amino acid metabolism	Histidine metabolism	3	4	7	9	8	8	7	7	8	8	8	1	4	2	8	9	8	6	0	2	6	6	4	4	7	7	7	6	9	8	7	8	5	7	7	2	8	10	7	4	9	2	7	11	8	8
map00300	Metabolism	Amino acid metabolism	Lysine biosynthesis	10	6	9	8	8	9	10	9	9	8	4	6	4	9	10	9	9	1	4	5	8	6	5	8	9	9	9	9	9	10	9	9	5	4	5	5	9	9	6	10	10	7	10	9	9	9
map00400	Metabolism	Amino acid metabolism	Phenylalanine, tyrosine and tryptophan biosynthesis	10	4	11	10	13	13	11	11	11	12	12	3	1	2	13	12	13	8	3	5	12	6	4	4	11	11	7	12	11	12	11	12	10	12	13	7	11	12	8	11	11	10	10	15	12	12
map00290	Metabolism	Amino acid metabolism	Valine, leucine and isoleucine biosynthesis	12	8	12	12	11	12	13	13	12	12	8	2	1	5	13	13	13	3	2	1	12	11	13	11	10	11	10	11	13	13	11	13	10	12	8	6	12	10	9	9	8	9	11	8	13	13
map00220	Metabolism	Amino acid metabolism	Arginine biosynthesis	13	6	11	13	13	14	12	11	12	10	6	9	6	10	16	14	16	5	11	6	14	10	7	10	13	14	11	14	14	14	14	14	10	11	15	9	13	13	11	15	8	14	11	13	10	14
map00250	Metabolism	Amino acid metabolism	Alanine, aspartate and glutamate metabolism	15	7	13	12	9	13	13	15	14	11	8	4	7	6	15	14	15	8	5	7	16	13	8	13	12	11	11	13	13	13	14	13	10	15	14	6	14	11	12	13	12	10	14	17	14	14
map00260	Metabolism	Amino acid metabolism	Glycine, serine and threonine metabolism	18	6	12	12	12	13	17	13	12	14	13	5	4	5	13	12	13	6	2	7	17	8	7	7	18	16	9	15	13	18	16	13	12	16	19	7	14	13	11	11	13	7	13	18	14	14
map00270	Metabolism	Amino acid metabolism	Cysteine and methionine metabolism	16	8	12	10	11	13	14	15	13	14	11	6	8	7	16	12	15	6	6	5	11	13	11	13	12	15	13	13	13	16	13	15	12	12	21	6	12	13	13	11	11	9	15	15	15	15
map00950	Metabolism	Biosynthesis of other secondary metabolites	Isoquinoline alkaloid biosynthesis	0	0	0	0	0	0	0	0	0	0	0	0	0	0	0	0	0	0	0	0	0	0	0	0	0	0	0	0	0	0	0	0	0	0	0	0	0	0	0	0	0	0	0	0	0	0
map00965	Metabolism	Biosynthesis of other secondary metabolites	Betalain biosynthesis	0	0	0	0	0	0	0	0	0	0	0	0	0	0	0	0	0	0	0	0	0	0	0	0	0	0	0	0	0	0	0	0	0	0	0	0	0	0	0	0	0	0	0	0	0	0
map00525	Metabolism	Biosynthesis of other secondary metabolites	Acarbose and validamycin biosynthesis	0	0	0	0	0	0	0	2	0	1	0	0	0	0	0	0	0	0	0	0	0	0	0	0	0	0	0	0	0	0	0	0	2	3	1	0	0	0	0	1	2	2	1	0	1	1
map00941	Metabolism	Biosynthesis of other secondary metabolites	Flavonoid biosynthesis	0	0	1	0	0	0	1	0	0	1	0	0	0	0	1	0	1	1	0	0	1	0	0	0	1	1	1	1	1	1	1	1	0	0	1	1	0	1	1	1	1	0	1	1	0	0
map00945	Metabolism	Biosynthesis of other secondary metabolites	Stilbenoid, diarylheptanoid and gingerol biosynthesis	0	0	1	0	0	0	1	0	0	1	0	0	0	0	1	0	1	1	0	0	1	0	0	0	1	1	1	1	1	1	1	1	0	0	1	1	0	1	1	1	1	0	1	1	0	0
map00333	Metabolism	Biosynthesis of other secondary metabolites	Prodigiosin biosynthesis	1	0	1	1	1	1	1	2	1	1	1	0	0	0	1	1	2	2	0	0	1	0	0	0	1	1	1	1	1	1	1	1	0	0	1	0	0	0	0	0	1	2	0	1	0	0
map00401	Metabolism	Biosynthesis of other secondary metabolites	Novobiocin biosynthesis	0	1	0	2	2	2	0	0	1	1	1	0	1	0	2	2	2	1	0	0	1	1	1	1	0	0	1	1	0	1	0	1	0	1	0	1	2	1	2	1	2	0	1	1	2	2
map00960	Metabolism	Biosynthesis of other secondary metabolites	Tropane, piperidine and pyridine alkaloid biosynthesis	0	1	0	2	2	2	0	0	1	1	1	0	1	0	2	2	2	1	0	0	1	1	1	1	0	0	1	1	0	1	0	1	0	2	0	1	2	1	2	1	2	0	1	1	2	2
map00940	Metabolism	Biosynthesis of other secondary metabolites	Phenylpropanoid biosynthesis	1	0	2	1	1	1	2	1	1	2	0	1	1	1	2	1	2	2	0	1	2	1	1	1	2	2	2	2	2	2	2	2	0	1	3	2	1	2	2	1	2	1	2	2	1	1
map00966	Metabolism	Biosynthesis of other secondary metabolites	Glucosinolate biosynthesis	2	1	2	2	2	2	2	2	2	2	2	0	0	0	2	2	2	0	1	0	2	2	2	2	2	2	2	2	2	2	2	2	2	0	0	1	1	1	1	1	1	1	1	0	2	2
map00405	Metabolism	Biosynthesis of other secondary metabolites	Phenazine biosynthesis	2	0	2	2	2	2	2	2	2	2	2	0	0	0	2	2	2	0	1	0	2	2	1	2	2	2	0	2	2	2	2	2	2	3	4	1	1	2	0	2	2	2	2	2	2	2
map00521	Metabolism	Biosynthesis of other secondary metabolites	Streptomycin biosynthesis	1	0	1	1	1	1	1	7	1	4	2	1	0	1	1	1	1	1	0	1	1	1	1	1	1	1	1	0	1	1	1	1	2	6	2	1	1	1	0	2	3	3	2	1	2	2
map00261	Metabolism	Biosynthesis of other secondary metabolites	Monobactam biosynthesis	2	2	3	2	3	3	3	3	3	3	2	1	2	2	3	3	3	1	0	1	2	1	1	2	3	3	3	3	3	4	3	3	2	2	2	2	3	3	2	4	3	1	3	5	3	3
map05206	Human Diseases	Cancer: overview	MicroRNAs in cancer	1	1	0	0	0	0	0	0	0	2	3	1	0	0	1	0	0	0	0	0	0	3	2	3	0	0	0	0	0	1	0	0	1	0	0	0	0	0	0	0	0	0	2	0	1	1
map05205	Human Diseases	Cancer: overview	Proteoglycans in cancer	1	0	1	0	1	1	1	1	1	1	1	1	0	0	1	1	1	1	0	0	1	1	1	1	1	1	1	1	1	1	1	1	1	1	1	1	1	1	1	1	1	1	0	2	1	1
map05203	Human Diseases	Cancer: overview	Viral carcinogenesis	14	4	12	8	7	7	11	9	8	7	7	2	3	4	9	8	18	5	2	5	8	6	6	6	13	13	12	13	15	14	14	14	9	5	3	4	7	7	4	5	7	7	6	13	7	7
map00040	Metabolism	Carbohydrate metabolism	Pentose and glucuronate interconversions	0	0	0	0	0	0	0	0	0	0	0	0	0	0	0	0	0	0	0	0	0	0	0	0	0	0	0	0	0	0	0	0	1	1	2	1	0	0	0	1	1	1	0	0	1	1
map00053	Metabolism	Carbohydrate metabolism	Ascorbate and aldarate metabolism	0	0	0	0	0	0	0	0	0	0	0	0	0	0	0	0	0	0	0	0	0	0	0	0	0	0	0	0	0	0	0	0	1	1	2	1	0	0	0	1	1	1	0	0	1	1
map00500	Metabolism	Carbohydrate metabolism	Starch and sucrose metabolism	1	0	0	0	0	0	1	2	0	0	1	0	0	0	1	0	1	1	0	0	1	1	1	1	0	0	0	0	0	0	1	0	1	0	2	0	0	1	0	1	1	2	1	0	1	1
map00562	Metabolism	Carbohydrate metabolism	Inositol phosphate metabolism	1	1	1	1	1	1	1	1	1	1	1	1	0	1	1	1	1	1	0	1	1	1	1	1	1	1	1	0	1	1	1	1	0	4	1	1	2	2	1	1	1	1	1	1	1	1
map00052	Metabolism	Carbohydrate metabolism	Galactose metabolism	1	0	1	1	1	1	1	2	1	2	2	0	1	1	2	1	1	1	1	1	1	1	1	1	1	2	1	1	1	1	1	1	1	2	1	0	1	1	1	1	1	1	2	1	2	2
map00051	Metabolism	Carbohydrate metabolism	Fructose and mannose metabolism	3	1	2	2	1	1	3	4	2	2	2	0	1	1	3	2	3	1	0	0	3	1	2	1	2	1	2	2	2	2	3	2	3	2	5	2	2	3	1	2	2	3	3	2	3	3
map00640	Metabolism	Carbohydrate metabolism	Propanoate metabolism	4	5	5	6	5	5	6	6	6	4	1	0	2	2	5	4	6	0	0	4	6	5	4	5	7	7	6	7	6	7	7	6	3	6	8	1	5	6	3	7	6	4	7	7	7	7
map00660	Metabolism	Carbohydrate metabolism	C5-Branched dibasic acid metabolism	7	5	7	7	7	7	7	7	7	7	4	0	0	1	7	7	7	2	1	1	7	6	7	7	7	7	7	7	7	7	7	7	7	3	1	3	4	5	4	5	5	2	5	2	7	7
map00520	Metabolism	Carbohydrate metabolism	Amino sugar and nucleotide sugar metabolism	6	0	4	3	4	6	8	9	4	6	6	0	1	2	6	3	6	5	2	3	5	4	4	4	4	5	4	4	4	5	5	4	6	8	10	2	5	5	5	9	9	11	8	7	10	10
map00020	Metabolism	Carbohydrate metabolism	Citrate cycle (TCA cycle)	8	5	7	6	5	7	7	8	8	6	2	3	4	2	8	7	9	4	2	6	6	7	6	7	9	9	8	9	8	9	9	8	9	6	6	5	6	8	6	8	6	5	7	8	6	6
map00030	Metabolism	Carbohydrate metabolism	Pentose phosphate pathway	9	5	8	7	6	6	9	9	8	7	7	4	4	3	9	8	9	4	4	1	9	5	6	4	8	7	8	8	8	8	9	8	5	6	10	5	8	9	6	7	7	6	9	8	9	9
map00620	Metabolism	Carbohydrate metabolism	Pyruvate metabolism	10	6	9	9	6	7	9	10	10	7	3	2	3	1	8	8	11	3	2	4	8	7	6	7	10	11	10	11	10	11	11	10	9	11	6	3	8	6	7	9	9	8	8	10	8	8
map00650	Metabolism	Carbohydrate metabolism	Butanoate metabolism	12	7	11	10	8	10	11	11	10	11	5	4	6	1	10	10	13	6	1	4	10	8	8	9	11	11	10	11	11	11	11	11	7	7	4	5	11	11	9	10	9	9	11	11	9	9
map00010	Metabolism	Carbohydrate metabolism	Glycolysis / Gluconeogenesis	12	7	11	11	9	9	13	12	12	10	7	4	6	6	12	11	14	5	1	7	12	8	8	6	13	11	10	12	12	13	13	12	8	13	15	9	10	10	11	12	12	11	13	11	13	13
map00630	Metabolism	Carbohydrate metabolism	Glyoxylate and dicarboxylate metabolism	13	7	10	11	9	9	16	13	12	9	4	5	5	6	12	11	14	7	3	6	17	10	6	8	18	17	12	17	12	18	17	12	12	18	22	6	11	11	11	12	12	6	13	18	12	12
map05418	Human Diseases	Cardiovascular disease	Fluid shear stress and atherosclerosis	3	2	3	2	2	3	3	4	2	3	3	1	3	1	3	3	3	1	0	0	3	3	3	2	3	3	3	3	3	3	3	3	1	2	0	1	2	2	2	1	1	2	2	4	3	3
map04115	Cellular Processes	Cell growth and death	p53 signaling pathway	0	0	0	0	0	0	0	0	0	0	0	0	0	0	0	0	0	1	0	0	0	0	0	0	0	0	0	0	0	0	0	0	0	0	0	0	0	0	0	0	0	0	0	0	0	0
map04112	Cellular Processes	Cell growth and death	Cell cycle - Caulobacter	0	0	0	0	0	0	0	0	1	0	0	0	0	0	0	0	0	0	0	0	0	0	0	0	0	0	0	0	0	1	0	0	0	0	0	1	0	0	0	0	0	0	0	0	0	0
map04216	Cellular Processes	Cell growth and death	Ferroptosis	0	0	0	0	0	0	0	0	0	0	0	0	0	0	0	0	0	0	0	0	0	0	0	0	1	0	0	0	1	1	0	1	0	0	0	0	0	0	0	0	0	0	0	1	0	0
map04110	Cellular Processes	Cell growth and death	Cell cycle	2	1	1	1	1	1	1	1	1	1	1	1	2	1	1	1	1	0	0	0	1	1	0	1	1	1	1	1	1	1	1	1	1	1	1	0	1	1	1	1	1	0	1	1	1	1
map04210	Cellular Processes	Cell growth and death	Apoptosis	1	0	1	1	1	1	1	1	1	1	1	0	0	0	1	1	1	1	0	1	1	1	0	1	1	1	1	2	1	1	1	1	1	2	2	0	1	1	1	1	1	2	1	0	1	1
map04217	Cellular Processes	Cell growth and death	Necroptosis	2	1	1	2	2	2	1	2	2	1	0	1	0	0	2	2	2	2	0	1	2	2	2	2	1	1	1	1	1	1	1	1	1	4	1	1	1	1	1	1	1	1	1	1	1	1
map02040	Cellular Processes	Cell motility	Flagellar assembly	0	0	0	0	0	0	0	0	0	0	0	0	0	0	0	0	0	0	0	0	0	0	0	0	0	0	0	0	0	0	0	0	0	3	0	0	0	0	0	0	0	0	0	0	0	0
map02030	Cellular Processes	Cell motility	Bacterial chemotaxis	1	0	0	0	0	0	0	4	7	0	0	0	0	0	0	0	0	0	0	0	0	0	0	0	0	0	0	0	0	0	0	0	0	1	0	0	0	0	0	0	0	0	0	0	0	0
map04530	Cellular Processes	Cellular community - eukaryotes	Tight junction	2	1	1	1	1	1	1	1	1	1	1	1	2	1	1	1	1	0	0	0	1	1	0	1	1	1	1	1	1	1	1	1	1	1	1	0	1	1	1	1	1	0	1	1	1	1
map02026	Cellular Processes	Cellular community - prokaryotes	Biofilm formation - Escherichia coli	0	0	0	0	0	0	0	0	0	0	0	0	0	0	0	0	0	0	0	0	0	0	0	0	0	0	0	0	0	0	0	0	0	1	0	0	0	0	0	0	0	0	0	0	0	0
map02025	Cellular Processes	Cellular community - prokaryotes	Biofilm formation - Pseudomonas aeruginosa	3	1	3	2	2	2	2	3	2	2	2	1	1	1	2	2	3	1	1	0	3	2	1	2	3	3	1	3	3	3	3	3	2	4	6	2	2	2	1	3	3	3	3	3	3	3
map02024	Cellular Processes	Cellular community - prokaryotes	Quorum sensing	10	3	8	9	11	11	7	12	8	6	4	2	5	3	9	8	8	3	1	3	14	8	5	8	6	8	4	7	7	6	7	7	4	11	10	5	7	6	6	7	6	3	8	7	9	8
map01501	Human Diseases	Drug resistance: antimicrobial	beta-Lactam resistance	0	0	0	0	0	0	0	0	0	0	0	0	0	0	0	0	0	0	0	0	0	0	0	0	0	0	0	0	0	0	0	0	0	1	0	0	0	0	0	0	0	0	0	0	0	0
map01502	Human Diseases	Drug resistance: antimicrobial	Vancomycin resistance	0	0	0	0	0	0	0	0	0	0	0	0	0	0	0	0	1	0	0	0	1	0	0	0	0	0	0	0	0	0	0	0	0	0	0	0	0	0	0	0	0	0	0	0	0	0
map01503	Human Diseases	Drug resistance: antimicrobial	Cationic antimicrobial peptide (CAMP) resistance	0	0	0	0	0	1	1	0	0	1	1	0	0	0	0	0	1	1	0	0	1	0	0	0	1	1	1	1	1	1	1	1	1	0	0	0	1	1	1	0	0	0	0	1	0	0
map01524	Human Diseases	Drug resistance: antineoplastic	Platinum drug resistance	0	0	0	0	0	0	0	0	1	0	0	0	0	0	0	0	0	0	0	0	0	0	0	0	0	0	0	0	0	0	0	0	0	0	0	0	0	0	0	0	0	0	0	0	0	0
map01521	Human Diseases	Drug resistance: antineoplastic	EGFR tyrosine kinase inhibitor resistance	1	0	1	0	1	1	1	1	1	1	1	1	0	0	1	1	1	1	0	0	1	1	1	1	1	1	1	1	1	1	1	1	1	1	1	1	1	1	1	1	1	1	0	2	1	1
map01523	Human Diseases	Drug resistance: antineoplastic	Antifolate resistance	1	0	1	1	1	1	1	1	1	1	1	1	1	0	1	2	1	0	1	0	1	1	0	1	1	1	1	1	1	1	1	1	1	3	1	1	1	1	1	1	1	0	1	1	1	1
map04931	Human Diseases	Endocrine and metabolic disease	Insulin resistance	1	0	1	1	1	1	1	1	1	1	1	0	0	0	1	1	1	1	0	0	2	1	1	1	1	1	1	1	1	1	1	1	1	1	1	0	1	0	0	1	1	1	1	2	1	1
map04932	Human Diseases	Endocrine and metabolic disease	Non-alcoholic fatty liver disease (NAFLD)	1	0	1	1	1	1	1	1	1	1	1	0	0	0	1	1	1	1	0	1	1	1	0	1	1	1	1	2	1	1	1	1	1	2	2	0	1	1	1	1	1	2	1	0	1	1
map04916	Organismal Systems	Endocrine system	Melanogenesis	0	0	0	0	0	0	0	0	0	0	0	0	0	0	0	0	0	0	0	0	0	0	0	0	0	0	0	0	0	0	0	0	0	0	0	0	0	0	0	0	0	0	0	0	0	0
map04918	Organismal Systems	Endocrine system	Thyroid hormone synthesis	0	0	0	0	0	0	0	0	0	0	0	0	0	0	0	0	0	0	0	0	0	0	0	0	0	0	0	0	0	0	0	0	0	1	0	0	0	0	0	0	0	0	0	0	0	0
map04910	Organismal Systems	Endocrine system	Insulin signaling pathway	1	0	1	0	1	1	1	1	1	1	1	1	0	0	1	1	1	1	0	0	1	1	1	1	1	1	1	1	1	1	1	1	1	1	1	1	1	1	1	1	1	1	0	2	1	1
map04917	Organismal Systems	Endocrine system	Prolactin signaling pathway	1	0	1	1	1	1	1	1	1	1	1	0	1	1	1	1	1	0	1	1	1	1	1	1	1	1	1	1	1	1	1	1	0	1	1	0	1	1	1	1	1	1	1	1	1	1
map04928	Organismal Systems	Endocrine system	Parathyroid hormone synthesis, secretion and action	1	1	1	1	1	1	1	1	1	1	1	0	0	1	1	1	1	0	1	1	1	1	1	1	1	1	1	0	0	1	1	1	1	2	1	1	2	1	0	1	1	1	1	2	1	1
map00910	Metabolism	Energy metabolism	Nitrogen metabolism	5	3	6	7	7	4	6	7	6	6	5	1	1	1	7	7	7	3	3	2	7	7	5	7	6	6	5	6	6	6	6	6	4	11	4	2	5	4	5	5	6	2	5	6	6	6
map00920	Metabolism	Energy metabolism	Sulfur metabolism	6	2	8	5	7	7	7	7	6	5	3	3	2	3	6	6	7	5	2	1	6	6	2	4	8	8	8	8	8	8	8	8	8	4	6	4	5	4	3	5	5	4	4	9	6	6
map00710	Metabolism	Energy metabolism	Carbon fixation in photosynthetic organisms	6	4	6	6	5	5	7	7	8	4	4	2	2	3	8	7	8	3	2	2	6	5	4	5	8	7	7	7	8	8	7	8	3	7	6	3	6	6	6	7	7	7	7	8	7	7
map00680	Metabolism	Energy metabolism	Methane metabolism	15	7	18	17	17	13	21	19	19	20	17	3	6	6	19	18	21	8	5	7	17	11	9	9	20	19	19	18	20	20	20	20	13	20	20	14	17	13	14	17	19	12	17	20	18	18
map00720	Metabolism	Energy metabolism	Carbon fixation pathways in prokaryotes	17	15	19	18	16	17	19	20	20	15	10	4	8	5	18	17	22	5	2	7	15	13	11	13	20	19	20	20	20	20	20	20	12	10	13	10	18	20	16	15	17	15	21	21	19	19
map00190	Metabolism	Energy metabolism	Oxidative phosphorylation	20	13	18	20	12	20	20	21	20	14	11	4	8	10	17	20	20	10	11	9	17	15	14	18	26	22	24	26	25	27	27	27	23	3	10	5	16	11	14	14	13	10	15	22	17	17
map04714	Organismal Systems	Environmental adaptation	Thermogenesis	4	3	3	3	2	4	4	4	4	3	3	2	1	2	4	4	4	3	0	0	4	3	2	4	3	4	4	4	4	4	4	4	3	3	6	3	4	4	3	4	3	4	3	6	4	4
map03050	Genetic Information Processing	Folding, sorting and degradation	Proteasome	2	2	2	3	2	2	3	3	3	1	1	0	1	2	3	3	3	1	2	2	3	3	3	3	2	2	2	2	2	2	2	2	0	1	1	3	3	3	3	3	2	3	2	3	3	3
map03018	Genetic Information Processing	Folding, sorting and degradation	RNA degradation	8	1	7	5	5	5	6	4	4	5	6	3	5	4	5	6	4	1	0	2	4	5	4	4	7	6	6	6	6	7	6	6	5	3	2	2	5	4	8	5	4	4	5	5	6	6
map04141	Genetic Information Processing	Folding, sorting and degradation	Protein processing in endoplasmic reticulum	5	2	6	5	8	5	6	6	7	4	4	2	0	1	7	5	8	4	0	2	6	7	5	6	6	7	5	6	5	7	6	5	5	5	4	3	5	3	3	4	5	6	5	2	5	5
map04122	Genetic Information Processing	Folding, sorting and degradation	Sulfur relay system	11	5	5	7	7	7	7	6	5	4	4	4	1	2	9	6	7	2	0	2	7	5	6	4	5	5	6	4	5	5	5	5	4	7	10	5	7	8	8	5	7	3	6	4	7	7
map03060	Genetic Information Processing	Folding, sorting and degradation	Protein export	5	1	7	8	8	8	7	8	7	6	5	3	6	4	8	8	9	4	2	4	7	5	7	5	6	7	6	7	7	6	7	7	2	5	2	3	7	6	7	4	5	4	7	5	8	8
map01212	Metabolism	Global and overview maps	Fatty acid metabolism	2	1	2	2	2	2	2	3	2	2	2	0	1	0	2	2	3	2	0	0	2	1	0	1	2	2	2	2	2	2	2	2	0	0	3	0	1	1	0	1	3	3	1	3	1	1
map01220	Metabolism	Global and overview maps	Degradation of aromatic compounds	4	4	6	5	6	6	6	6	6	6	5	3	2	4	5	5	6	2	1	2	6	4	3	2	6	6	5	6	6	6	6	6	1	5	7	5	5	5	6	3	5	2	5	5	6	6
map01210	Metabolism	Global and overview maps	2-Oxocarboxylic acid metabolism	22	13	22	20	20	21	24	22	22	20	12	9	8	15	24	23	22	5	9	7	20	17	17	20	20	22	21	22	23	23	22	23	18	17	11	11	20	20	14	18	18	15	21	19	22	22
map01200	Metabolism	Global and overview maps	Carbon metabolism	34	21	34	35	32	31	43	37	36	32	24	10	16	12	37	35	41	14	11	16	37	26	22	23	42	38	34	39	37	43	41	37	24	34	39	19	33	33	27	34	33	26	38	41	37	37
map01230	Metabolism	Global and overview maps	Biosynthesis of amino acids	56	30	59	57	56	58	62	60	60	59	48	21	22	30	65	62	63	28	23	23	57	45	35	43	59	57	53	58	64	64	58	63	44	57	54	33	58	60	44	53	55	43	58	64	62	62
map01120	Metabolism	Global and overview maps	Microbial metabolism in diverse environments	66	50	71	70	71	70	78	75	73	65	51	20	25	29	75	75	86	31	23	30	71	54	41	51	79	73	71	74	78	81	77	78	42	72	75	47	71	69	63	70	69	52	73	75	74	78
map01110	Metabolism	Global and overview maps	Biosynthesis of secondary metabolites	104	57	108	102	93	103	117	112	109	103	84	41	52	52	117	108	119	56	40	49	111	84	59	74	115	109	98	112	115	121	112	114	72	100	106	77	105	113	92	98	99	79	111	119	111	111
map01100	Metabolism	Global and overview maps	Metabolic pathways	217	127	227	209	203	216	241	241	227	209	168	96	111	120	242	224	252	126	86	90	237	187	130	168	247	232	215	242	243	262	241	246	165	226	226	150	217	211	185	196	214	157	226	243	234	238
map00540	Metabolism	Glycan biosynthesis and metabolism	Lipopolysaccharide biosynthesis	0	0	0	0	0	0	2	3	0	0	0	0	0	0	0	0	0	0	0	0	1	0	0	0	0	0	0	0	0	0	0	0	1	1	0	0	0	0	0	0	2	1	3	0	5	5
map00513	Metabolism	Glycan biosynthesis and metabolism	Various types of N-glycan biosynthesis	1	0	1	0	1	1	1	1	1	0	0	0	0	0	1	0	1	1	0	0	1	1	1	1	1	2	0	0	0	2	1	0	0	1	0	1	1	0	1	1	1	2	1	0	1	1
map00550	Metabolism	Glycan biosynthesis and metabolism	Peptidoglycan biosynthesis	1	1	1	1	1	1	1	1	1	1	1	0	0	1	1	1	2	0	0	1	2	1	1	0	1	1	1	1	1	1	1	1	0	1	1	0	1	1	1	1	1	1	1	2	1	1
map00510	Metabolism	Glycan biosynthesis and metabolism	N-Glycan biosynthesis	1	1	2	1	2	2	2	2	2	1	1	0	0	0	2	1	3	2	0	1	2	2	2	2	2	3	1	1	1	3	2	1	1	2	1	2	2	1	2	2	2	2	2	1	2	2
map04623	Organismal Systems	Immune system	Cytosolic DNA-sensing pathway	1	0	1	1	1	1	1	1	1	1	1	1	1	1	1	1	1	1	0	1	1	1	0	1	1	1	1	1	1	1	1	1	1	1	2	1	1	1	0	0	1	0	1	2	1	1
map04621	Organismal Systems	Immune system	NOD-like receptor signaling pathway	2	1	2	1	1	2	2	3	1	2	2	0	3	0	2	2	2	0	0	0	2	2	2	1	2	2	2	2	2	2	2	2	0	1	0	1	1	1	1	0	0	1	1	3	2	2
map05120	Human Diseases	Infectious disease: bacterial	Epithelial cell signaling in Helicobacter pylori infection	0	1	0	1	1	1	0	0	0	0	0	0	0	0	1	1	2	0	0	0	1	0	0	0	1	1	0	1	1	1	1	1	0	1	2	1	1	1	1	1	0	1	0	1	0	1
map05110	Human Diseases	Infectious disease: bacterial	Vibrio cholerae infection	0	0	1	1	2	1	1	1	1	1	1	1	0	1	2	1	1	1	0	1	1	1	1	0	1	1	1	1	1	1	1	1	1	0	0	1	1	1	1	0	1	0	1	0	1	1
map05152	Human Diseases	Infectious disease: bacterial	Tuberculosis	1	0	1	1	1	2	1	1	2	0	0	0	1	0	2	2	1	0	0	0	3	2	2	1	1	1	1	1	1	1	1	1	3	0	0	0	0	0	0	1	0	0	0	0	2	2
map05134	Human Diseases	Infectious disease: bacterial	Legionellosis	4	2	4	4	4	3	4	4	4	3	3	1	0	1	4	4	4	1	0	0	4	4	4	5	4	3	4	4	4	4	4	4	4	3	2	1	4	3	2	4	3	4	4	3	3	3
map05146	Human Diseases	Infectious disease: parasitic	Amoebiasis	1	0	0	0	0	0	0	0	0	1	1	0	0	0	0	0	0	0	0	0	0	0	0	0	0	0	0	0	0	0	0	0	0	0	0	0	0	0	0	0	0	0	0	0	0	0
map05143	Human Diseases	Infectious disease: parasitic	African trypanosomiasis	1	0	1	1	1	1	1	1	0	1	1	0	0	0	0	1	1	0	0	0	0	0	0	0	1	1	1	1	1	1	1	1	0	0	0	0	0	0	0	0	0	0	0	0	0	0
map05160	Human Diseases	Infectious disease: viral	Hepatitis C	1	0	1	1	1	1	1	1	1	1	1	0	0	0	1	1	1	1	0	1	1	1	0	1	1	1	1	2	1	1	1	1	1	2	2	0	1	1	1	1	1	2	1	0	1	1
map05161	Human Diseases	Infectious disease: viral	Hepatitis B	2	1	1	1	1	1	1	1	1	1	1	1	2	1	1	1	1	0	0	0	1	1	0	1	1	1	1	1	1	1	1	1	1	1	1	0	1	1	1	1	1	0	1	1	1	1
map05162	Human Diseases	Infectious disease: viral	Measles	1	0	1	1	1	1	1	1	1	1	1	0	0	0	1	1	1	1	0	1	1	1	0	1	1	1	1	2	1	1	1	1	1	2	2	0	1	1	1	1	1	2	1	0	1	1
map05164	Human Diseases	Infectious disease: viral	Influenza A	1	0	1	1	1	1	1	1	1	1	1	0	0	0	1	1	1	1	0	1	1	1	0	1	1	1	1	2	1	1	1	1	1	2	2	0	1	1	1	1	1	2	1	0	1	1
map05165	Human Diseases	Infectious disease: viral	Human papillomavirus infection	5	2	4	3	2	2	3	3	3	2	3	2	1	2	3	3	8	3	1	1	2	1	1	1	5	4	4	5	5	5	5	5	3	2	3	0	2	2	1	1	2	3	2	7	2	2
map05166	Human Diseases	Infectious disease: viral	Human T-cell leukemia virus 1 infection	7	3	5	4	3	3	4	4	4	3	4	3	3	3	4	4	9	3	1	1	3	2	1	2	6	5	5	6	6	6	6	6	4	3	4	0	3	3	2	2	3	3	3	8	3	3
map05168	Human Diseases	Infectious disease: viral	Herpes simplex virus 1 infection	6	2	5	4	3	3	4	4	4	3	4	2	1	2	4	4	9	4	1	2	3	2	1	2	6	5	5	7	6	6	6	6	4	4	5	0	3	3	2	2	3	5	3	7	3	3
map05169	Human Diseases	Infectious disease: viral	Epstein-Barr virus infection	15	4	13	9	8	8	12	10	9	8	8	3	4	5	10	9	19	6	2	6	9	7	6	7	14	14	13	14	16	15	15	15	10	6	5	5	8	8	4	5	8	7	7	15	8	8
map00062	Metabolism	Lipid metabolism	Fatty acid elongation	0	0	0	0	0	0	0	0	0	0	0	0	0	0	0	0	0	0	0	0	0	0	0	0	0	0	0	0	0	0	0	0	0	0	0	0	0	0	0	0	1	0	0	0	0	0
map00590	Metabolism	Lipid metabolism	Arachidonic acid metabolism	0	0	0	0	0	0	0	0	0	0	0	0	0	0	0	0	0	0	0	0	0	0	0	0	0	0	0	0	0	0	0	0	0	1	0	0	0	0	0	0	0	0	0	0	0	0
map00600	Metabolism	Lipid metabolism	Sphingolipid metabolism	0	1	0	0	0	0	0	0	0	0	0	0	0	0	0	0	0	0	0	0	0	0	0	0	0	0	0	0	0	0	0	0	0	0	0	0	1	0	0	0	1	1	1	0	0	0
map00061	Metabolism	Lipid metabolism	Fatty acid biosynthesis	1	0	1	1	1	1	1	2	1	1	1	0	0	0	1	1	2	2	0	0	1	0	0	0	1	1	1	1	1	1	1	1	0	0	3	0	0	0	0	0	1	2	0	1	0	0
map00561	Metabolism	Lipid metabolism	Glycerolipid metabolism	1	1	1	1	1	1	1	1	1	1	1	1	1	0	1	1	1	1	0	0	1	1	1	0	1	1	1	1	1	1	1	1	1	1	2	1	1	1	1	0	1	0	1	1	1	1
map00072	Metabolism	Lipid metabolism	Synthesis and degradation of ketone bodies	1	0	1	1	1	1	1	1	1	1	1	1	0	1	1	1	1	1	0	1	1	1	1	1	1	1	0	1	1	1	1	1	0	1	1	1	1	1	1	1	1	1	1	2	1	1
map01040	Metabolism	Lipid metabolism	Biosynthesis of unsaturated fatty acids	2	0	1	1	1	1	2	3	2	1	1	0	0	0	1	1	3	2	0	0	1	0	0	0	1	1	1	1	1	1	1	1	0	0	0	0	0	0	0	0	1	2	0	1	1	1
map00071	Metabolism	Lipid metabolism	Fatty acid degradation	2	3	3	2	4	3	3	3	3	3	3	1	2	2	3	3	3	0	0	0	3	3	2	2	3	3	2	3	3	3	3	3	1	1	3	1	2	2	2	3	4	1	3	4	3	3
map00564	Metabolism	Lipid metabolism	Glycerophospholipid metabolism	5	1	7	4	5	5	6	6	6	5	4	1	3	2	4	5	6	3	3	2	5	4	1	3	6	5	6	6	6	6	6	6	4	6	5	3	5	5	6	5	5	1	4	4	5	5
map03070	Environmental Information Processing	Membrane transport	Bacterial secretion system	4	0	4	4	3	4	4	4	4	3	2	2	4	3	4	4	3	2	0	2	4	2	4	3	3	4	3	4	4	3	4	4	1	3	1	1	4	3	3	3	3	2	4	2	5	5
map02010	Environmental Information Processing	Membrane transport	ABC transporters	8	4	8	7	8	12	7	8	8	7	3	2	5	4	8	10	9	5	4	1	18	7	6	0	7	3	4	6	7	9	6	7	5	20	15	3	6	5	4	6	4	5	5	8	4	4
map00785	Metabolism	Metabolism of cofactors and vitamins	Lipoic acid metabolism	1	0	0	0	0	0	1	0	0	0	0	0	0	0	0	0	0	0	0	0	1	0	0	0	1	1	0	1	0	1	1	0	1	0	1	0	0	0	0	0	0	0	0	1	0	0
map00830	Metabolism	Metabolism of cofactors and vitamins	Retinol metabolism	1	2	2	1	3	2	2	2	2	2	2	1	1	2	2	2	2	0	0	0	2	2	2	1	2	2	1	2	2	2	2	2	1	1	3	1	1	1	2	2	2	0	2	2	2	2
map00750	Metabolism	Metabolism of cofactors and vitamins	Vitamin B6 metabolism	4	1	3	4	4	4	4	4	3	4	2	0	2	1	4	4	4	1	1	3	5	4	3	4	4	3	3	3	4	4	3	4	1	1	3	3	4	5	4	4	4	1	4	3	4	4
map00780	Metabolism	Metabolism of cofactors and vitamins	Biotin metabolism	5	0	5	5	5	5	5	6	5	5	4	3	1	3	5	5	6	4	0	1	5	3	1	1	5	5	4	5	5	5	5	5	1	5	8	2	4	0	1	4	5	6	4	3	4	4
map00130	Metabolism	Metabolism of cofactors and vitamins	Ubiquinone and other terpenoid-quinone biosynthesis	5	2	5	5	5	5	5	5	6	3	2	3	1	1	6	5	5	3	1	5	5	5	5	5	5	5	4	5	5	5	4	5	2	6	6	5	5	5	5	3	3	5	5	4	5	5
map00730	Metabolism	Metabolism of cofactors and vitamins	Thiamine metabolism	9	5	5	4	5	3	6	5	5	5	5	4	4	2	6	5	5	3	0	1	6	6	3	3	5	5	5	4	5	5	5	5	2	8	6	3	5	3	4	5	5	3	5	6	4	4
map00790	Metabolism	Metabolism of cofactors and vitamins	Folate biosynthesis	3	5	7	6	5	6	6	7	6	5	7	3	3	5	7	6	6	3	4	3	5	6	2	4	6	6	6	6	6	6	6	6	4	5	6	6	7	8	7	7	6	6	5	5	6	6
map00760	Metabolism	Metabolism of cofactors and vitamins	Nicotinate and nicotinamide metabolism	7	0	7	4	7	7	7	7	7	6	5	5	3	5	6	5	8	5	1	5	7	6	4	5	7	7	6	7	7	7	7	7	6	9	5	7	7	7	6	5	6	6	7	6	7	7
map00740	Metabolism	Metabolism of cofactors and vitamins	Riboflavin metabolism	7	3	7	6	6	6	7	8	7	6	6	5	6	6	6	6	7	6	5	4	6	5	1	5	7	7	7	7	7	7	7	7	4	5	6	10	7	8	6	3	6	6	8	7	6	6
map00670	Metabolism	Metabolism of cofactors and vitamins	One carbon pool by folate	8	3	8	7	6	7	8	7	7	7	6	6	6	5	7	8	8	5	3	4	8	6	3	4	8	8	7	8	7	9	8	7	6	4	4	7	4	6	5	3	4	2	7	7	7	7
map00770	Metabolism	Metabolism of cofactors and vitamins	Pantothenate and CoA biosynthesis	9	8	9	10	9	9	10	10	9	9	2	2	4	2	10	10	10	5	4	2	9	6	6	8	9	9	8	9	10	10	9	10	5	13	6	2	10	11	9	8	8	4	10	10	10	10
map00860	Metabolism	Metabolism of cofactors and vitamins	Porphyrin and chlorophyll metabolism	23	24	28	26	25	29	29	30	29	25	21	9	14	13	29	28	29	18	18	5	29	18	13	20	28	27	27	34	29	32	28	29	18	24	18	21	28	26	24	28	25	21	27	25	29	29
map00430	Metabolism	Metabolism of other amino acids	Taurine and hypotaurine metabolism	0	0	0	0	0	0	0	0	0	0	0	0	0	0	0	0	0	0	0	0	0	0	0	0	0	0	0	0	0	0	0	0	0	0	1	0	0	0	0	0	0	0	0	0	0	0
map00440	Metabolism	Metabolism of other amino acids	Phosphonate and phosphinate metabolism	0	0	0	0	0	0	0	0	0	0	0	0	0	0	0	1	0	0	0	0	0	0	0	0	0	0	0	0	0	0	0	0	1	0	0	0	0	1	0	0	1	1	0	0	0	0
map00473	Metabolism	Metabolism of other amino acids	D-Alanine metabolism	0	0	0	0	0	0	0	0	0	0	0	0	0	0	0	0	1	0	0	0	1	0	0	0	0	0	0	0	0	0	0	0	0	0	0	0	0	0	0	0	0	0	0	0	0	0
map00480	Metabolism	Metabolism of other amino acids	Glutathione metabolism	3	0	0	1	1	1	0	1	1	1	1	0	0	0	1	1	1	0	0	0	1	1	0	1	1	1	1	1	1	1	1	1	0	1	0	0	0	2	0	0	0	0	1	1	1	1
map00471	Metabolism	Metabolism of other amino acids	D-Glutamine and D-glutamate metabolism	0	1	1	1	1	1	0	1	1	0	0	1	0	1	0	1	1	1	2	0	1	1	1	1	1	1	1	1	1	1	1	1	1	1	1	1	1	1	1	1	1	0	1	1	1	1
map00410	Metabolism	Metabolism of other amino acids	beta-Alanine metabolism	3	2	2	2	2	2	2	2	2	2	1	0	2	0	2	2	2	1	1	1	2	1	0	1	2	2	2	2	2	2	2	2	0	1	0	0	2	2	1	2	2	1	2	2	2	2
map00460	Metabolism	Metabolism of other amino acids	Cyanoamino acid metabolism	2	1	2	2	2	1	2	2	2	2	2	2	2	1	2	2	2	0	1	0	2	2	0	2	2	2	2	2	2	2	2	2	2	3	5	2	2	2	2	2	2	1	2	2	2	2
map00450	Metabolism	Metabolism of other amino acids	Selenocompound metabolism	5	3	6	6	6	6	6	6	6	5	4	3	4	3	6	6	6	2	2	3	5	6	3	4	6	6	6	5	6	6	6	6	4	5	5	3	6	5	5	7	6	5	6	6	6	6
map01057	Metabolism	Metabolism of terpenoids and polyketides	Biosynthesis of type II polyketide products	1	0	0	0	0	0	0	0	0	0	0	0	0	0	0	0	0	0	0	0	0	0	0	0	0	0	0	0	0	0	0	0	0	0	0	0	0	0	0	0	0	0	0	0	0	0
map01055	Metabolism	Metabolism of terpenoids and polyketides	Biosynthesis of vancomycin group antibiotics	0	0	0	0	0	0	0	1	0	1	0	0	0	0	0	0	0	0	0	0	0	0	0	0	0	0	0	0	0	0	0	0	1	2	1	0	0	0	0	0	2	1	0	0	1	1
map00903	Metabolism	Metabolism of terpenoids and polyketides	Limonene and pinene degradation	1	1	1	1	1	1	1	1	1	1	1	0	1	0	1	1	1	0	0	0	1	1	0	1	1	1	1	1	1	1	1	1	0	0	0	0	1	1	0	1	1	1	1	1	1	1
map00281	Metabolism	Metabolism of terpenoids and polyketides	Geraniol degradation	1	1	1	1	1	1	1	1	1	1	1	0	1	0	1	1	1	0	0	0	1	1	0	1	1	1	1	1	1	1	1	1	0	0	0	0	1	1	0	1	2	1	1	1	1	1
map00523	Metabolism	Metabolism of terpenoids and polyketides	Polyketide sugar unit biosynthesis	0	0	0	0	0	0	0	6	0	3	1	0	0	0	0	0	0	0	0	0	0	0	0	0	0	0	0	0	0	0	0	0	2	4	1	0	0	0	0	1	3	2	1	0	3	3
map01051	Metabolism	Metabolism of terpenoids and polyketides	Biosynthesis of ansamycins	2	0	2	2	2	2	2	2	2	2	2	0	1	0	2	2	2	0	1	0	2	2	1	1	2	2	2	2	2	2	2	2	0	2	2	1	2	2	1	2	2	2	2	2	2	2
map00900	Metabolism	Metabolism of terpenoids and polyketides	Terpenoid backbone biosynthesis	5	3	6	6	6	7	7	7	7	7	6	2	3	4	7	6	7	4	5	3	7	5	1	3	6	6	5	6	6	6	6	6	1	4	7	5	7	5	7	5	6	4	7	7	7	7
map04723	Organismal Systems	Nervous system	Retrograde endocannabinoid signaling	0	0	0	0	0	0	0	0	0	0	0	0	0	0	0	0	0	0	0	0	0	0	0	0	0	0	0	0	0	0	0	0	0	1	0	0	0	0	0	0	0	0	0	0	0	0
map04724	Organismal Systems	Nervous system	Glutamatergic synapse	2	1	1	2	2	2	1	2	2	1	0	1	0	0	2	2	2	2	0	1	2	2	2	2	1	1	1	1	1	1	1	1	1	4	1	1	1	1	1	1	1	1	1	1	1	1
map04727	Organismal Systems	Nervous system	GABAergic synapse	2	1	1	2	2	2	1	2	2	1	0	1	0	0	2	2	2	2	0	1	2	2	2	2	1	1	1	1	1	1	1	1	1	4	1	1	1	1	1	1	1	1	1	1	1	1
map05016	Human Diseases	Neurodegenerative disease	Huntington disease	8	3	7	5	4	4	6	6	6	4	4	3	2	4	5	6	11	5	1	3	4	3	2	3	8	7	7	7	7	8	7	8	5	3	5	2	4	4	2	2	4	4	4	12	4	4
map00240	Metabolism	Nucleotide metabolism	Pyrimidine metabolism	25	10	27	22	19	24	28	26	25	23	17	9	17	16	25	25	28	15	9	10	25	19	17	19	26	23	24	26	25	33	26	26	16	22	22	19	21	19	18	17	21	9	21	27	25	25
map00230	Metabolism	Nucleotide metabolism	Purine metabolism	33	14	39	36	34	36	37	38	37	29	24	16	24	25	38	35	43	19	13	14	40	27	22	24	42	38	37	39	41	42	39	42	22	47	37	33	37	41	33	33	34	22	33	42	37	41
map03440	Genetic Information Processing	Replication and repair	Homologous recombination	0	0	1	1	1	1	1	1	1	1	1	0	0	1	1	1	1	1	1	0	1	1	1	1	1	1	1	1	1	1	1	1	1	0	0	0	0	0	0	0	0	0	0	1	1	1
map03450	Genetic Information Processing	Replication and repair	Non-homologous end-joining	1	1	1	1	0	1	1	1	1	1	0	1	0	0	1	1	1	1	0	1	1	1	1	1	1	1	1	1	1	1	1	1	0	1	1	1	1	1	0	1	1	0	1	2	1	1
map03460	Genetic Information Processing	Replication and repair	Fanconi anemia pathway	1	0	1	0	1	1	1	1	1	1	1	0	0	1	1	1	1	1	0	0	1	1	1	1	1	1	1	1	1	1	1	1	1	1	1	1	1	1	2	1	1	1	1	0	1	1
map03430	Genetic Information Processing	Replication and repair	Mismatch repair	3	3	4	5	5	3	5	4	4	5	3	2	2	4	9	5	5	2	3	1	6	5	3	4	4	4	3	4	3	4	4	4	4	3	4	2	3	3	3	3	4	2	5	6	4	4
map03420	Genetic Information Processing	Replication and repair	Nucleotide excision repair	7	2	4	2	6	5	7	7	6	6	3	1	4	3	8	5	7	4	2	2	7	6	5	4	3	3	2	3	2	3	3	3	4	3	4	2	3	3	4	3	4	3	4	4	6	6
map03410	Genetic Information Processing	Replication and repair	Base excision repair	10	5	11	9	9	9	11	10	10	9	5	3	3	7	10	10	11	5	4	6	10	10	7	9	11	11	9	11	10	11	11	11	9	6	11	6	8	8	8	8	8	4	8	14	10	10
map03030	Genetic Information Processing	Replication and repair	DNA replication	13	10	12	11	10	10	12	12	11	8	5	6	6	4	12	11	12	6	3	3	11	8	7	6	12	12	12	12	11	13	12	12	10	9	9	7	10	9	8	8	7	5	9	14	11	11
map04014	Environmental Information Processing	Signal transduction	Ras signaling pathway	0	0	0	0	0	0	0	0	0	0	0	0	0	0	0	0	0	0	0	0	0	0	0	0	0	0	0	0	0	0	0	0	0	0	0	0	0	1	0	0	0	0	0	0	0	0
map04070	Environmental Information Processing	Signal transduction	Phosphatidylinositol signaling system	0	0	0	0	0	0	0	0	0	0	0	0	0	0	0	0	0	0	0	0	0	0	0	0	0	0	0	0	0	0	0	0	0	1	0	0	0	0	0	0	0	0	0	0	0	0
map04016	Environmental Information Processing	Signal transduction	MAPK signaling pathway - plant	1	0	1	1	0	1	1	1	2	1	1	1	2	1	1	1	1	0	1	0	1	1	1	0	1	1	1	1	1	1	1	1	0	1	0	1	1	1	1	1	0	1	1	1	1	1
map04150	Environmental Information Processing	Signal transduction	mTOR signaling pathway	1	0	1	0	1	1	1	1	1	1	1	1	0	0	1	1	1	1	0	0	1	1	1	1	1	1	1	1	1	1	1	1	1	1	1	1	1	1	1	1	1	1	0	2	1	1
map04151	Environmental Information Processing	Signal transduction	PI3K-Akt signaling pathway	1	0	1	0	1	1	1	1	1	1	1	1	0	0	1	1	1	1	0	0	1	1	1	1	1	1	1	1	1	1	1	1	1	1	1	1	1	1	1	1	1	1	0	2	1	1
map04371	Environmental Information Processing	Signal transduction	Apelin signaling pathway	1	0	1	0	1	1	1	1	1	1	1	1	0	0	1	1	1	1	0	0	1	1	1	1	1	1	1	1	1	1	1	1	1	1	1	1	1	1	1	1	1	1	0	2	1	1
map04013	Environmental Information Processing	Signal transduction	MAPK signaling pathway - fly	2	1	2	1	1	1	2	2	2	1	0	0	0	1	1	2	2	1	0	1	1	1	1	1	2	2	2	1	1	2	1	2	1	0	0	1	1	1	1	1	1	1	1	3	1	1
map04068	Environmental Information Processing	Signal transduction	FoxO signaling pathway	2	1	2	1	1	1	2	2	2	1	0	0	0	1	1	2	2	1	0	1	1	1	1	1	2	2	2	1	1	2	1	2	1	0	0	1	1	1	1	1	1	1	1	3	1	1
map04066	Environmental Information Processing	Signal transduction	HIF-1 signaling pathway	2	0	2	1	2	2	2	2	2	2	2	1	1	1	2	2	2	1	0	1	2	2	1	1	2	2	2	2	2	2	2	2	1	2	2	2	2	1	2	2	2	2	1	3	2	2
map02020	Environmental Information Processing	Signal transduction	Two-component system	6	2	4	4	3	5	4	7	11	3	1	2	1	0	6	5	6	3	0	2	6	4	4	3	4	5	5	5	5	5	5	5	3	7	2	3	3	3	3	4	2	3	3	5	3	3
map03020	Genetic Information Processing	Transcription	RNA polymerase	10	0	10	7	7	8	10	9	9	9	9	1	4	6	9	8	10	5	3	3	9	7	6	7	10	9	10	10	9	10	10	10	8	10	7	7	8	7	5	8	9	4	8	9	9	9
map03022	Genetic Information Processing	Transcription	Basal transcription factors	14	4	13	8	7	7	11	10	8	7	7	2	3	4	9	8	19	5	2	5	8	6	6	6	13	13	12	13	15	14	14	14	9	5	3	4	7	7	4	5	7	7	6	13	7	7
map03015	Genetic Information Processing	Translation	mRNA surveillance pathway	3	1	3	1	1	1	3	3	3	2	1	1	1	1	2	2	2	3	0	2	1	1	2	2	3	2	2	2	3	3	1	3	3	1	1	1	2	1	0	2	2	3	2	2	2	2
map03008	Genetic Information Processing	Translation	Ribosome biogenesis in eukaryotes	7	4	8	6	6	7	8	8	8	6	6	5	4	5	7	5	8	6	1	6	7	6	3	5	8	8	8	9	8	8	8	8	5	9	3	4	5	5	5	5	3	4	8	7	8	8
map03013	Genetic Information Processing	Translation	RNA transport	10	5	10	9	9	9	10	12	10	7	8	3	7	5	10	10	11	3	4	6	9	8	5	8	10	9	10	11	10	9	10	10	5	8	3	4	9	8	6	7	7	8	9	8	10	10
[truncated: 24 more rows]
[truncated: 6 more columns]

## Sheet: table s10
Table S10	Region sources
[truncated: 223 more rows]
[truncated: 8 more columns]
